# Supplementary material for: Transcriptome Co-expression Network and Metabolome Analysis Identifies Key Genes and Regulators of Proanthocyanidins Biosynthesis in Brown Cotton
Source: Front Plant Sci. 2022 Feb 14;12:822198. doi: 10.3389/fpls.2021.822198 (PMC8882990; doi:10.3389/fpls.2021.822198)
Supplement: Supplementary Table 1 — The different abundance metabolites (DAMs) among negative and positive ions at 0 DPA. [file Table_1.XLSX]

## Sheet: Table S1
Compound ID	ratio	t.test_p.value_BHcorrect	VIP	sample	ID.1	Model	KEGG.ID	Formula	Adducts	Score	Fragmentation.Score	Mass.Error..ppm.	Isotope.Similarity	Description	Super.class	Class	Sub.class	m.z	Neutral.mass..Da.	Retention.time..min.	Charge	Pathway
5.89_301.0348m/z	2.58811	4.63213e-06	1.43479	Z161-0:RT-0	C00389	neg	C00389	C15H10O7	M-H	37.7	0	-1.80818	90.6411	Quercetin; 3,3',4,5,7-Pentahydroxyflavone; 3,5,7,3',4'-Pentahydroxyflavone;	NA	NA	NA	301.035	NA	5.88658	1	map00941 Flavonoid biosynthesis; map00944 Flavone and flavonol biosynthesis; map01100 Metabolic pathways; map01110 Biosynthesis of secondary metabolites;
4.17_301.0344m/z	3.09469	1.61052e-07	1.5009	Z161-0:RT-0	C00389	neg	C00389	C15H10O7	M-H	37.7	0.313	-3.10902	91.7978	Quercetin; 3,3',4,5,7-Pentahydroxyflavone; 3,5,7,3',4'-Pentahydroxyflavone;	NA	NA	NA	301.034	NA	4.16858	1	map00941 Flavonoid biosynthesis; map00944 Flavone and flavonol biosynthesis; map01100 Metabolic pathways; map01110 Biosynthesis of secondary metabolites;
4.62_301.0345m/z	3.22982	5.71082e-08	1.54186	Z161-0:RT-0	C00389	neg	C00389	C15H10O7	M-H	44.4	32.2	-2.83841	93.2061	Quercetin; 3,3',4,5,7-Pentahydroxyflavone; 3,5,7,3',4'-Pentahydroxyflavone;	NA	NA	NA	301.035	NA	4.6179	1	map00941 Flavonoid biosynthesis; map00944 Flavone and flavonol biosynthesis; map01100 Metabolic pathways; map01110 Biosynthesis of secondary metabolites;
4.80_301.0344m/z	3.58841	0.00106761	1.62134	Z161-0:RT-0	C00389	neg	C00389	C15H10O7	M-H	37.5	2.96	-3.18916	88.3947	Quercetin; 3,3',4,5,7-Pentahydroxyflavone; 3,5,7,3',4'-Pentahydroxyflavone;	NA	NA	NA	301.034	NA	4.80363	1	map00941 Flavonoid biosynthesis; map00944 Flavone and flavonol biosynthesis; map01100 Metabolic pathways; map01110 Biosynthesis of secondary metabolites;
5.36_271.0604m/z	3.09156	9.76325e-05	1.74799	Z161-0:RT-0	C00509	neg	C00509	C15H12O5	M-H	40.7	17.7	-2.84755	89.3932	Naringenin; 4',5,7-Trihydroxyflavanone; (2S)-Naringenin; (-)-(2S)-Naringenin;	NA	NA	NA	271.06	NA	5.3594	1	map00941 Flavonoid biosynthesis; map00943 Isoflavonoid biosynthesis; map01100 Metabolic pathways; map01110 Biosynthesis of secondary metabolites;
4.80_287.0567m/z	2.28879	0.000259829	1.19165	Z161-0:RT-0	C00974	neg	C00974	C15H12O6	M-H	38.3	1.43	2.13899	92.4484	Dihydrokaempferol; Aromadendrin; (+)-Dihydrokaempferol; (+)-Aromadendrin;	NA	NA	NA	287.057	NA	4.80363	1	map00941 Flavonoid biosynthesis; map01100 Metabolic pathways; map01110 Biosynthesis of secondary metabolites;
3.78_287.0551m/z	2.54548	6.30336e-05	1.30279	Z161-0:RT-0	C00974	neg	C00974	C15H12O6	M-H	37.3	3.33	-3.6522	87.555	Dihydrokaempferol; Aromadendrin; (+)-Dihydrokaempferol; (+)-Aromadendrin;	NA	NA	NA	287.055	NA	3.78425	1	map00941 Flavonoid biosynthesis; map01100 Metabolic pathways; map01110 Biosynthesis of secondary metabolites;
4.80_287.0567m/z	2.28879	0.000259829	1.19165	Z161-0:RT-0	C01378	neg	C01378	C15H12O6	M-H	38.3	1.58	2.13899	92.4484	Fustin; 2,3-Dihydrofisetin;	NA	NA	NA	287.057	NA	4.80363	1	map00941 Flavonoid biosynthesis;
3.78_287.0551m/z	2.54548	6.30336e-05	1.30279	Z161-0:RT-0	C01378	neg	C01378	C15H12O6	M-H	37.3	3.17	-3.6522	87.555	Fustin; 2,3-Dihydrofisetin;	NA	NA	NA	287.055	NA	3.78425	1	map00941 Flavonoid biosynthesis;
3.80_285.0394m/z	1.86718	0.04073	1.17379	Z161-0:RT-0	C01514	neg	C01514	C15H10O6	M-H	40.9	21.6	-3.74748	87.4067	Luteolin; 3',4',5,7-Tetrahydroxyflavone; 5,7,3',4'-Tetrahydroxyflavone;	NA	NA	NA	285.039	NA	3.80498	1	map00941 Flavonoid biosynthesis; map00944 Flavone and flavonol biosynthesis; map01100 Metabolic pathways; map01110 Biosynthesis of secondary metabolites;
3.47_303.0505m/z	2.51579	3.9412e-05	1.39768	Z161-0:RT-0	C01617	neg	C01617	C15H12O7	M-H	39	0	-1.89332	97.3828	Taxifolin; Dihydroquercetin; (+)-Dihydroquercetin; (+)-Taxifolin; trans-Dihydroquercetin;	NA	NA	NA	303.05	NA	3.46995	1	map00941 Flavonoid biosynthesis; map01100 Metabolic pathways; map01110 Biosynthesis of secondary metabolites;
3.80_303.0501m/z	2.65623	1.69741e-05	1.3591	Z161-0:RT-0	C01617	neg	C01617	C15H12O7	M-H	42.1	17.2	-3.07592	96.8366	Taxifolin; Dihydroquercetin; (+)-Dihydroquercetin; (+)-Taxifolin; trans-Dihydroquercetin;	NA	NA	NA	303.05	NA	3.80498	1	map00941 Flavonoid biosynthesis; map01100 Metabolic pathways; map01110 Biosynthesis of secondary metabolites;
3.98_319.0448m/z	2.59253	3.471e-05	1.61628	Z161-0:RT-0	C02906	neg	C02906	C15H12O8	M-H	42.3	20	-3.44926	95.5707	Dihydromyricetin; Ampelopsin; (+)-Dihydromyricetin; (+)-Ampelopsin;	NA	NA	NA	319.045	NA	3.97642	1	map00941 Flavonoid biosynthesis; map01110 Biosynthesis of secondary metabolites;
4.62_319.0450m/z	2.90823	2.3407e-07	1.49423	Z161-0:RT-0	C02906	neg	C02906	C15H12O8	M-H	39.1	0.196	-2.91203	98.9176	Dihydromyricetin; Ampelopsin; (+)-Dihydromyricetin; (+)-Ampelopsin;	NA	NA	NA	319.045	NA	4.6179	1	map00941 Flavonoid biosynthesis; map01110 Biosynthesis of secondary metabolites;
4.80_319.0450m/z	3.09017	1.48178e-06	1.41956	Z161-0:RT-0	C02906	neg	C02906	C15H12O8	M-H	46.2	39.3	-3.07847	95.5154	Dihydromyricetin; Ampelopsin; (+)-Dihydromyricetin; (+)-Ampelopsin;	NA	NA	NA	319.045	NA	4.80363	1	map00941 Flavonoid biosynthesis; map01110 Biosynthesis of secondary metabolites;
4.28_290.0785n	2.06191	2.06143e-07	1.12096	Z161-0:RT-0	C03648	neg	C03648	C15H14O6	M-H, M+Cl	43.1	18	-1.83792	99.7298	cis-3,4-Leucopelargonidin;	NA	NA	NA	289.071	290.079	4.28287	1	map00941 Flavonoid biosynthesis; map01100 Metabolic pathways; map01110 Biosynthesis of secondary metabolites;
4.80_287.0567m/z	2.28879	0.000259829	1.19165	Z161-0:RT-0	C05631	neg	C05631	C15H12O6	M-H	38.3	1.58	2.13899	92.4484	Eriodictyol;	NA	NA	NA	287.057	NA	4.80363	1	map00941 Flavonoid biosynthesis; map01110 Biosynthesis of secondary metabolites;
3.78_287.0551m/z	2.54548	6.30336e-05	1.30279	Z161-0:RT-0	C05631	neg	C05631	C15H12O6	M-H	37.3	3.31	-3.6522	87.555	Eriodictyol;	NA	NA	NA	287.055	NA	3.78425	1	map00941 Flavonoid biosynthesis; map01110 Biosynthesis of secondary metabolites;
3.80_285.0394m/z	1.86718	0.04073	1.17379	Z161-0:RT-0	C05903	neg	C05903	C15H10O6	M-H	40.9	21.6	-3.74748	87.4067	Kaempferol; 3,4',5,7-Tetrahydroxyflavone; 3,5,7-Trihydroxy-2-(4-hydroxyphenyl)-4H-1-benzopyran-4-one; 5,7,4'-Trihydroxyflavonol; C.I. 75640; Indigo yellow; Kaempherol; Kempferol; Nimbecetin; Pelargidenolon; Populnetin; Rhamnolutein; Rhamnolutin; Robigenin; Swartziol; Trifolitin;	NA	NA	NA	285.039	NA	3.80498	1	map00941 Flavonoid biosynthesis; map00944 Flavone and flavonol biosynthesis; map01100 Metabolic pathways; map01110 Biosynthesis of secondary metabolites;
4.92_341.0433m/z	0.328554	6.47549e-06	1.15021	Z161-0:RT-0	C05906	neg	C05906	C15H14O7	M+Cl	39.1	0	-0.110885	95.5096	Leucocyanidin; 2-(3,4-Dihydroxyphenyl)-3,4-dihydro-2H-1-benzopyran-3,4,5,7-tetrol; 3,3',4,4',5,7-Flavanhexol; 3,4-Cyanidiol; Leucoanthocyanidol; Leucocianidol; Leucocyanidol; Leukocyanidine; Procyanidol; Resivit; 2,3-trans-3,4-cis-Leucocyanidin;	NA	NA	NA	341.043	NA	4.92437	1	map00941 Flavonoid biosynthesis; map01110 Biosynthesis of secondary metabolites;
3.78_306.0737n	3.88221	6.16499e-07	1.88041	Z161-0:RT-0	C05906	neg	C05906	C15H14O7	M-H, M+Cl	40.3	2.72	-0.724978	99.7837	Leucocyanidin; 2-(3,4-Dihydroxyphenyl)-3,4-dihydro-2H-1-benzopyran-3,4,5,7-tetrol; 3,3',4,4',5,7-Flavanhexol; 3,4-Cyanidiol; Leucoanthocyanidol; Leucocianidol; Leucocyanidol; Leukocyanidine; Procyanidol; Resivit; 2,3-trans-3,4-cis-Leucocyanidin;	NA	NA	NA	305.066	306.074	3.78425	1	map00941 Flavonoid biosynthesis; map01110 Biosynthesis of secondary metabolites;
4.28_290.0785n	2.06191	2.06143e-07	1.12096	Z161-0:RT-0	C05907	neg	C05907	C15H14O6	M-H, M+Cl	42.9	16.9	-1.83792	99.7298	Luteoforol; 3-Deoxyleucocyanidin;	NA	NA	NA	289.071	290.079	4.28287	1	map00941 Flavonoid biosynthesis;
3.47_303.0505m/z	2.51579	3.9412e-05	1.39768	Z161-0:RT-0	C05911	neg	C05911	C15H12O7	M-H	39	0	-1.89332	97.3828	Pentahydroxyflavanone; Dihydrotricetin;	NA	NA	NA	303.05	NA	3.46995	1	map00941 Flavonoid biosynthesis; map01110 Biosynthesis of secondary metabolites;
3.80_303.0501m/z	2.65623	1.69741e-05	1.3591	Z161-0:RT-0	C05911	neg	C05911	C15H12O7	M-H	50.4	58.7	-3.07592	96.8366	Pentahydroxyflavanone; Dihydrotricetin;	NA	NA	NA	303.05	NA	3.80498	1	map00941 Flavonoid biosynthesis; map01110 Biosynthesis of secondary metabolites;
5.36_271.0604m/z	3.09156	9.76325e-05	1.74799	Z161-0:RT-0	C06561	neg	C06561	C15H12O5	M-H	40.7	17.5	-2.84755	89.3932	Naringenin chalcone; 2',4,4',6'-Tetrahydroxychalcone; Isosalipurpol; Chalconaringenin;	NA	NA	NA	271.06	NA	5.3594	1	map00941 Flavonoid biosynthesis; map01100 Metabolic pathways; map01110 Biosynthesis of secondary metabolites;
4.28_290.0785n	2.06191	2.06143e-07	1.12096	Z161-0:RT-0	C06562	neg	C06562	C15H14O6	M-H, M+Cl	42.9	16.8	-1.83792	99.7298	(+)-Catechin; D-Catechin; Cyanidanol; (2R-trans)-2-(3,4-Dihydroxyphenyl)-3,4-dihydro-2H-1-benzopyran-3,5,7-triol; (2R,3S)-Catechin; (2R,3S)-(+)-Catechin; Cianidanol;	NA	NA	NA	289.071	290.079	4.28287	1	map00941 Flavonoid biosynthesis; map01110 Biosynthesis of secondary metabolites;
5.36_271.0604m/z	3.09156	9.76325e-05	1.74799	Z161-0:RT-0	C08578	neg	C08578	C15H12O5	M-H	40.7	17.7	-2.84755	89.3932	Butein;	NA	NA	NA	271.06	NA	5.3594	1	map00941 Flavonoid biosynthesis;
5.36_433.1129m/z	2.36362	0.000199572	1.71022	Z161-0:RT-0	C09099	neg	C09099	C21H22O10	M-H	39.5	8.04	-2.51846	92.2999	Naringenin 7-O-beta-D-glucoside; Prunin;	NA	NA	NA	433.113	NA	5.3594	1	map00941 Flavonoid biosynthesis;
4.91_273.0761m/z	2.09312	2.06238e-05	1.21788	Z161-0:RT-0	C09320	neg	C09320	C15H14O5	M-H	37.7	0	-2.6454	91.5316	Afzelechin; 3,5,7,4'-Tetrahydroxyflavan;	NA	NA	NA	273.076	NA	4.91007	1	map00941 Flavonoid biosynthesis; map01110 Biosynthesis of secondary metabolites;
7.68_273.0761m/z	7.04543	9.69986e-05	3.16345	Z161-0:RT-0	C09320	neg	C09320	C15H14O5	M-H	44.6	40.4	-2.68786	85.8047	Afzelechin; 3,5,7,4'-Tetrahydroxyflavan;	NA	NA	NA	273.076	NA	7.67603	1	map00941 Flavonoid biosynthesis; map01110 Biosynthesis of secondary metabolites;
5.36_271.0604m/z	3.09156	9.76325e-05	1.74799	Z161-0:RT-0	C09614	neg	C09614	C15H12O5	M-H	40.7	17.7	-2.84755	89.3932	Butin; (-)-Butin; 7,3',4'-Trihydroxyflavanone;	NA	NA	NA	271.06	NA	5.3594	1	map00941 Flavonoid biosynthesis;
4.28_290.0785n	2.06191	2.06143e-07	1.12096	Z161-0:RT-0	C09727	neg	C09727	C15H14O6	M-H, M+Cl	42.9	16.8	-1.83792	99.7298	(-)-Epicatechin;	NA	NA	NA	289.071	290.079	4.28287	1	map00941 Flavonoid biosynthesis; map01110 Biosynthesis of secondary metabolites;
4.28_290.0785n	2.06191	2.06143e-07	1.12096	Z161-0:RT-0	C09736	neg	C09736	C15H14O6	M-H, M+Cl	43	17.5	-1.83792	99.7298	Fisetinidol-4beta-ol; (-)-Mollisacacidin; Fisetinin-3,4-diol; 5-Deoxyleucocyanidin;	NA	NA	NA	289.071	290.079	4.28287	1	map00941 Flavonoid biosynthesis;
5.36_271.0604m/z	3.09156	9.76325e-05	1.74799	Z161-0:RT-0	C09751	neg	C09751	C15H12O5	M-H	40.7	17.7	-2.84755	89.3932	Garbanzol; 3,7,4'-Trihydroxyflavanone;	NA	NA	NA	271.06	NA	5.3594	1	map00941 Flavonoid biosynthesis;
5.36_271.0604m/z	3.09156	9.76325e-05	1.74799	Z161-0:RT-0	C09826	neg	C09826	C15H12O5	M-H	40.7	17.5	-2.84755	89.3932	Pinobanksin; 3,5,7-Trihydroxyflavanone;	NA	NA	NA	271.06	NA	5.3594	1	map00941 Flavonoid biosynthesis;
5.89_301.0348m/z	2.58811	4.63213e-06	1.43479	Z161-0:RT-0	C10192	neg	C10192	C15H10O7	M-H	37.7	0	-1.80818	90.6411	Tricetin; 5,7,3',4',5'-Pentahydroxyflavone;	NA	NA	NA	301.035	NA	5.88658	1	map00941 Flavonoid biosynthesis;
4.17_301.0344m/z	3.09469	1.61052e-07	1.5009	Z161-0:RT-0	C10192	neg	C10192	C15H10O7	M-H	37.9	1.48	-3.10902	91.7978	Tricetin; 5,7,3',4',5'-Pentahydroxyflavone;	NA	NA	NA	301.034	NA	4.16858	1	map00941 Flavonoid biosynthesis;
4.62_301.0345m/z	3.22982	5.71082e-08	1.54186	Z161-0:RT-0	C10192	neg	C10192	C15H10O7	M-H	44.4	32.2	-2.83841	93.2061	Tricetin; 5,7,3',4',5'-Pentahydroxyflavone;	NA	NA	NA	301.035	NA	4.6179	1	map00941 Flavonoid biosynthesis;
4.80_301.0344m/z	3.58841	0.00106761	1.62134	Z161-0:RT-0	C10192	neg	C10192	C15H10O7	M-H	37.1	0.822	-3.18916	88.3947	Tricetin; 5,7,3',4',5'-Pentahydroxyflavone;	NA	NA	NA	301.034	NA	4.80363	1	map00941 Flavonoid biosynthesis;
4.52_335.0762m/z	3.05364	4.83076e-06	1.48856	Z161-0:RT-0	C10434	neg	C10434	C16H16O8	M-H	38.7	0	-3.01032	96.9058	5-O-Caffeoylshikimic acid;	NA	NA	NA	335.076	NA	4.5179	1	map00940 Phenylpropanoid biosynthesis; map00941 Flavonoid biosynthesis; map00945 Stilbenoid, diarylheptanoid and gingerol biosynthesis; map01100 Metabolic pathways; map01110 Biosynthesis of secondary metabolites;
4.91_273.0761m/z	2.09312	2.06238e-05	1.21788	Z161-0:RT-0	C12124	neg	C12124	C15H14O5	M-H	37.7	0	-2.6454	91.5316	Apiforol;	NA	NA	NA	273.076	NA	4.91007	1	map00941 Flavonoid biosynthesis;
7.68_273.0761m/z	7.04543	9.69986e-05	3.16345	Z161-0:RT-0	C12124	neg	C12124	C15H14O5	M-H	44.6	40.4	-2.68786	85.8047	Apiforol;	NA	NA	NA	273.076	NA	7.67603	1	map00941 Flavonoid biosynthesis;
4.92_341.0433m/z	0.328554	6.47549e-06	1.15021	Z161-0:RT-0	C12127	neg	C12127	C15H14O7	M+Cl	39.1	0	-0.110885	95.5096	(+)-Gallocatechin; Gallocatechol;	NA	NA	NA	341.043	NA	4.92437	1	map00941 Flavonoid biosynthesis; map01110 Biosynthesis of secondary metabolites;
3.78_306.0737n	3.88221	6.16499e-07	1.88041	Z161-0:RT-0	C12127	neg	C12127	C15H14O7	M-H, M+Cl	49.4	48.2	-0.724978	99.7837	(+)-Gallocatechin; Gallocatechol;	NA	NA	NA	305.066	306.074	3.78425	1	map00941 Flavonoid biosynthesis; map01110 Biosynthesis of secondary metabolites;
4.91_273.0761m/z	2.09312	2.06238e-05	1.21788	Z161-0:RT-0	C12128	neg	C12128	C15H14O5	M-H	37.7	0	-2.6454	91.5316	(-)-Epiafzelechin; epi-Afzelechin;	NA	NA	NA	273.076	NA	4.91007	1	map00941 Flavonoid biosynthesis; map01110 Biosynthesis of secondary metabolites;
7.68_273.0761m/z	7.04543	9.69986e-05	3.16345	Z161-0:RT-0	C12128	neg	C12128	C15H14O5	M-H	44.6	40.4	-2.68786	85.8047	(-)-Epiafzelechin; epi-Afzelechin;	NA	NA	NA	273.076	NA	7.67603	1	map00941 Flavonoid biosynthesis; map01110 Biosynthesis of secondary metabolites;
4.92_341.0433m/z	0.328554	6.47549e-06	1.15021	Z161-0:RT-0	C12136	neg	C12136	C15H14O7	M+Cl	39.1	0	-0.110885	95.5096	(-)-Epigallocatechin; Epigallocatechol;	NA	NA	NA	341.043	NA	4.92437	1	map00941 Flavonoid biosynthesis; map01110 Biosynthesis of secondary metabolites;
3.78_306.0737n	3.88221	6.16499e-07	1.88041	Z161-0:RT-0	C12136	neg	C12136	C15H14O7	M-H, M+Cl	49.4	48.2	-0.724978	99.7837	(-)-Epigallocatechin; Epigallocatechol;	NA	NA	NA	305.066	306.074	3.78425	1	map00941 Flavonoid biosynthesis; map01110 Biosynthesis of secondary metabolites;
4.80_287.0567m/z	2.28879	0.000259829	1.19165	Z161-0:RT-0	C15525	neg	C15525	C15H12O6	M-H	38.3	1.58	2.13899	92.4484	Eriodictyol chalcone; 2',3,4,4',6'-Pentahydroxychalcone;	NA	NA	NA	287.057	NA	4.80363	1	map00941 Flavonoid biosynthesis;
3.78_287.0551m/z	2.54548	6.30336e-05	1.30279	Z161-0:RT-0	C15525	neg	C15525	C15H12O6	M-H	36.7	0.172	-3.6522	87.555	Eriodictyol chalcone; 2',3,4,4',6'-Pentahydroxychalcone;	NA	NA	NA	287.055	NA	3.78425	1	map00941 Flavonoid biosynthesis;
5.36_433.1129m/z	2.36362	0.000199572	1.71022	Z161-0:RT-0	C16406	neg	C16406	C21H22O10	M-H	39.5	8.08	-2.51846	92.2999	Phlorizin chalcone; Chalcone 2'-O-glucoside;	NA	NA	NA	433.113	NA	5.3594	1	map00941 Flavonoid biosynthesis;
5.36_433.1129m/z	2.36362	0.000199572	1.71022	Z161-0:RT-0	C16407	neg	C16407	C21H22O10	M-H	39.5	8.08	-2.51846	92.2999	2',4,4',6'-Tetrahydroxychalcone 4'-O-glucoside; THC 4'-glucoside; Chalconaringenin 4'-glucoside; 2',4,4',6'-Tetrahydroxychalcone 4'-O-beta-D-glucoside;	NA	NA	NA	433.113	NA	5.3594	1	map00941 Flavonoid biosynthesis;
4.65_449.1078m/z	2.15898	2.4674e-06	1.46706	Z161-0:RT-0	C16408	neg	C16408	C21H22O11	M-H	38.9	0.621	-2.52298	97.0964	2',3,4,4',6'-Peptahydroxychalcone 4'-O-glucoside; PHC 4'-O-glucoside; 2',3,4,4',6'-Pentahydroxychalcone 4'-O-beta-D-glucoside;	NA	NA	NA	449.108	NA	4.64648	1	map00941 Flavonoid biosynthesis;
4.02_463.0844m/z	1.93475	1.96874e-05	1.25762	Z161-0:RT-0	C16410	neg	C16410	C21H20O12	M-H	36.4	13.9	-8.11662	77.2253	Bracteatin 6-O-glucoside; Bracteatin 6-O-beta-D-glucoside;	NA	NA	NA	463.084	NA	4.01928	1	map00941 Flavonoid biosynthesis;
5.05_463.0872m/z	2.34738	2.44388e-06	1.33415	Z161-0:RT-0	C16410	neg	C16410	C21H20O12	M-H	35	0	-2.23086	77.8092	Bracteatin 6-O-glucoside; Bracteatin 6-O-beta-D-glucoside;	NA	NA	NA	463.087	NA	5.05295	1	map00941 Flavonoid biosynthesis;
4.91_273.0761m/z	2.09312	2.06238e-05	1.21788	Z161-0:RT-0	C16415	neg	C16415	C15H14O5	M-H	37.7	0	-2.6454	91.5316	5-Deoxyleucopelargonidin;	NA	NA	NA	273.076	NA	4.91007	1	map00941 Flavonoid biosynthesis;
7.68_273.0761m/z	7.04543	9.69986e-05	3.16345	Z161-0:RT-0	C16415	neg	C16415	C15H14O5	M-H	37.5	4.74	-2.68786	85.8047	5-Deoxyleucopelargonidin;	NA	NA	NA	273.076	NA	7.67603	1	map00941 Flavonoid biosynthesis;
4.21_340.1311n	0.569042	5.29575e-05	1.12746	Z161-0:RT-0	C16416	neg	C16416	C20H20O5	M-H, M+Cl	42.9	17.7	-0.0439029	96.8906	Desmethylxanthohumol;	NA	NA	NA	375.128	340.131	4.21145	1	map00941 Flavonoid biosynthesis;
5.32_339.1233m/z	3.027	0.0393731	1.41116	Z161-0:RT-0	C16416	neg	C16416	C20H20O5	M-H	38.7	0	-1.52919	95.2091	Desmethylxanthohumol;	NA	NA	NA	339.123	NA	5.31653	1	map00941 Flavonoid biosynthesis;
5.11_463.1230m/z	1.83537	0.000428364	1.19467	Z161-0:RT-0	C16422	neg	C16422	C22H24O11	M-H	33.5	0	-3.3291	71.4972	Hesperetin 7-O-glucoside;	NA	NA	NA	463.123	NA	5.11008	1	map00941 Flavonoid biosynthesis;
5.36_433.1129m/z	2.36362	0.000199572	1.71022	Z161-0:RT-0	C16492	neg	C16492	C21H22O10	M-H	38.7	4	-2.51846	92.2999	8-C-Glucosylnaringenin;	NA	NA	NA	433.113	NA	5.3594	1	map00941 Flavonoid biosynthesis;
0.95_426.0211m/z	3.19134	1.01744e-05	1.78894	Z161-0:RT-0	C00008	neg	C00008	C10H15N5O10P2	M-H	39	0	-2.41416	97.7268	ADP; Adenosine 5'-diphosphate;	NA	NA	NA	426.021	NA	0.946883	1	map00190 Oxidative phosphorylation; map00195 Photosynthesis; map00230 Purine metabolism; map00908 Zeatin biosynthesis; map01100 Metabolic pathways; map01110 Biosynthesis of secondary metabolites;
0.70_426.0207m/z	5.44779	7.32685e-05	2.4527	Z161-0:RT-0	C00008	neg	C00008	C10H15N5O10P2	M-H	39.5	4.81	-3.41112	96.6882	ADP; Adenosine 5'-diphosphate;	NA	NA	NA	426.021	NA	0.697183	1	map00190 Oxidative phosphorylation; map00195 Photosynthesis; map00230 Purine metabolism; map00908 Zeatin biosynthesis; map01100 Metabolic pathways; map01110 Biosynthesis of secondary metabolites;
3.35_346.0556m/z	2.0834	0.000431453	1.12192	Z161-0:RT-0	C00020	neg	C00020	C10H14N5O7P	M-H	38.2	0	-0.516198	91.5593	AMP; Adenosine 5'-monophosphate; Adenylic acid; Adenylate; 5'-AMP; 5'-Adenylic acid; 5'-Adenosine monophosphate; Adenosine 5'-phosphate;	NA	NA	NA	346.056	NA	3.34922	1	map00230 Purine metabolism; map00908 Zeatin biosynthesis; map01100 Metabolic pathways; map01110 Biosynthesis of secondary metabolites;
3.31_383.1146m/z	0.55519	7.48678e-05	1.23628	Z161-0:RT-0	C00021	neg	C00021	C14H20N6O5S	M-H	37	0	0.642583	85.598	S-Adenosyl-L-homocysteine; S-Adenosylhomocysteine;	NA	NA	NA	383.115	NA	3.30637	1	map00270 Cysteine and methionine metabolism; map01100 Metabolic pathways; map01230 Biosynthesis of amino acids;
0.64_146.0451m/z	2.25404	0.00215467	1.03763	Z161-0:RT-0	C00025	neg	C00025	C5H9NO4	M-H	56.7	90.8	-5.06658	98.3068	L-Glutamate; L-Glutamic acid; L-Glutaminic acid; Glutamate;	NA	NA	NA	146.045	NA	0.637517	1	map00220 Arginine biosynthesis; map00250 Alanine, aspartate and glutamate metabolism; map00330 Arginine and proline metabolism; map00332 Carbapenem biosynthesis; map00340 Histidine metabolism; map00430 Taurine and hypotaurine metabolism; map00480 Glutathione metabolism; map00630 Glyoxylate and dicarboxylate metabolism; map00650 Butanoate metabolism; map00660 C5-Branched dibasic acid metabolism; m…
0.67_565.0465m/z	9.12772	1.48178e-06	2.60735	Z161-0:RT-0	C00029	neg	C00029	C15H24N2O17P2	M-H	42.5	16	-2.2149	99.0525	UDP-glucose; UDPglucose; UDP-D-glucose; Uridine diphosphate glucose; UDP-alpha-D-glucose;	NA	NA	NA	565.046	NA	0.6685	1	map00040 Pentose and glucuronate interconversions; map00052 Galactose metabolism; map00053 Ascorbate and aldarate metabolism; map00240 Pyrimidine metabolism; map00500 Starch and sucrose metabolism; map00520 Amino sugar and nucleotide sugar metabolism; map00561 Glycerolipid metabolism; map00908 Zeatin biosynthesis; map01100 Metabolic pathways;
1.05_442.0162m/z	1.96801	0.000113735	1.20082	Z161-0:RT-0	C00035	neg	C00035	C10H15N5O11P2	M-H	39	5.78	-1.93568	91.5444	GDP; Guanosine 5'-diphosphate; Guanosine diphosphate;	NA	NA	NA	442.016	NA	1.04688	1	map00230 Purine metabolism; map01100 Metabolic pathways; map03013 RNA transport; map04144 Endocytosis;
0.70_606.0726m/z	2.81415	0.0194463	2.13427	Z161-0:RT-0	C00043	neg	C00043	C17H27N3O17P2	M-H	40.2	7.07	-2.77255	97.399	UDP-N-acetyl-alpha-D-glucosamine; UDP-N-acetyl-D-glucosamine; UDP-N-acetylglucosamine;	NA	NA	NA	606.073	NA	0.697183	1	map00520 Amino sugar and nucleotide sugar metabolism; map01100 Metabolic pathways; map01502 Vancomycin resistance;
0.67_565.0465m/z	9.12772	1.48178e-06	2.60735	Z161-0:RT-0	C00052	neg	C00052	C15H24N2O17P2	M-H	42.5	16	-2.2149	99.0525	UDP-alpha-D-galactose; UDP-D-galactose; UDP-galactose; UDP-D-galactopyranose; UDP-alpha-D-galactopyranose;	NA	NA	NA	565.046	NA	0.6685	1	map00052 Galactose metabolism; map00520 Amino sugar and nucleotide sugar metabolism; map01100 Metabolic pathways;
0.95_426.0211m/z	3.19134	1.01744e-05	1.78894	Z161-0:RT-0	C00054	neg	C00054	C10H15N5O10P2	M-H	39	0	-2.41416	97.7268	Adenosine 3',5'-bisphosphate; PAP; 3'-Phosphoadenylate; Phosphoadenosine phosphate;	NA	NA	NA	426.021	NA	0.946883	1	map00230 Purine metabolism; map00770 Pantothenate and CoA biosynthesis; map00920 Sulfur metabolism;
0.70_426.0207m/z	5.44779	7.32685e-05	2.4527	Z161-0:RT-0	C00054	neg	C00054	C10H15N5O10P2	M-H	39.5	4.81	-3.41112	96.6882	Adenosine 3',5'-bisphosphate; PAP; 3'-Phosphoadenylate; Phosphoadenosine phosphate;	NA	NA	NA	426.021	NA	0.697183	1	map00230 Purine metabolism; map00770 Pantothenate and CoA biosynthesis; map00920 Sulfur metabolism;
1.18_148.0429m/z	0.280387	0.00247785	1.78422	Z161-0:RT-0	C00073	neg	C00073	C5H11NO2S	M-H	36.8	0	-5.86602	90.5298	L-Methionine; Methionine; L-2-Amino-4methylthiobutyric acid;	NA	NA	NA	148.043	NA	1.1819	1	map00270 Cysteine and methionine metabolism; map00966 Glucosinolate biosynthesis; map00970 Aminoacyl-tRNA biosynthesis; map01100 Metabolic pathways; map01110 Biosynthesis of secondary metabolites; map01210 2-Oxocarboxylic acid metabolism; map01230 Biosynthesis of amino acids;
3.70_164.0710m/z	0.419355	8.56142e-08	1.37347	Z161-0:RT-0	C00079	neg	C00079	C9H11NO2	M-H	38.8	0	-4.11455	98.9424	L-Phenylalanine; (S)-alpha-Amino-beta-phenylpropionic acid;	NA	NA	NA	164.071	NA	3.69853	1	map00360 Phenylalanine metabolism; map00400 Phenylalanine, tyrosine and tryptophan biosynthesis; map00460 Cyanoamino acid metabolism; map00940 Phenylpropanoid biosynthesis; map00960 Tropane, piperidine and pyridine alkaloid biosynthesis; map00966 Glucosinolate biosynthesis; map00970 Aminoacyl-tRNA biosynthesis; map01100 Metabolic pathways; map01110 Biosynthesis of secondary metabolites; map01210 …
0.59_259.0212m/z	2.40654	0.000198636	1.45309	Z161-0:RT-0	C00085	neg	C00085	C6H13O9P	M-H	40.2	7.59	-4.61072	98.7751	D-Fructose 6-phosphate; D-Fructose 6-phosphoric acid; Neuberg ester;	NA	NA	NA	259.021	NA	0.5935	1	map00500 Starch and sucrose metabolism; map00710 Carbon fixation in photosynthetic organisms; map01100 Metabolic pathways; map01200 Carbon metabolism;
0.59_259.0212m/z	2.40654	0.000198636	1.45309	Z161-0:RT-0	C00092	neg	C00092	C6H13O9P	M-H	40.2	7.71	-4.61072	98.7751	D-Glucose 6-phosphate; Glucose 6-phosphate; Robison ester;	NA	NA	NA	259.021	NA	0.5935	1	map00500 Starch and sucrose metabolism; map00562 Inositol phosphate metabolism; map01100 Metabolic pathways;
0.62_171.0054m/z	0.232794	0.00145532	2.48547	Z161-0:RT-0	C00093	neg	C00093	C3H9O6P	M-H	44	31	-5.82373	95.7046	sn-Glycerol 3-phosphate; Glycerophosphoric acid; D-Glycerol 1-phosphate;	NA	NA	NA	171.005	NA	0.62315	1	map00561 Glycerolipid metabolism; map00564 Glycerophospholipid metabolism; map01100 Metabolic pathways; map01110 Biosynthesis of secondary metabolites; map02010 ABC transporters;
0.72_604.0684m/z	3.92525	0.000159333	1.66708	Z161-0:RT-0	C00096	neg	C00096	C16H25N5O16P2	M-H	38	2.81	-2.37306	90.0465	GDP-mannose; GDP-D-mannose; GDP-alpha-D-mannose;	NA	NA	NA	604.068	NA	0.7179	1	map00051 Fructose and mannose metabolism; map00053 Ascorbate and aldarate metabolism; map00510 N-Glycan biosynthesis; map00520 Amino sugar and nucleotide sugar metabolism; map01100 Metabolic pathways; map01110 Biosynthesis of secondary metabolites;
0.96_604.0690m/z	4.43437	8.13085e-05	2.02697	Z161-0:RT-0	C00096	neg	C00096	C16H25N5O16P2	M-H	49.6	59.4	-1.49758	90.1852	GDP-mannose; GDP-D-mannose; GDP-alpha-D-mannose;	NA	NA	NA	604.069	NA	0.961167	1	map00051 Fructose and mannose metabolism; map00053 Ascorbate and aldarate metabolism; map00510 N-Glycan biosynthesis; map00520 Amino sugar and nucleotide sugar metabolism; map01100 Metabolic pathways; map01110 Biosynthesis of secondary metabolites;
0.59_259.0212m/z	2.40654	0.000198636	1.45309	Z161-0:RT-0	C00103	neg	C00103	C6H13O9P	M-H	40.2	7.55	-4.61072	98.7751	D-Glucose 1-phosphate; alpha-D-Glucose 1-phosphate; Cori ester; D-Glucose alpha-1-phosphate;	NA	NA	NA	259.021	NA	0.5935	1	map00010 Glycolysis / Gluconeogenesis; map00040 Pentose and glucuronate interconversions; map00052 Galactose metabolism; map00500 Starch and sucrose metabolism; map00520 Amino sugar and nucleotide sugar metabolism; map01100 Metabolic pathways; map01110 Biosynthesis of secondary metabolites;
0.70_323.0273m/z	2.30113	0.00441486	1.31241	Z161-0:RT-0	C00105	neg	C00105	C9H13N2O9P	M-H	38.7	0.788	-4.08491	97.6663	UMP; Uridylic acid; Uridine monophosphate; Uridine 5'-monophosphate; 5'Uridylic acid;	NA	NA	NA	323.027	NA	0.697183	1	map00240 Pyrimidine metabolism; map01100 Metabolic pathways;
2.12_130.0869m/z	0.530955	0.0001134	1.2504	Z161-0:RT-0	C00123	neg	C00123	C6H13NO2	M-H	38.6	0	-3.41349	96.8192	L-Leucine; 2-Amino-4-methylvaleric acid; (2S)-alpha-2-Amino-4-methylvaleric acid; (2S)-alpha-Leucine;	NA	NA	NA	130.087	NA	2.11555	1	map00280 Valine, leucine and isoleucine degradation; map00290 Valine, leucine and isoleucine biosynthesis; map00966 Glucosinolate biosynthesis; map00970 Aminoacyl-tRNA biosynthesis; map01100 Metabolic pathways; map01110 Biosynthesis of secondary metabolites; map01210 2-Oxocarboxylic acid metabolism; map01230 Biosynthesis of amino acids; map02010 ABC transporters;
5.37_647.1182m/z	2.15115	0.0053594	1.22365	Z161-0:RT-0	C00127	neg	C00127	C20H32N6O12S2	M+Cl	40.7	23.4	-5.20338	86.2823	Glutathione disulfide; GSSG; Oxiglutatione; Oxidized glutathione;	NA	NA	NA	647.118	NA	5.37368	1	map00480 Glutathione metabolism;
3.78_611.1389m/z	12.4795	1.24693e-07	2.76966	Z161-0:RT-0	C00127	neg	C00127	C20H32N6O12S2	M-H	39.7	18.3	-9.47997	90.571	Glutathione disulfide; GSSG; Oxiglutatione; Oxidized glutathione;	NA	NA	NA	611.139	NA	3.78425	1	map00480 Glutathione metabolism;
0.72_362.0494m/z	2.14467	0.00810695	1.12159	Z161-0:RT-0	C00144	neg	C00144	C10H14N5O8P	M-H	38.5	13.6	-3.65666	83.2174	GMP; Guanosine 5'-phosphate; Guanosine monophosphate; Guanosine 5'-monophosphate; Guanylic acid;	NA	NA	NA	362.049	NA	0.7179	1	map00230 Purine metabolism; map01100 Metabolic pathways;
0.59_131.0454m/z	0.53763	0.000120491	1.29644	Z161-0:RT-0	C00152	neg	C00152	C4H8N2O3	M-H	37.4	0	-6.11075	93.8767	L-Asparagine; 2-Aminosuccinamic acid;	NA	NA	NA	131.045	NA	0.5935	1	map00250 Alanine, aspartate and glutamate metabolism; map00460 Cyanoamino acid metabolism; map00970 Aminoacyl-tRNA biosynthesis; map01100 Metabolic pathways; map01110 Biosynthesis of secondary metabolites; map01230 Biosynthesis of amino acids;
0.76_579.0253m/z	6.16261	5.08512e-06	2.70802	Z161-0:RT-0	C00167	neg	C00167	C15H22N2O18P2	M-H	37.3	6.64	-2.92499	83.42	UDP-glucuronate; UDPglucuronate; UDP-D-glucuronate; UDP-alpha-D-glucuronate;	NA	NA	NA	579.025	NA	0.76115	1	map00040 Pentose and glucuronate interconversions; map00053 Ascorbate and aldarate metabolism; map00520 Amino sugar and nucleotide sugar metabolism; map01100 Metabolic pathways;
0.67_535.0358m/z	4.9104	0.000914112	2.28211	Z161-0:RT-0	C00190	neg	C00190	C14H22N2O16P2	M-H	45.4	32	-2.65298	98.3567	UDP-D-xylose; UDP-xylose; UDP-alpha-D-xylose;	NA	NA	NA	535.036	NA	0.6685	1	map00520 Amino sugar and nucleotide sugar metabolism; map00908 Zeatin biosynthesis; map01100 Metabolic pathways;
3.42_153.0189m/z	6.23775	0.000683766	1.93234	Z161-0:RT-0	C00196	neg	C00196	C7H6O4	M-H	39.3	0	-2.83395	99.8904	2,3-Dihydroxybenzoate; 2,3-Dihydroxybenzoic acid;	NA	NA	NA	153.019	NA	3.42065	1	map01110 Biosynthesis of secondary metabolites;
0.70_606.0726m/z	2.81415	0.0194463	2.13427	Z161-0:RT-0	C00203	neg	C00203	C17H27N3O17P2	M-H	40.2	7.07	-2.77255	97.399	UDP-N-acetyl-D-galactosamine; UDP-N-acetyl-alpha-D-galactosamine;	NA	NA	NA	606.073	NA	0.697183	1	map00520 Amino sugar and nucleotide sugar metabolism; map01100 Metabolic pathways;
3.77_241.0820m/z	0.198283	0.000247237	1.90266	Z161-0:RT-0	C00214	neg	C00214	C10H14N2O5	M-H	39.2	10	-4.0089	90.5106	Thymidine; Deoxythymidine;	NA	NA	NA	241.082	NA	3.76997	1	map00240 Pyrimidine metabolism; map01100 Metabolic pathways;
0.64_146.0451m/z	2.25404	0.00215467	1.03763	Z161-0:RT-0	C00217	neg	C00217	C5H9NO4	M-H	56.7	90.8	-5.06658	98.3068	D-Glutamate; D-Glutamic acid; D-Glutaminic acid; D-2-Aminoglutaric acid;	NA	NA	NA	146.045	NA	0.637517	1	map01100 Metabolic pathways;
3.42_153.0189m/z	6.23775	0.000683766	1.93234	Z161-0:RT-0	C00230	neg	C00230	C7H6O4	M-H	39.3	0	-2.83395	99.8904	3,4-Dihydroxybenzoate; 3,4-Dihydroxybenzoic acid; Protocatechuate; Protocatechuic acid;	NA	NA	NA	153.019	NA	3.42065	1	map00400 Phenylalanine, tyrosine and tryptophan biosynthesis; map01100 Metabolic pathways; map01110 Biosynthesis of secondary metabolites;
4.50_129.0548m/z	0.397515	0.0103222	1.56242	Z161-0:RT-0	C00233	neg	C00233	C6H10O3	M-H	37.5	0	-6.74979	94.9568	4-Methyl-2-oxopentanoate; 2-Oxoisocaproate;	NA	NA	NA	129.055	NA	4.50362	1	map00280 Valine, leucine and isoleucine degradation; map00290 Valine, leucine and isoleucine biosynthesis; map00966 Glucosinolate biosynthesis; map01100 Metabolic pathways; map01110 Biosynthesis of secondary metabolites; map01210 2-Oxocarboxylic acid metabolism; map01230 Biosynthesis of amino acids;
4.91_375.1302m/z	0.416692	6.1953e-06	1.32165	Z161-0:RT-0	C00255	neg	C00255	C17H20N4O6	M-H	36.8	12.6	-2.21276	74.1677	Riboflavin; Lactoflavin; 7,8-Dimethyl-10-ribitylisoalloxazine; Vitamin B2;	NA	NA	NA	375.13	NA	4.91007	1	map00740 Riboflavin metabolism; map01100 Metabolic pathways; map01110 Biosynthesis of secondary metabolites;
0.59_259.0212m/z	2.40654	0.000198636	1.45309	Z161-0:RT-0	C00275	neg	C00275	C6H13O9P	M-H	40.2	7.71	-4.61072	98.7751	D-Mannose 6-phosphate;	NA	NA	NA	259.021	NA	0.5935	1	map00051 Fructose and mannose metabolism; map00520 Amino sugar and nucleotide sugar metabolism; map01100 Metabolic pathways; map01110 Biosynthesis of secondary metabolites;
3.47_303.0505m/z	2.51579	3.9412e-05	1.39768	Z161-0:RT-0	C00294	neg	C00294	C10H12N4O5	M+Cl	49.6	54.2	1.04374	95.0683	Inosine;	NA	NA	NA	303.05	NA	3.46995	1	map00230 Purine metabolism; map01100 Metabolic pathways;
3.80_303.0501m/z	2.65623	1.69741e-05	1.3591	Z161-0:RT-0	C00294	neg	C00294	C10H12N4O5	M+Cl	46.3	37.5	-0.297563	94.373	Inosine;	NA	NA	NA	303.05	NA	3.80498	1	map00230 Purine metabolism; map01100 Metabolic pathways;
0.64_146.0451m/z	2.25404	0.00215467	1.03763	Z161-0:RT-0	C00302	neg	C00302	C5H9NO4	M-H	56.7	90.8	-5.06658	98.3068	Glutamate; Glutaminic acid; 2-Aminoglutaric acid;	NA	NA	NA	146.045	NA	0.637517	1	map00460 Cyanoamino acid metabolism;
0.95_426.0211m/z	3.19134	1.01744e-05	1.78894	Z161-0:RT-0	C00361	neg	C00361	C10H15N5O10P2	M-H	39	0	-2.41416	97.7268	dGDP; 2'-Deoxyguanosine 5'-diphosphate;	NA	NA	NA	426.021	NA	0.946883	1	map00230 Purine metabolism; map01100 Metabolic pathways;
0.70_426.0207m/z	5.44779	7.32685e-05	2.4527	Z161-0:RT-0	C00361	neg	C00361	C10H15N5O10P2	M-H	39.5	4.81	-3.41112	96.6882	dGDP; 2'-Deoxyguanosine 5'-diphosphate;	NA	NA	NA	426.021	NA	0.697183	1	map00230 Purine metabolism; map01100 Metabolic pathways;
3.35_346.0556m/z	2.0834	0.000431453	1.12192	Z161-0:RT-0	C00362	neg	C00362	C10H14N5O7P	M-H	38.2	0	-0.516198	91.5593	dGMP; 2'-Deoxyguanosine 5'-monophosphate; 2'-Deoxyguanosine 5'-phosphate; Deoxyguanylic acid; Deoxyguanosine monophosphate;	NA	NA	NA	346.056	NA	3.34922	1	map00230 Purine metabolism; map01100 Metabolic pathways;
1.11_307.0333m/z	0.384888	0.0110162	1.06186	Z161-0:RT-0	C00365	neg	C00365	C9H13N2O8P	M-H	38.7	0	-1.16116	94.9674	dUMP; Deoxyuridylic acid; Deoxyuridine monophosphate; Deoxyuridine 5'-phosphate; 2'-Deoxyuridine 5'-phosphate;	NA	NA	NA	307.033	NA	1.11047	1	map00240 Pyrimidine metabolism; map01100 Metabolic pathways;
4.28_187.0390m/z	1.9958	2.02468e-05	1.02456	Z161-0:RT-0	C00379	neg	C00379	C5H12O5	M+Cl	37.1	0	7.3589	93.5462	Xylitol;	NA	NA	NA	187.039	NA	4.28287	1	map00040 Pentose and glucuronate interconversions; map01100 Metabolic pathways; map02010 ABC transporters;
3.78_261.0760m/z	4.3475	3.67467e-07	1.94341	Z161-0:RT-0	C00386	neg	C00386	C9H14N4O3	M+Cl	39.4	1.77	0.0319067	95.3928	Carnosine; Nalpha-(beta-alanyl)-L-histidine;	NA	NA	NA	261.076	NA	3.78425	1	map00340 Histidine metabolism; map00410 beta-Alanine metabolism; map01100 Metabolic pathways;
3.78_217.0495m/z	2.53445	3.5646e-05	1.30301	Z161-0:RT-0	C00392	neg	C00392	C6H14O6	M+Cl	37.4	0	5.64878	93.2399	Mannitol; D-Mannitol;	NA	NA	NA	217.049	NA	3.78425	1	map00051 Fructose and mannose metabolism; map02010 ABC transporters;
0.72_604.0684m/z	3.92525	0.000159333	1.66708	Z161-0:RT-0	C00394	neg	C00394	C16H25N5O16P2	M-H	38	2.81	-2.37306	90.0465	GDP-glucose; GDP-D-glucose; GDP-alpha-D-glucose;	NA	NA	NA	604.068	NA	0.7179	1	map00500 Starch and sucrose metabolism; map00520 Amino sugar and nucleotide sugar metabolism; map01100 Metabolic pathways;
0.96_604.0690m/z	4.43437	8.13085e-05	2.02697	Z161-0:RT-0	C00394	neg	C00394	C16H25N5O16P2	M-H	49.6	59.4	-1.49758	90.1852	GDP-glucose; GDP-D-glucose; GDP-alpha-D-glucose;	NA	NA	NA	604.069	NA	0.961167	1	map00500 Starch and sucrose metabolism; map00520 Amino sugar and nucleotide sugar metabolism; map01100 Metabolic pathways;
9.17_502.2255m/z	6.22359	0.00411906	2.41945	Z161-0:RT-0	C00397	neg	C00397	C18H37N5O9	M+Cl	38.1	7.28	-6.42858	90.4973	Tobramycin; Nebramycin factor 6; 3'-Deoxykanamycin B;	NA	NA	NA	502.226	NA	9.1733	1
2.12_130.0869m/z	0.530955	0.0001134	1.2504	Z161-0:RT-0	C00407	neg	C00407	C6H13NO2	M-H	38.6	0	-3.41349	96.8192	L-Isoleucine; 2-Amino-3-methylvaleric acid;	NA	NA	NA	130.087	NA	2.11555	1	map00280 Valine, leucine and isoleucine degradation; map00290 Valine, leucine and isoleucine biosynthesis; map00460 Cyanoamino acid metabolism; map00960 Tropane, piperidine and pyridine alkaloid biosynthesis; map00966 Glucosinolate biosynthesis; map00970 Aminoacyl-tRNA biosynthesis; map01100 Metabolic pathways; map01110 Biosynthesis of secondary metabolites; map01210 2-Oxocarboxylic acid metaboli…
3.70_147.0444m/z	0.430251	1.62374e-07	1.3517	Z161-0:RT-0	C00423	neg	C00423	C9H8O2	M-H	37.4	0	-4.81775	92.6765	trans-Cinnamate; trans-Cinnamic acid; (E)-Cinnamate; (2E)-3-Phenylprop-2-enoate;	NA	NA	NA	147.044	NA	3.69853	1	map00130 Ubiquinone and other terpenoid-quinone biosynthesis; map00360 Phenylalanine metabolism; map00940 Phenylpropanoid biosynthesis; map01100 Metabolic pathways; map01110 Biosynthesis of secondary metabolites;
2.04_173.0929m/z	0.250106	0.0002278	1.59114	Z161-0:RT-0	C00437	neg	C00437	C7H14N2O3	M-H	46.7	42	-1.62014	93.5668	N-Acetylornithine; N2-Acetyl-L-ornithine;	NA	NA	NA	173.093	NA	2.03768	1	map00220 Arginine biosynthesis; map01100 Metabolic pathways; map01110 Biosynthesis of secondary metabolites; map01210 2-Oxocarboxylic acid metabolism; map01230 Biosynthesis of amino acids;
3.60_494.1594m/z	0.3729	0.027967	1.25423	Z161-0:RT-0	C00440	neg	C00440	C20H25N7O6	M+Cl	41.1	19.6	7.32774	93.8502	5-Methyltetrahydrofolate;	NA	NA	NA	494.159	NA	3.59853	1	map00670 One carbon pool by folate; map01100 Metabolic pathways; map01200 Carbon metabolism;
0.59_259.0212m/z	2.40654	0.000198636	1.45309	Z161-0:RT-0	C00446	neg	C00446	C6H13O9P	M-H	40.2	7.55	-4.61072	98.7751	alpha-D-Galactose 1-phosphate; alpha-D-Galactopyranose 1-phosphate;	NA	NA	NA	259.021	NA	0.5935	1	map00052 Galactose metabolism; map00520 Amino sugar and nucleotide sugar metabolism; map01100 Metabolic pathways;
4.28_187.0390m/z	1.9958	2.02468e-05	1.02456	Z161-0:RT-0	C00474	neg	C00474	C5H12O5	M+Cl	37.1	0	7.3589	93.5462	Ribitol; Adonitol;	NA	NA	NA	187.039	NA	4.28287	1	map00040 Pentose and glucuronate interconversions; map00740 Riboflavin metabolism; map01100 Metabolic pathways;
1.14_242.0776m/z	0.353816	6.02456e-06	1.75668	Z161-0:RT-0	C00475	neg	C00475	C9H13N3O5	M-H	56.5	91.1	-2.75903	94.6754	Cytidine;	NA	NA	NA	242.078	NA	1.13903	1	map00240 Pyrimidine metabolism; map01100 Metabolic pathways;
4.28_187.0390m/z	1.9958	2.02468e-05	1.02456	Z161-0:RT-0	C00532	neg	C00532	C5H12O5	M+Cl	37.1	0	7.3589	93.5462	L-Arabitol; L-Arabinol; L-Arabinitol; L-Lyxitol;	NA	NA	NA	187.039	NA	4.28287	1	map00040 Pentose and glucuronate interconversions; map01100 Metabolic pathways;
3.78_167.0340m/z	6.38392	0.000121068	2.11008	Z161-0:RT-0	C00544	neg	C00544	C8H8O4	M-H	36.9	0	-6.1188	91.5281	Homogentisate; Homogentisic acid; 2,5-Dihydroxyphenylacetic acid; 2,5-Dihydroxyphenylacetate;	NA	NA	NA	167.034	NA	3.78425	1	map00130 Ubiquinone and other terpenoid-quinone biosynthesis; map00350 Tyrosine metabolism; map01100 Metabolic pathways;
4.24_119.0496m/z	0.414736	0.00109676	1.44461	Z161-0:RT-0	C00601	neg	C00601	C8H8O	M-H	37	0	-5.70804	91.4687	Phenylacetaldehyde; alpha-Tolualdehyde;	NA	NA	NA	119.05	NA	4.24002	1	map00360 Phenylalanine metabolism; map01100 Metabolic pathways;
0.76_579.0253m/z	6.16261	5.08512e-06	2.70802	Z161-0:RT-0	C00617	neg	C00617	C15H22N2O18P2	M-H	37.3	6.64	-2.92499	83.42	UDP-D-galacturonate; UDPgalacturonate; UDP-alpha-D-galacturonate;	NA	NA	NA	579.025	NA	0.76115	1	map00520 Amino sugar and nucleotide sugar metabolism; map01100 Metabolic pathways;
0.62_171.0054m/z	0.232794	0.00145532	2.48547	Z161-0:RT-0	C00623	neg	C00623	C3H9O6P	M-H	44	31	-5.82373	95.7046	sn-Glycerol 1-phosphate; sn-Gro-1-P; L-Glycerol 1-phosphate;	NA	NA	NA	171.005	NA	0.62315	1	map00564 Glycerophospholipid metabolism;
3.42_153.0189m/z	6.23775	0.000683766	1.93234	Z161-0:RT-0	C00628	neg	C00628	C7H6O4	M-H	39.3	0	-2.83395	99.8904	2,5-Dihydroxybenzoate; 2,5-Dihydroxybenzoic acid; Gentisic acid; Hydroquinonecarboxylic acid; Gentisate;	NA	NA	NA	153.019	NA	3.42065	1	map00350 Tyrosine metabolism; map01100 Metabolic pathways;
0.59_259.0212m/z	2.40654	0.000198636	1.45309	Z161-0:RT-0	C00636	neg	C00636	C6H13O9P	M-H	40.2	7.55	-4.61072	98.7751	D-Mannose 1-phosphate; alpha-D-Mannose 1-phosphate;	NA	NA	NA	259.021	NA	0.5935	1	map00051 Fructose and mannose metabolism; map00520 Amino sugar and nucleotide sugar metabolism; map01100 Metabolic pathways; map01110 Biosynthesis of secondary metabolites;
3.78_261.0389m/z	2.37582	7.38698e-05	1.30383	Z161-0:RT-0	C00644	neg	C00644	C6H15O9P	M-H	47.3	47.2	3.12058	93.2074	D-Mannitol 1-phosphate;	NA	NA	NA	261.039	NA	3.78425	1	map00051 Fructose and mannose metabolism;
3.33_145.0502m/z	0.171994	3.12056e-06	1.87495	Z161-0:RT-0	C00659	neg	C00659	C6H10O4	M-H	38.1	0	-2.97569	93.8391	2-Aceto-2-hydroxybutanoate;	NA	NA	NA	145.05	NA	3.33493	1	NULL
0.59_259.0212m/z	2.40654	0.000198636	1.45309	Z161-0:RT-0	C00663	neg	C00663	C6H13O9P	M-H	40.2	7.55	-4.61072	98.7751	beta-D-Glucose 1-phosphate;	NA	NA	NA	259.021	NA	0.5935	1	map00500 Starch and sucrose metabolism;
0.59_259.0212m/z	2.40654	0.000198636	1.45309	Z161-0:RT-0	C00668	neg	C00668	C6H13O9P	M-H	40.2	7.71	-4.61072	98.7751	alpha-D-Glucose 6-phosphate;	NA	NA	NA	259.021	NA	0.5935	1	map00010 Glycolysis / Gluconeogenesis; map00030 Pentose phosphate pathway; map00052 Galactose metabolism; map00520 Amino sugar and nucleotide sugar metabolism; map01100 Metabolic pathways; map01110 Biosynthesis of secondary metabolites; map01200 Carbon metabolism;
4.50_129.0548m/z	0.397515	0.0103222	1.56242	Z161-0:RT-0	C00671	neg	C00671	C6H10O3	M-H	37.5	0	-6.74979	94.9568	(S)-3-Methyl-2-oxopentanoic acid; (S)-3-Methyl-2-oxopentanoate; (3S)-3-Methyl-2-oxopentanoic acid; (3S)-3-Methyl-2-oxopentanoate;	NA	NA	NA	129.055	NA	4.50362	1	map00280 Valine, leucine and isoleucine degradation; map00290 Valine, leucine and isoleucine biosynthesis; map00966 Glucosinolate biosynthesis; map01100 Metabolic pathways; map01110 Biosynthesis of secondary metabolites; map01210 2-Oxocarboxylic acid metabolism; map01230 Biosynthesis of amino acids;
2.04_457.0487m/z	0.514683	0.00195492	1.13952	Z161-0:RT-0	C00689	neg	C00689	C12H23O14P	M+Cl	37.1	0.292	-7.77723	94.0642	alpha,alpha'-Trehalose 6-phosphate; Trehalose 6-phosphate;	NA	NA	NA	457.049	NA	2.03768	1	map00500 Starch and sucrose metabolism; map01100 Metabolic pathways;
3.89_421.0770m/z	0.554464	2.88523e-05	1.01854	Z161-0:RT-0	C00689	neg	C00689	C12H23O14P	M-H	37.4	0	3.99812	91.5568	alpha,alpha'-Trehalose 6-phosphate; Trehalose 6-phosphate;	NA	NA	NA	421.077	NA	3.8907	1	map00500 Starch and sucrose metabolism; map01100 Metabolic pathways;
1.18_205.0344m/z	0.4374	0.0233112	1.20421	Z161-0:RT-0	C00725	neg	C00725	C8H14O2S2	M-H	35.4	0	-8.99207	87.0022	Lipoate; Lipoic acid; Thioctic acid; dl-alpha-Lipoic acid; DL-Thioctic acid;	NA	NA	NA	205.034	NA	1.1819	1	NULL
0.61_241.0109m/z	2.92364	0.00220066	1.68403	Z161-0:RT-0	C00725	neg	C00725	C8H14O2S2	M+Cl	38	12.6	-9.82684	88.0421	Lipoate; Lipoic acid; Thioctic acid; dl-alpha-Lipoic acid; DL-Thioctic acid;	NA	NA	NA	241.011	NA	0.608067	1	NULL
8.42_359.1834m/z	0.220587	0.023694	1.72002	Z161-0:RT-0	C00762	neg	C00762	C21H28O5	M-H	37.2	6.46	-8.20732	88.4883	Cortisone; 17alpha,21-Dihydroxy-4-pregnene-3,11,20-trione; Kendall's compound E; Reichstein's substance Fa;	NA	NA	NA	359.183	NA	8.41752	1	map01100 Metabolic pathways;
3.86_359.1878m/z	0.266404	0.0117562	1.8139	Z161-0:RT-0	C00762	neg	C00762	C21H28O5	M-H	34.8	0	3.80423	78.5875	Cortisone; 17alpha,21-Dihydroxy-4-pregnene-3,11,20-trione; Kendall's compound E; Reichstein's substance Fa;	NA	NA	NA	359.188	NA	3.86213	1	map01100 Metabolic pathways;
3.33_145.0502m/z	0.171994	3.12056e-06	1.87495	Z161-0:RT-0	C00772	neg	C00772	C6H10O4	M-H	38.1	0	-2.97569	93.8391	Mevaldate; Mevaldic acid;	NA	NA	NA	145.05	NA	3.33493	1	NULL
4.91_273.0761m/z	2.09312	2.06238e-05	1.21788	Z161-0:RT-0	C00774	neg	C00774	C15H14O5	M-H	37.7	0	-2.6454	91.5316	Phloretin;	NA	NA	NA	273.076	NA	4.91007	1	NULL
7.68_273.0761m/z	7.04543	9.69986e-05	3.16345	Z161-0:RT-0	C00774	neg	C00774	C15H14O5	M-H	36.5	0	-2.68786	85.8047	Phloretin;	NA	NA	NA	273.076	NA	7.67603	1	NULL
3.78_217.0495m/z	2.53445	3.5646e-05	1.30301	Z161-0:RT-0	C00794	neg	C00794	C6H14O6	M+Cl	37.4	0	5.64878	93.2399	D-Sorbitol; D-Glucitol; L-Gulitol; Sorbitol;	NA	NA	NA	217.049	NA	3.78425	1	map00051 Fructose and mannose metabolism; map00052 Galactose metabolism; map01100 Metabolic pathways; map02010 ABC transporters;
1.18_148.0429m/z	0.280387	0.00247785	1.78422	Z161-0:RT-0	C00855	neg	C00855	C5H11NO2S	M-H	36.8	0	-5.86602	90.5298	D-Methionine; D-2-Amino-4-(methylthio)butyric acid;	NA	NA	NA	148.043	NA	1.1819	1	map02010 ABC transporters;
7.24_275.0918m/z	8.51145	0.000138888	2.93245	Z161-0:RT-0	C00884	neg	C00884	C10H16N4O3	M+Cl	39.3	0	0.786924	97.2906	Homocarnosine; L-Homocarnosine; gamma-Aminobutyryl histidine; N-(4-Amino-1-oxobutyryl)histidine;	NA	NA	NA	275.092	NA	7.241	1	map00330 Arginine and proline metabolism;
4.50_129.0548m/z	0.397515	0.0103222	1.56242	Z161-0:RT-0	C00902	neg	C00902	C6H10O3	M-H	37.5	0	-6.74979	94.9568	2-Oxohexanoic acid; 2-Oxohexanoate; alpha-Ketocaproic acid;	NA	NA	NA	129.055	NA	4.50362	1	NULL
2.12_345.1343m/z	0.41523	0.000156416	1.02439	Z161-0:RT-0	C00933	neg	C00933	C16H24NO5+	M+Cl	34.4	1.63	-1.80074	72.7726	Sinapine; Sinapoylcholine;	NA	NA	NA	345.134	NA	2.11555	1	map00940 Phenylpropanoid biosynthesis;
0.67_535.0358m/z	4.9104	0.000914112	2.28211	Z161-0:RT-0	C00935	neg	C00935	C14H22N2O16P2	M-H	45.4	32	-2.65298	98.3567	UDP-L-arabinose; UDP-L-arabinopyranose; UDP-beta-L-arabinopyranose;	NA	NA	NA	535.036	NA	0.6685	1	map00520 Amino sugar and nucleotide sugar metabolism; map01100 Metabolic pathways;
3.35_346.0556m/z	2.0834	0.000431453	1.12192	Z161-0:RT-0	C00946	neg	C00946	C10H14N5O7P	M-H	38.2	0	-0.516198	91.5593	Adenosine 2'-phosphate; 2'-Adenylic acid; Adenosine-2'-monophosphate; AMP 2'-phosphate;	NA	NA	NA	346.056	NA	3.34922	1	NULL
3.33_145.0502m/z	0.171994	3.12056e-06	1.87495	Z161-0:RT-0	C00966	neg	C00966	C6H10O4	M-H	38.1	0	-2.97569	93.8391	2-Dehydropantoate;	NA	NA	NA	145.05	NA	3.33493	1	map00770 Pantothenate and CoA biosynthesis; map01100 Metabolic pathways; map01110 Biosynthesis of secondary metabolites;
0.64_146.0451m/z	2.25404	0.00215467	1.03763	Z161-0:RT-0	C00979	neg	C00979	C5H9NO4	M-H	56.6	90.8	-5.06658	98.3068	O-Acetyl-L-serine; O3-Acetyl-L-serine;	NA	NA	NA	146.045	NA	0.637517	1	map00270 Cysteine and methionine metabolism; map00908 Zeatin biosynthesis; map00920 Sulfur metabolism; map01100 Metabolic pathways; map01110 Biosynthesis of secondary metabolites; map01200 Carbon metabolism; map01230 Biosynthesis of amino acids; map04122 Sulfur relay system;
0.59_259.0212m/z	2.40654	0.000198636	1.45309	Z161-0:RT-0	C01002	neg	C01002	C6H13O9P	M-H	40.2	7.55	-4.61072	98.7751	Hexose 1-phosphate;	NA	NA	NA	259.021	NA	0.5935	1	NULL
2.12_377.1502m/z	0.30845	0.00023308	1.63355	Z161-0:RT-0	C01007	neg	C01007	C17H22N4O6	M-H	39	11.2	9.40584	93.9869	Reduced riboflavin;	NA	NA	NA	377.15	NA	2.11555	1	map00740 Riboflavin metabolism; map01100 Metabolic pathways;
0.68_549.0513m/z	5.40012	0.00633772	2.86939	Z161-0:RT-0	C01009	neg	C01009	C15H24N2O16P2	M-H	40.7	13.7	-2.84166	93.2026	UDP-2-deoxyglucose;	NA	NA	NA	549.051	NA	0.682883	1	NULL
4.50_129.0548m/z	0.397515	0.0103222	1.56242	Z161-0:RT-0	C01012	neg	C01012	C6H10O3	M-H	37.5	0	-6.74979	94.9568	(R)-Pantolactone; (R)-Pantoyl lactone; (3R)-Dihydro-3-hydroxy-4,4-dimethyl-2(3H)-furanone;	NA	NA	NA	129.055	NA	4.50362	1	NULL
0.59_131.0454m/z	0.53763	0.000120491	1.29644	Z161-0:RT-0	C01043	neg	C01043	C4H8N2O3	M-H	37.4	0	-6.11075	93.8767	N-Carbamoylsarcosine;	NA	NA	NA	131.045	NA	0.5935	1	map00330 Arginine and proline metabolism; map01100 Metabolic pathways;
2.04_173.0929m/z	0.250106	0.0002278	1.59114	Z161-0:RT-0	C01047	neg	C01047	C7H14N2O3	M-H	46.8	42.2	-1.62014	93.5668	N5-Ethyl-L-glutamine; L-Theanine;	NA	NA	NA	173.093	NA	2.03768	1	NULL
1.69_269.0696m/z	0.431687	0.0130328	1.28561	Z161-0:RT-0	C01048	neg	C01048	C5H11O4P.[C5H8]n	M+Cl	18.2	0	-7.9902	NA	Polyprenyl phosphate;	NA	NA	NA	269.07	NA	1.68837	1	NULL
3.33_145.0502m/z	0.171994	3.12056e-06	1.87495	Z161-0:RT-0	C01053	neg	C01053	C6H10O4	M-H	38.1	0	-2.97569	93.8391	(R)-4-Dehydropantoate;	NA	NA	NA	145.05	NA	3.33493	1	map00770 Pantothenate and CoA biosynthesis;
4.24_603.2699m/z	0.174211	0.0429254	2.74953	Z161-0:RT-0	C01079	neg	C01079	C34H40N4O4	M+Cl	33.2	0.45	-7.75617	74.2491	Protoporphyrinogen IX;	NA	NA	NA	603.27	NA	4.24002	1	map00860 Porphyrin and chlorophyll metabolism; map01100 Metabolic pathways; map01110 Biosynthesis of secondary metabolites;
0.59_259.0212m/z	2.40654	0.000198636	1.45309	Z161-0:RT-0	C01094	neg	C01094	C6H13O9P	M-H	40.2	7.59	-4.61072	98.7751	D-Fructose 1-phosphate;	NA	NA	NA	259.021	NA	0.5935	1	map00051 Fructose and mannose metabolism; map00400 Phenylalanine, tyrosine and tryptophan biosynthesis; map01100 Metabolic pathways;
3.78_261.0389m/z	2.37582	7.38698e-05	1.30383	Z161-0:RT-0	C01096	neg	C01096	C6H15O9P	M-H	47.3	47.2	3.12058	93.2074	Sorbitol 6-phosphate; D-Sorbitol 6-phosphate; D-Glucitol 6-phosphate;	NA	NA	NA	261.039	NA	3.78425	1	map00051 Fructose and mannose metabolism;
0.59_259.0212m/z	2.40654	0.000198636	1.45309	Z161-0:RT-0	C01097	neg	C01097	C6H13O9P	M-H	40.2	7.59	-4.61072	98.7751	D-Tagatose 6-phosphate;	NA	NA	NA	259.021	NA	0.5935	1	map00052 Galactose metabolism; map01100 Metabolic pathways;
0.59_259.0212m/z	2.40654	0.000198636	1.45309	Z161-0:RT-0	C01113	neg	C01113	C6H13O9P	M-H	40.2	7.71	-4.61072	98.7751	D-Galactose 6-phosphate; 6-Phospho-D-galactose;	NA	NA	NA	259.021	NA	0.5935	1	map00052 Galactose metabolism; map01100 Metabolic pathways;
3.78_167.0340m/z	6.38392	0.000121068	2.11008	Z161-0:RT-0	C01161	neg	C01161	C8H8O4	M-H	36.9	0	-6.1188	91.5281	3,4-Dihydroxyphenylacetate; 3,4-Dihydroxyphenylacetic acid; Homoprotocatechuate;	NA	NA	NA	167.034	NA	3.78425	1	map00350 Tyrosine metabolism; map01100 Metabolic pathways;
0.70_323.0273m/z	2.30113	0.00441486	1.31241	Z161-0:RT-0	C01168	neg	C01168	C9H13N2O9P	M-H	38.7	0.787	-4.08491	97.6663	Pseudouridine 5'-phosphate;	NA	NA	NA	323.027	NA	0.697183	1	map00240 Pyrimidine metabolism;
0.70_606.0726m/z	2.81415	0.0194463	2.13427	Z161-0:RT-0	C01170	neg	C01170	C17H27N3O17P2	M-H	40.2	7.07	-2.77255	97.399	UDP-N-acetyl-D-mannosamine; UDP-N-acetyl-alpha-D-mannosamine;	NA	NA	NA	606.073	NA	0.697183	1	map00520 Amino sugar and nucleotide sugar metabolism; map01100 Metabolic pathways;
0.59_259.0212m/z	2.40654	0.000198636	1.45309	Z161-0:RT-0	C01171	neg	C01171	C6H13O9P	M-H	40.2	7.55	-4.61072	98.7751	alpha-D-Hexose 1-phosphate;	NA	NA	NA	259.021	NA	0.5935	1	NULL
0.59_259.0212m/z	2.40654	0.000198636	1.45309	Z161-0:RT-0	C01172	neg	C01172	C6H13O9P	M-H	40.2	7.71	-4.61072	98.7751	beta-D-Glucose 6-phosphate;	NA	NA	NA	259.021	NA	0.5935	1	map00010 Glycolysis / Gluconeogenesis; map00030 Pentose phosphate pathway; map01100 Metabolic pathways; map01110 Biosynthesis of secondary metabolites; map01200 Carbon metabolism;
3.78_175.0391m/z	3.95067	0.000810078	1.71452	Z161-0:RT-0	C01173	neg	C01173	C10H8O3	M-H	37.3	0	-5.53987	93.0905	1,3,8-Naphthalenertriol; 1,3,8-Trihydroxynaphthalene;	NA	NA	NA	175.039	NA	3.78425	1	NULL
0.59_259.0212m/z	2.40654	0.000198636	1.45309	Z161-0:RT-0	C01177	neg	C01177	C6H13O9P	M-H	40.2	7.68	-4.61072	98.7751	Inositol 1-phosphate; myo-Inositol 1-phosphate; 1D-myo-Inositol 1-phosphate; D-myo-Inositol 1-phosphate; 1D-myo-Inositol 1-monophosphate;	NA	NA	NA	259.021	NA	0.5935	1	map00562 Inositol phosphate metabolism; map02010 ABC transporters; map04070 Phosphatidylinositol signaling system;
4.08_179.0339m/z	0.580222	0.0216252	1.17446	Z161-0:RT-0	C01179	neg	C01179	C9H8O4	M-H	36.6	0	-6.24491	89.8911	3-(4-Hydroxyphenyl)pyruvate; 4-Hydroxyphenylpyruvate; p-Hydroxyphenylpyruvic acid;	NA	NA	NA	179.034	NA	4.07642	1	map00130 Ubiquinone and other terpenoid-quinone biosynthesis; map00261 Monobactam biosynthesis; map00350 Tyrosine metabolism; map00400 Phenylalanine, tyrosine and tryptophan biosynthesis; map00950 Isoquinoline alkaloid biosynthesis; map01100 Metabolic pathways; map01110 Biosynthesis of secondary metabolites; map01210 2-Oxocarboxylic acid metabolism; map01230 Biosynthesis of amino acids;
3.78_179.0340m/z	3.67901	1.21148e-05	1.82341	Z161-0:RT-0	C01179	neg	C01179	C9H8O4	M-H	37.1	0.834	-5.41419	91.0886	3-(4-Hydroxyphenyl)pyruvate; 4-Hydroxyphenylpyruvate; p-Hydroxyphenylpyruvic acid;	NA	NA	NA	179.034	NA	3.78425	1	map00130 Ubiquinone and other terpenoid-quinone biosynthesis; map00261 Monobactam biosynthesis; map00350 Tyrosine metabolism; map00400 Phenylalanine, tyrosine and tryptophan biosynthesis; map00950 Isoquinoline alkaloid biosynthesis; map01100 Metabolic pathways; map01110 Biosynthesis of secondary metabolites; map01210 2-Oxocarboxylic acid metabolism; map01230 Biosynthesis of amino acids;
5.43_181.0862m/z	1.81714	0.00121417	1.05798	Z161-0:RT-0	C01181	neg	C01181	C7H16NO2+	M+Cl	36.9	0	-8.75619	94.4304	4-Trimethylammoniobutanoate; Butyro-betaine; gamma-Butyrobetaine;	NA	NA	NA	181.086	NA	5.43083	1	map00310 Lysine degradation; map02010 ABC transporters;
5.23_273.0396m/z	2.51333	0.00150599	1.36069	Z161-0:RT-0	C01187	neg	C01187	C8H14O8	M+Cl	37.1	0	5.50752	91.6472	3-Deoxy-D-manno-octulosonate; Ketodeoxyoctonate; KDO; 2-Dehydro-3-deoxy-D-octonate; 3-Deoxy-D-manno-2-octulosonate; 3-Deoxyoctulosonic acid;	NA	NA	NA	273.04	NA	5.23082	1	map01100 Metabolic pathways;
0.65_237.0606m/z	2.70563	5.71968e-06	1.55905	Z161-0:RT-0	C01187	neg	C01187	C8H14O8	M-H	42.3	23	-4.25153	93.4855	3-Deoxy-D-manno-octulosonate; Ketodeoxyoctonate; KDO; 2-Dehydro-3-deoxy-D-octonate; 3-Deoxy-D-manno-2-octulosonate; 3-Deoxyoctulosonic acid;	NA	NA	NA	237.061	NA	0.652967	1	map01100 Metabolic pathways;
5.35_273.0395m/z	2.7839	0.00377754	1.39387	Z161-0:RT-0	C01187	neg	C01187	C8H14O8	M+Cl	38.2	3.92	5.26805	93.0095	3-Deoxy-D-manno-octulosonate; Ketodeoxyoctonate; KDO; 2-Dehydro-3-deoxy-D-octonate; 3-Deoxy-D-manno-2-octulosonate; 3-Deoxyoctulosonic acid;	NA	NA	NA	273.04	NA	5.34512	1	map01100 Metabolic pathways;
9.09_408.2266n	2.0718	8.14486e-05	1.30283	Z161-0:RT-0	C01192	neg	C01192	C19H37O7P	M-H, M+Cl	42.3	21.8	-2.79147	93.0891	Palmitoylglycerone phosphate;	NA	NA	NA	407.219	408.227	9.08758	1	NULL
4.08_179.0339m/z	0.580222	0.0216252	1.17446	Z161-0:RT-0	C01197	neg	C01197	C9H8O4	M-H	36.6	0	-6.24491	89.8911	Caffeate; Caffeic acid; 3,4-Dihydroxy-trans-cinnamate; trans-Caffeate; (2E)-3-(3,4-Dihydroxyphenyl)prop-2-enoate;	NA	NA	NA	179.034	NA	4.07642	1	map00940 Phenylpropanoid biosynthesis; map01100 Metabolic pathways; map01110 Biosynthesis of secondary metabolites;
3.78_179.0340m/z	3.67901	1.21148e-05	1.82341	Z161-0:RT-0	C01197	neg	C01197	C9H8O4	M-H	37.1	0.693	-5.41419	91.0886	Caffeate; Caffeic acid; 3,4-Dihydroxy-trans-cinnamate; trans-Caffeate; (2E)-3-(3,4-Dihydroxyphenyl)prop-2-enoate;	NA	NA	NA	179.034	NA	3.78425	1	map00940 Phenylpropanoid biosynthesis; map01100 Metabolic pathways; map01110 Biosynthesis of secondary metabolites;
3.74_749.1273m/z	3.52695	1.89992e-05	2.06392	Z161-0:RT-0	C01212	neg	C01212	C23H36N4O20P2	M-H	25.3	6.32	-6.95324	28.2202	UDP-N-acetylmuramoyl-L-alanine; UDP-N-acetyl-alpha-D-muramoyl-L-alanine;	NA	NA	NA	749.127	NA	3.7414	1	map01100 Metabolic pathways;
4.60_333.0608m/z	1.89317	0.00162138	1.04064	Z161-0:RT-0	C01225	neg	C01225	C9H19O11P	M-H	38	0	4.78621	95.769	sn-Glycero-3-phospho-1-inositol; 1-(sn-Glycero-3-phospho)-1D-myo-inositol;	NA	NA	NA	333.061	NA	4.60362	1	NULL
6.83_291.1958m/z	0.320591	3.36582e-06	1.38949	Z161-0:RT-0	C01226	neg	C01226	C18H28O3	M-H	43	23.2	-2.49347	94.8689	12-OPDA; (15Z)-12-Oxophyto-10,15-dienoate; (15Z)-12-Oxophyto-10,15-dienoic acid; 9(S),13(S)-12-Oxo-PDA; 12-Oxo-10,15(Z)-phytodienoic acid;	NA	NA	NA	291.196	NA	6.82808	1	map00592 alpha-Linolenic acid metabolism; map01100 Metabolic pathways; map01110 Biosynthesis of secondary metabolites;
7.13_291.1958m/z	2.74016	0.0277549	1.34699	Z161-0:RT-0	C01226	neg	C01226	C18H28O3	M-H	40.9	20.9	-2.74747	86.8445	12-OPDA; (15Z)-12-Oxophyto-10,15-dienoate; (15Z)-12-Oxophyto-10,15-dienoic acid; 9(S),13(S)-12-Oxo-PDA; 12-Oxo-10,15(Z)-phytodienoic acid;	NA	NA	NA	291.196	NA	7.13455	1	map00592 alpha-Linolenic acid metabolism; map01100 Metabolic pathways; map01110 Biosynthesis of secondary metabolites;
1.18_205.0344m/z	0.4374	0.0233112	1.20421	Z161-0:RT-0	C01251	neg	C01251	C7H10O7	M-H	38.2	0	-4.77439	96.4394	(R)-2-Hydroxybutane-1,2,4-tricarboxylate; Homocitrate; Homocitric acid; 3-Hydroxy-3-carboxyadipic acid; (R)-2-Hydroxy-1,2,4-butanetricarboxylic acid;	NA	NA	NA	205.034	NA	1.1819	1	map00300 Lysine biosynthesis; map00620 Pyruvate metabolism; map01100 Metabolic pathways; map01210 2-Oxocarboxylic acid metabolism; map01230 Biosynthesis of amino acids;
0.61_241.0109m/z	2.92364	0.00220066	1.68403	Z161-0:RT-0	C01251	neg	C01251	C7H10O7	M+Cl	38.4	1.22	-5.60916	97.2481	(R)-2-Hydroxybutane-1,2,4-tricarboxylate; Homocitrate; Homocitric acid; 3-Hydroxy-3-carboxyadipic acid; (R)-2-Hydroxy-1,2,4-butanetricarboxylic acid;	NA	NA	NA	241.011	NA	0.608067	1	map00300 Lysine biosynthesis; map00620 Pyruvate metabolism; map01100 Metabolic pathways; map01210 2-Oxocarboxylic acid metabolism; map01230 Biosynthesis of amino acids;
4.70_243.1706m/z	0.174022	0.000899485	2.3454	Z161-0:RT-0	C01255	neg	C01255	C12H24N2O3	M-H	38	0.812	-3.21653	93.0837	N-(6-Aminohexanoyl)-6-aminohexanoate;	NA	NA	NA	243.171	NA	4.70362	1
4.82_243.1707m/z	0.385079	8.2115e-05	1.50313	Z161-0:RT-0	C01255	neg	C01255	C12H24N2O3	M-H	39.5	7.03	-2.97549	94.0832	N-(6-Aminohexanoyl)-6-aminohexanoate;	NA	NA	NA	243.171	NA	4.82435	1
7.24_275.0918m/z	8.51145	0.000138888	2.93245	Z161-0:RT-0	C01262	neg	C01262	C10H16N4O3	M+Cl	39.3	0	0.786924	97.2906	beta-Alanyl-N(pi)-methyl-L-histidine; Anserine;	NA	NA	NA	275.092	NA	7.241	1	map00340 Histidine metabolism; map00410 beta-Alanine metabolism; map01100 Metabolic pathways;
5.36_271.0604m/z	3.09156	9.76325e-05	1.74799	Z161-0:RT-0	C01263	neg	C01263	C15H12O5	M-H	40.7	17.7	-2.84755	89.3932	3,6,9-Trihydroxypterocarpan; (6aS,11aS)-3,6a,9-Trihydroxypterocarpan; (-)-Glycinol;	NA	NA	NA	271.06	NA	5.3594	1	map00943 Isoflavonoid biosynthesis;
4.50_353.0505m/z	2.38733	7.79542e-05	1.19344	Z161-0:RT-0	C01268	neg	C01268	C9H15N4O9P	M-H	29.6	0.0584	0.177259	48.0994	5-Amino-6-(5'-phosphoribosylamino)uracil; 5-Amino-6-(ribosylamino)-2,4-(1H,3H)-pyrimidinedione 5'-phosphate; 5-Amino-6-(5-phosphoribosylamino)uracil;	NA	NA	NA	353.05	NA	4.50362	1	map00740 Riboflavin metabolism; map01100 Metabolic pathways; map01110 Biosynthesis of secondary metabolites;
3.78_217.0495m/z	2.53445	3.5646e-05	1.30301	Z161-0:RT-0	C01273	neg	C01273	C12H10O4	M-H	39.5	5.19	-5.33976	98.4173	2-Hydroxy-6-oxo-6-phenylhexa-2,4-dienoate; 2,6-Dioxo-6-phenylhexa-3-enoate;	NA	NA	NA	217.049	NA	3.78425	1	map01100 Metabolic pathways;
4.91_255.0878m/z	0.471718	0.000457747	1.08812	Z161-0:RT-0	C01298	neg	C01298	C7H16N4O4	M+Cl	38.3	1.54	5.70929	96.4177	1D-1-Guanidino-3-amino-1,3-dideoxy-scyllo-inositol; Amidinostreptamine;	NA	NA	NA	255.088	NA	4.91007	1
3.83_378.1012m/z	0.388363	0.0160256	1.62504	Z161-0:RT-0	C01310	neg	C01310	C14H21NO11	M-H	36.2	1.35	-7.9977	88.5896	4-Deoxy-beta-D-gluc-4-enuronosyl-(1,3)-N-acetyl-D-galactosamine;	NA	NA	NA	378.101	NA	3.83355	1	NULL
3.35_346.0556m/z	2.0834	0.000431453	1.12192	Z161-0:RT-0	C01367	neg	C01367	C10H14N5O7P	M-H	38.2	0	-0.516198	91.5593	3'-AMP; 3'-Adenylic acid; 3'-Adenosine monophosphate; Adenosine-3'-monophosphate; Adenosine 3'-phosphate; AMP 3'-phosphate;	NA	NA	NA	346.056	NA	3.34922	1	map00230 Purine metabolism;
0.70_323.0273m/z	2.30113	0.00441486	1.31241	Z161-0:RT-0	C01368	neg	C01368	C9H13N2O9P	M-H	38.7	0.396	-4.08491	97.6663	3'-UMP; Uridine 3'-monophosphate; Uridine 3'-phosphate;	NA	NA	NA	323.027	NA	0.697183	1	map00240 Pyrimidine metabolism;
4.08_179.0339m/z	0.580222	0.0216252	1.17446	Z161-0:RT-0	C01405	neg	C01405	C9H8O4	M-H	36.6	0	-6.24491	89.8911	Aspirin; Acetylsalicylic acid; 2-Acetoxybenzenecarboxylic acid; Acetylsalicylate;	NA	NA	NA	179.034	NA	4.07642	1
3.78_179.0340m/z	3.67901	1.21148e-05	1.82341	Z161-0:RT-0	C01405	neg	C01405	C9H8O4	M-H	37	0	-5.41419	91.0886	Aspirin; Acetylsalicylic acid; 2-Acetoxybenzenecarboxylic acid; Acetylsalicylate;	NA	NA	NA	179.034	NA	3.78425	1
2.07_231.0980m/z	0.11012	0.00130404	3.2447	Z161-0:RT-0	C01410	neg	C01410	C9H16N2O5	M-H	37.7	0	-2.77358	91.9338	Boc-Asn; N-alpha-Boc-L-asparagine;	NA	NA	NA	231.098	NA	2.06625	1	NULL
1.11_231.0980m/z	0.312716	0.00357488	1.49796	Z161-0:RT-0	C01410	neg	C01410	C9H16N2O5	M-H	38.8	8.2	-2.6823	88.8676	Boc-Asn; N-alpha-Boc-L-asparagine;	NA	NA	NA	231.098	NA	1.11047	1	NULL
4.08_179.0339m/z	0.580222	0.0216252	1.17446	Z161-0:RT-0	C01481	neg	C01481	C9H8O4	M-H	36.6	0	-6.24491	89.8911	Caffeate; Caffeic acid; 3,4-Dihydroxycinnamic acid;	NA	NA	NA	179.034	NA	4.07642	1	NULL
3.78_179.0340m/z	3.67901	1.21148e-05	1.82341	Z161-0:RT-0	C01481	neg	C01481	C9H8O4	M-H	37.1	0.693	-5.41419	91.0886	Caffeate; Caffeic acid; 3,4-Dihydroxycinnamic acid;	NA	NA	NA	179.034	NA	3.78425	1	NULL
3.78_217.0495m/z	2.53445	3.5646e-05	1.30301	Z161-0:RT-0	C01489	neg	C01489	C6H14O6	M+Cl	37.4	0	5.64878	93.2399	D-Iditol;	NA	NA	NA	217.049	NA	3.78425	1	NULL
3.78_217.0495m/z	2.53445	3.5646e-05	1.30301	Z161-0:RT-0	C01507	neg	C01507	C6H14O6	M+Cl	37.4	0	5.64878	93.2399	L-Iditol;	NA	NA	NA	217.049	NA	3.78425	1	NULL
4.91_375.1302m/z	0.416692	6.1953e-06	1.32165	Z161-0:RT-0	C01512	neg	C01512	C16H24O10	M-H	38.5	21.6	1.34288	72.5161	Loganate; Loganic acid;	NA	NA	NA	375.13	NA	4.91007	1	map00902 Monoterpenoid biosynthesis; map01110 Biosynthesis of secondary metabolites;
4.62_193.0134m/z	3.06358	1.61052e-07	1.50418	Z161-0:RT-0	C01551	neg	C01551	C4H6N4O3	M+Cl	39.6	0	0.0277165	98.1383	Allantoin; 5-Ureidohydantoin; Glyoxyldiureide;	NA	NA	NA	193.013	NA	4.6179	1	NULL
4.80_193.0134m/z	3.07432	0.00497451	1.34167	Z161-0:RT-0	C01551	neg	C01551	C4H6N4O3	M+Cl	39.6	0	0.338538	98.4977	Allantoin; 5-Ureidohydantoin; Glyoxyldiureide;	NA	NA	NA	193.013	NA	4.80363	1	NULL
4.28_187.0390m/z	1.9958	2.02468e-05	1.02456	Z161-0:RT-0	C01569	neg	C01569	C5H12O5	M+Cl	37.1	0	7.3589	93.5462	D-Apiitol; 3-(Hydroxymethyl)erythritol;	NA	NA	NA	187.039	NA	4.28287	1	NULL
2.12_130.0869m/z	0.530955	0.0001134	1.2504	Z161-0:RT-0	C01570	neg	C01570	C6H13NO2	M-H	38.6	0	-3.41349	96.8192	D-Leucine; D-2-Amino-4-methylvaleric acid;	NA	NA	NA	130.087	NA	2.11555	1	NULL
0.72_604.0684m/z	3.92525	0.000159333	1.66708	Z161-0:RT-0	C01581	neg	C01581	C16H25N5O16P2	M-H	38	2.81	-2.37306	90.0465	GDPhexose;	NA	NA	NA	604.068	NA	0.7179	1	NULL
0.96_604.0690m/z	4.43437	8.13085e-05	2.02697	Z161-0:RT-0	C01581	neg	C01581	C16H25N5O16P2	M-H	49.6	59.4	-1.49758	90.1852	GDPhexose;	NA	NA	NA	604.069	NA	0.961167	1	NULL
5.36_271.0604m/z	3.09156	9.76325e-05	1.74799	Z161-0:RT-0	C01592	neg	C01592	C15H12O5	M-H	40.7	17.7	-2.84755	89.3932	Licodione;	NA	NA	NA	271.06	NA	5.3594	1	NULL
0.62_171.0054m/z	0.232794	0.00145532	2.48547	Z161-0:RT-0	C01620	neg	C01620	C4H8O5	M+Cl	43.1	30.4	-8.66096	94.9235	Threonate; L-Threonate; (2R,3S)-2,3,4-Trihydroxybutanoic acid;	NA	NA	NA	171.005	NA	0.62315	1	map00053 Ascorbate and aldarate metabolism;
0.67_535.0358m/z	4.9104	0.000914112	2.28211	Z161-0:RT-0	C01623	neg	C01623	C14H22N2O16P2	M-H	45.5	32.1	-2.65298	98.3567	UDP-apiose; UDP-D-apiose; UDP-alpha-D-apiose;	NA	NA	NA	535.036	NA	0.6685	1	map00520 Amino sugar and nucleotide sugar metabolism;
3.78_217.0495m/z	2.53445	3.5646e-05	1.30301	Z161-0:RT-0	C01697	neg	C01697	C6H14O6	M+Cl	37.4	0	5.64878	93.2399	Galactitol; Dulcitol; Dulcose;	NA	NA	NA	217.049	NA	3.78425	1	map00052 Galactose metabolism; map01100 Metabolic pathways;
2.12_345.1343m/z	0.41523	0.000156416	1.02439	Z161-0:RT-0	C01699	neg	C01699	C19H22O6	M-H	34.9	0	-0.206115	74.9177	Gibberellin A3; Gibberellic acid; Gibberellin;	NA	NA	NA	345.134	NA	2.11555	1	map00904 Diterpenoid biosynthesis; map01110 Biosynthesis of secondary metabolites;
3.78_217.0495m/z	2.53445	3.5646e-05	1.30301	Z161-0:RT-0	C01722	neg	C01722	C6H14O6	M+Cl	37.4	0	5.64878	93.2399	L-Glucitol; L-Sorbitol; D-Gulitol;	NA	NA	NA	217.049	NA	3.78425	1	NULL
1.18_148.0429m/z	0.280387	0.00247785	1.78422	Z161-0:RT-0	C01733	neg	C01733	C5H11NO2S	M-H	36.8	0	-5.86602	90.5298	Methionine; 2-Amino-4-(methylthio)butyric acid;	NA	NA	NA	148.043	NA	1.1819	1	NULL
4.80_287.0567m/z	2.28879	0.000259829	1.19165	Z161-0:RT-0	C01736	neg	C01736	C10H12N4O4	M+Cl	38	0	5.83791	96.6005	Nebularine; Purine riboside; N-D-Ribosylpurine;	NA	NA	NA	287.057	NA	4.80363	1	NULL
3.78_287.0551m/z	2.54548	6.30336e-05	1.30279	Z161-0:RT-0	C01736	neg	C01736	C10H12N4O4	M+Cl	49.3	55.9	-0.779801	91.4873	Nebularine; Purine riboside; N-D-Ribosylpurine;	NA	NA	NA	287.055	NA	3.78425	1	NULL
5.14_191.0341m/z	0.206039	1.79546e-07	1.67835	Z161-0:RT-0	C01752	neg	C01752	C10H8O4	M-H	40.8	13.5	-4.52743	95.6291	Scopoletin;	NA	NA	NA	191.034	NA	5.13867	1	map00940 Phenylpropanoid biosynthesis; map01110 Biosynthesis of secondary metabolites;
4.02_489.1958m/z	0.384226	5.35915e-07	1.02172	Z161-0:RT-0	C01759	neg	C01759	C17H34N4O10	M+Cl	31.7	0.524	-2.4806	60.7136	Ribostamycin; Vistamycin;	NA	NA	NA	489.196	NA	4.01928	1
3.98_319.0448m/z	2.59253	3.471e-05	1.61628	Z161-0:RT-0	C01762	neg	C01762	C10H12N4O6	M+Cl	48.3	46.1	-0.874626	96.4514	Xanthosine;	NA	NA	NA	319.045	NA	3.97642	1	map00230 Purine metabolism; map00232 Caffeine metabolism; map01100 Metabolic pathways; map01110 Biosynthesis of secondary metabolites;
4.62_319.0450m/z	2.90823	2.3407e-07	1.49423	Z161-0:RT-0	C01762	neg	C01762	C10H12N4O6	M+Cl	39.7	3.88	-0.269352	94.9068	Xanthosine;	NA	NA	NA	319.045	NA	4.6179	1	map00230 Purine metabolism; map00232 Caffeine metabolism; map01100 Metabolic pathways; map01110 Biosynthesis of secondary metabolites;
4.80_319.0450m/z	3.09017	1.48178e-06	1.41956	Z161-0:RT-0	C01762	neg	C01762	C10H12N4O6	M+Cl	41.5	8.24	-0.456872	99.6307	Xanthosine;	NA	NA	NA	319.045	NA	4.80363	1	map00230 Purine metabolism; map00232 Caffeine metabolism; map01100 Metabolic pathways; map01110 Biosynthesis of secondary metabolites;
8.42_359.1834m/z	0.220587	0.023694	1.72002	Z161-0:RT-0	C01780	neg	C01780	C21H28O5	M-H	37.1	6.31	-8.20732	88.4883	Aldosterone; 11beta,21-Dihydroxy-3,20-dioxo-4-pregnen-18-al;	NA	NA	NA	359.183	NA	8.41752	1	map01100 Metabolic pathways;
3.86_359.1878m/z	0.266404	0.0117562	1.8139	Z161-0:RT-0	C01780	neg	C01780	C21H28O5	M-H	34.8	0	3.80423	78.5875	Aldosterone; 11beta,21-Dihydroxy-3,20-dioxo-4-pregnen-18-al;	NA	NA	NA	359.188	NA	3.86213	1	map01100 Metabolic pathways;
1.17_278.0007m/z	0.347959	0.0375663	1.61728	Z161-0:RT-0	C01783	neg	C01783	C6H5Hg+	M-H	18.5	0	-6.58711	0.108174	Arylmercury;	NA	NA	NA	278.001	NA	1.16762	1	NULL
3.78_167.0340m/z	6.38392	0.000121068	2.11008	Z161-0:RT-0	C01839	neg	C01839	C8H8O4	M-H	36.9	0	-6.1188	91.5281	Orsellinate; o-Orsellinic acid; 2,4-Dihydroxy-6-methylbenzoic acid; 2,4-Dihydroxy-6-methylbenzoate; 4,6-Dihydroxy-o-toluic acid;	NA	NA	NA	167.034	NA	3.78425	1	NULL
4.28_187.0390m/z	1.9958	2.02468e-05	1.02456	Z161-0:RT-0	C01904	neg	C01904	C5H12O5	M+Cl	37.1	0	7.3589	93.5462	D-Arabitol; D-Arabinitol; D-Arabinol; D-Lyxitol;	NA	NA	NA	187.039	NA	4.28287	1	map00040 Pentose and glucuronate interconversions; map01100 Metabolic pathways;
0.59_131.0454m/z	0.53763	0.000120491	1.29644	Z161-0:RT-0	C01905	neg	C01905	C4H8N2O3	M-H	37.4	0	-6.11075	93.8767	D-Asparagine;	NA	NA	NA	131.045	NA	0.5935	1	NULL
2.12_130.0869m/z	0.530955	0.0001134	1.2504	Z161-0:RT-0	C01933	neg	C01933	C6H13NO2	M-H	38.6	0	-3.41349	96.8192	L-Norleucine; L-Aminohexanoic acid; L-Aminohexanoate; L-2-Aminohexanoic acid; L-2-Aminohexanoate; (S)-2-Aminohexanoic acid;	NA	NA	NA	130.087	NA	2.11555	1	NULL
5.14_191.0341m/z	0.206039	1.79546e-07	1.67835	Z161-0:RT-0	C01938	neg	C01938	C10H8O4	M-H	38.1	0	-4.52743	95.6291	Naphthazarin; 5,8-Dihydroxy-1,4-naphthoquinone;	NA	NA	NA	191.034	NA	5.13867	1	NULL
5.89_301.0348m/z	2.58811	4.63213e-06	1.43479	Z161-0:RT-0	C01993	neg	C01993	C10H10N4O5	M+Cl	38.7	0	1.16265	94.7102	5'-Oxoinosine; 5'-Dehydroinosine;	NA	NA	NA	301.035	NA	5.88658	1	NULL
4.17_301.0344m/z	3.09469	1.61052e-07	1.5009	Z161-0:RT-0	C01993	neg	C01993	C10H10N4O5	M+Cl	40.8	8.24	-0.314093	95.9189	5'-Oxoinosine; 5'-Dehydroinosine;	NA	NA	NA	301.034	NA	4.16858	1	NULL
4.62_301.0345m/z	3.22982	5.71082e-08	1.54186	Z161-0:RT-0	C01993	neg	C01993	C10H10N4O5	M+Cl	39.5	0	-0.00689483	97.3905	5'-Oxoinosine; 5'-Dehydroinosine;	NA	NA	NA	301.035	NA	4.6179	1	NULL
4.80_301.0344m/z	3.58841	0.00106761	1.62134	Z161-0:RT-0	C01993	neg	C01993	C10H10N4O5	M+Cl	40.6	11	-0.405069	92.363	5'-Oxoinosine; 5'-Dehydroinosine;	NA	NA	NA	301.034	NA	4.80363	1	NULL
5.43_181.0862m/z	1.81714	0.00121417	1.05798	Z161-0:RT-0	C01996	neg	C01996	C7H16NO2+	M+Cl	36.9	0	-8.75619	94.4304	Acetylcholine; O-Acetylcholine;	NA	NA	NA	181.086	NA	5.43083	1	map00564 Glycerophospholipid metabolism;
7.44_457.1748m/z	0.453382	1.06685e-05	1.08157	Z161-0:RT-0	C02010	neg	C02010	C17H26N8O5	M+Cl	42.1	21.4	6.57156	96.4774	Blasticidin S;	NA	NA	NA	457.175	NA	7.441	1	NULL
0.59_131.0454m/z	0.53763	0.000120491	1.29644	Z161-0:RT-0	C02037	neg	C02037	C4H8N2O3	M-H	37.4	0	-6.11075	93.8767	Glycylglycine; N-Glycylglycine;	NA	NA	NA	131.045	NA	0.5935	1	NULL
3.70_164.0710m/z	0.419355	8.56142e-08	1.37347	Z161-0:RT-0	C02057	neg	C02057	C9H11NO2	M-H	38.8	0	-4.11455	98.9424	Phenylalanine; alpha-Amino-beta-phenylpropionic acid;	NA	NA	NA	164.071	NA	3.69853	1	NULL
3.95_511.2110m/z	0.372492	0.0408518	1.28031	Z161-0:RT-0	C02074	neg	C02074	C27H32N2O8	M-H	32.6	0.0367	4.60972	68.3917	Raucaffricine; Vomilenine beta-D-glucoside;	NA	NA	NA	511.211	NA	3.94785	1	map00901 Indole alkaloid biosynthesis; map01110 Biosynthesis of secondary metabolites;
4.63_245.0446m/z	2.5245	0.0499828	1.05406	Z161-0:RT-0	C02076	neg	C02076	C7H14O7	M+Cl	37.9	0	5.74774	96.0231	Sedoheptulose; D-altro-Heptulose; D-Sedoheptulose; Volemulose;	NA	NA	NA	245.045	NA	4.6322	1	map00710 Carbon fixation in photosynthetic organisms;
6.44_245.0448m/z	58.5406	0.0177351	3.48806	Z161-0:RT-0	C02076	neg	C02076	C7H14O7	M+Cl	38.7	8.11	7.01185	93.4302	Sedoheptulose; D-altro-Heptulose; D-Sedoheptulose; Volemulose;	NA	NA	NA	245.045	NA	6.43592	1	map00710 Carbon fixation in photosynthetic organisms;
4.24_119.0496m/z	0.414736	0.00109676	1.44461	Z161-0:RT-0	C02083	neg	C02083	C8H8O	M-H	37	0	-5.70804	91.4687	Styrene oxide; Styrene-7,8-oxide;	NA	NA	NA	119.05	NA	4.24002	1	NULL
4.50_129.0548m/z	0.397515	0.0103222	1.56242	Z161-0:RT-0	C02122	neg	C02122	C6H10O3	M-H	37.5	0	-6.74979	94.9568	3-Oxohexanoic acid; 3-Oxohexanoate;	NA	NA	NA	129.055	NA	4.50362	1	NULL
4.50_129.0548m/z	0.397515	0.0103222	1.56242	Z161-0:RT-0	C02129	neg	C02129	C6H10O3	M-H	37.5	0	-6.74979	94.9568	5-Oxohexanoic acid; 5-Oxohexanoate; 4-Acetylbutyric acid;	NA	NA	NA	129.055	NA	4.50362	1	NULL
1.94_383.1217m/z	0.22168	0.00727963	2.30304	Z161-0:RT-0	C02130	neg	C02130	C14H24O12	M-H	42.8	26.8	5.71398	93.5365	Acetyl-maltose; 6-O-Acetyl-alpha-D-glucopyranosyl-(1->4)-D-glucose;	NA	NA	NA	383.122	NA	1.93768	1	NULL
3.92_187.1080m/z	0.231769	0.0010214	2.17255	Z161-0:RT-0	C02155	neg	C02155	C8H16N2O3	M-H	37.2	0	-4.5308	91.4797	Glycyl-leucine; Glycyl-L-leucine;	NA	NA	NA	187.108	NA	3.91927	1	NULL
4.63_245.0446m/z	2.5245	0.0499828	1.05406	Z161-0:RT-0	C02162	neg	C02162	C13H10O5	M-H	37.2	0	-4.00504	90.5029	Isopimpinellin; 5,8-Dimethoxypsoralen;	NA	NA	NA	245.045	NA	4.6322	1	map01110 Biosynthesis of secondary metabolites;
6.44_245.0448m/z	58.5406	0.0177351	3.48806	Z161-0:RT-0	C02162	neg	C02162	C13H10O5	M-H	43.2	20.9	-2.92577	98.6161	Isopimpinellin; 5,8-Dimethoxypsoralen;	NA	NA	NA	245.045	NA	6.43592	1	map01110 Biosynthesis of secondary metabolites;
3.67_363.1398m/z	0.277126	1.61052e-07	1.28578	Z161-0:RT-0	C02195	neg	C02195	C17H28O4S	M+Cl	35.2	0	-1.35963	77.7513	Steryl sulfate;	NA	NA	NA	363.14	NA	3.66997	1	NULL
0.68_549.0513m/z	5.40012	0.00633772	2.86939	Z161-0:RT-0	C02199	neg	C02199	C15H24N2O16P2	M-H	40.8	14.1	-2.84166	93.2026	UDP-L-rhamnose; UDP-rhamnose; UDP-beta-L-rhamnose;	NA	NA	NA	549.051	NA	0.682883	1	map00520 Amino sugar and nucleotide sugar metabolism;
1.18_205.0344m/z	0.4374	0.0233112	1.20421	Z161-0:RT-0	C02225	neg	C02225	C7H10O7	M-H	38.2	0	-4.77439	96.4394	2-Methylcitrate; (2S,3S)-2-Methylcitrate; 2-Hydroxybutane-1,2,3-tricarboxylate; (2S,3S)-2-Hydroxybutane-1,2,3-tricarboxylate;	NA	NA	NA	205.034	NA	1.1819	1	map00640 Propanoate metabolism;
0.61_241.0109m/z	2.92364	0.00220066	1.68403	Z161-0:RT-0	C02225	neg	C02225	C7H10O7	M+Cl	38.4	1.22	-5.60916	97.2481	2-Methylcitrate; (2S,3S)-2-Methylcitrate; 2-Hydroxybutane-1,2,3-tricarboxylate; (2S,3S)-2-Hydroxybutane-1,2,3-tricarboxylate;	NA	NA	NA	241.011	NA	0.608067	1	map00640 Propanoate metabolism;
3.70_164.0710m/z	0.419355	8.56142e-08	1.37347	Z161-0:RT-0	C02265	neg	C02265	C9H11NO2	M-H	38.8	0	-4.11455	98.9424	D-Phenylalanine; D-alpha-Amino-beta-phenylpropionic acid;	NA	NA	NA	164.071	NA	3.69853	1	map00360 Phenylalanine metabolism;
7.03_303.0865m/z	9.59134	1.01444e-05	2.75444	Z161-0:RT-0	C02267	neg	C02267	C11H16N4O4	M+Cl	39.3	1.22	-0.0293225	95.2719	Deoxycoformycin; Pentostatin;	NA	NA	NA	303.087	NA	7.03455	1	NULL
3.70_147.0444m/z	0.430251	1.62374e-07	1.3517	Z161-0:RT-0	C02274	neg	C02274	C9H8O2	M-H	51.4	70	-4.81775	92.6765	Dihydrocoumarin; 3,4-Dihydrocoumarin;	NA	NA	NA	147.044	NA	3.69853	1
0.72_604.0684m/z	3.92525	0.000159333	1.66708	Z161-0:RT-0	C02280	neg	C02280	C16H25N5O16P2	M-H	38	2.81	-2.37306	90.0465	GDP-L-galactose;	NA	NA	NA	604.068	NA	0.7179	1	map00053 Ascorbate and aldarate metabolism; map00520 Amino sugar and nucleotide sugar metabolism; map01100 Metabolic pathways; map01110 Biosynthesis of secondary metabolites;
0.96_604.0690m/z	4.43437	8.13085e-05	2.02697	Z161-0:RT-0	C02280	neg	C02280	C16H25N5O16P2	M-H	49.6	59.4	-1.49758	90.1852	GDP-L-galactose;	NA	NA	NA	604.069	NA	0.961167	1	map00053 Ascorbate and aldarate metabolism; map00520 Amino sugar and nucleotide sugar metabolism; map01100 Metabolic pathways; map01110 Biosynthesis of secondary metabolites;
0.76_579.0253m/z	6.16261	5.08512e-06	2.70802	Z161-0:RT-0	C02330	neg	C02330	C15H22N2O18P2	M-H	37.3	6.64	-2.92499	83.42	UDP-L-iduronate;	NA	NA	NA	579.025	NA	0.76115	1	map00520 Amino sugar and nucleotide sugar metabolism; map01100 Metabolic pathways;
5.23_273.0396m/z	2.51333	0.00150599	1.36069	Z161-0:RT-0	C02333	neg	C02333	C9H10N4O4	M+Cl	41.7	18.5	-0.110236	90.26	Xanthopterin-B2; 1-(7,8-Dihydro-2,4-dihydroxypteridin-6-yl)-2-hydroxypropan-1-one;	NA	NA	NA	273.04	NA	5.23082	1	NULL
0.65_237.0606m/z	2.70563	5.71968e-06	1.55905	Z161-0:RT-0	C02333	neg	C02333	C9H10N4O4	M-H	39.1	14.3	-9.86923	92.0705	Xanthopterin-B2; 1-(7,8-Dihydro-2,4-dihydroxypteridin-6-yl)-2-hydroxypropan-1-one;	NA	NA	NA	237.061	NA	0.652967	1	NULL
5.35_273.0395m/z	2.7839	0.00377754	1.39387	Z161-0:RT-0	C02333	neg	C02333	C9H10N4O4	M+Cl	38.3	0.236	-0.349708	91.6017	Xanthopterin-B2; 1-(7,8-Dihydro-2,4-dihydroxypteridin-6-yl)-2-hydroxypropan-1-one;	NA	NA	NA	273.04	NA	5.34512	1	NULL
4.62_193.0134m/z	3.06358	1.61052e-07	1.50418	Z161-0:RT-0	C02348	neg	C02348	C4H6N4O3	M+Cl	39.6	0	0.0277165	98.1383	(R)(-)-Allantoin; (R)-Allantoin;	NA	NA	NA	193.013	NA	4.6179	1	map00230 Purine metabolism;
4.80_193.0134m/z	3.07432	0.00497451	1.34167	Z161-0:RT-0	C02348	neg	C02348	C4H6N4O3	M+Cl	39.6	0	0.338538	98.4977	(R)(-)-Allantoin; (R)-Allantoin;	NA	NA	NA	193.013	NA	4.80363	1	map00230 Purine metabolism;
4.62_193.0134m/z	3.06358	1.61052e-07	1.50418	Z161-0:RT-0	C02350	neg	C02350	C4H6N4O3	M+Cl	39.6	0	0.0277165	98.1383	(S)-Allantoin; (S)(+)-Allantoin;	NA	NA	NA	193.013	NA	4.6179	1	map00230 Purine metabolism; map01100 Metabolic pathways;
4.80_193.0134m/z	3.07432	0.00497451	1.34167	Z161-0:RT-0	C02350	neg	C02350	C4H6N4O3	M+Cl	39.6	0	0.338538	98.4977	(S)-Allantoin; (S)(+)-Allantoin;	NA	NA	NA	193.013	NA	4.80363	1	map00230 Purine metabolism; map01100 Metabolic pathways;
2.12_130.0869m/z	0.530955	0.0001134	1.2504	Z161-0:RT-0	C02378	neg	C02378	C6H13NO2	M-H	38.6	0	-3.41349	96.8192	6-Aminohexanoate; 6-Aminohexanoic acid; Epsilcapramine; 6-Aminocaproic acid;	NA	NA	NA	130.087	NA	2.11555	1	map01100 Metabolic pathways;
2.12_130.0869m/z	0.530955	0.0001134	1.2504	Z161-0:RT-0	C02486	neg	C02486	C6H13NO2	M-H	38.6	0	-3.41349	96.8192	(3R)-beta-Leucine; (3R)-3-Amino-4-methylpentanoic acid; (3R)-3-Amino-4-methylvaleric acid;	NA	NA	NA	130.087	NA	2.11555	1	NULL
5.04_300.1555m/z	0.296841	0.00260091	1.55306	Z161-0:RT-0	C02487	neg	C02487	C13H23N3O5	M-H	40.1	8.51	-3.41574	96.2294	(Ac)2-L-Lys-D-Ala; (Ac)2-L-lysyl-D-alanine;	NA	NA	NA	300.155	NA	5.03865	1	NULL
6.81_221.1175m/z	0.271631	0.000221161	1.77854	Z161-0:RT-0	C02533	neg	C02533	C13H18O3	M-H	52.7	79.8	-3.7494	88.0283	Dehydrovomifoliol; (6S)-6-Hydroxy-3-oxo-alpha-ionone;	NA	NA	NA	221.117	NA	6.8138	1	NULL
4.92_521.1280m/z	1.86684	0.00032856	1.20115	Z161-0:RT-0	C02539	neg	C02539	C30H26CaO6	M-H	39.3	0	-0.49304	97.0374	Fenoprofen calcium;	NA	NA	NA	521.128	NA	4.92437	1	NULL
4.91_255.0878m/z	0.471718	0.000457747	1.08812	Z161-0:RT-0	C02578	neg	C02578	C12H16O6	M-H	41.9	19	1.56671	92.1984	Phenylgalactoside;	NA	NA	NA	255.088	NA	4.91007	1	NULL
6.81_221.1175m/z	0.271631	0.000221161	1.77854	Z161-0:RT-0	C02581	neg	C02581	C8H18N4O	M+Cl	48.1	48.6	0.121682	92.0173	Propanoylagmatine; Propionylagmatine;	NA	NA	NA	221.117	NA	6.8138	1	NULL
2.04_457.0487m/z	0.514683	0.00195492	1.13952	Z161-0:RT-0	C02591	neg	C02591	C12H23O14P	M+Cl	38.5	7.2	-7.77723	94.0642	Sucrose 6'-phosphate; Sucrose 6F-phosphate;	NA	NA	NA	457.049	NA	2.03768	1	map00500 Starch and sucrose metabolism; map01100 Metabolic pathways;
3.89_421.0770m/z	0.554464	2.88523e-05	1.01854	Z161-0:RT-0	C02591	neg	C02591	C12H23O14P	M-H	37.4	0	3.99812	91.5568	Sucrose 6'-phosphate; Sucrose 6F-phosphate;	NA	NA	NA	421.077	NA	3.8907	1	map00500 Starch and sucrose metabolism; map01100 Metabolic pathways;
4.30_157.0497m/z	0.22653	5.01567e-06	2.60005	Z161-0:RT-0	C02631	neg	C02631	C7H10O4	M-H	41.5	19.1	-6.09278	95.343	2-Isopropylmaleate; beta-Isopropylmaleate;	NA	NA	NA	157.05	NA	4.29717	1	map00290 Valine, leucine and isoleucine biosynthesis; map01110 Biosynthesis of secondary metabolites; map01210 2-Oxocarboxylic acid metabolism;
0.59_131.0454m/z	0.53763	0.000120491	1.29644	Z161-0:RT-0	C02642	neg	C02642	C4H8N2O3	M-H	37.4	0	-6.11075	93.8767	3-Ureidopropionate; 3-Ureidopropanoate; beta-Ureidopropionic acid; N-Carbamoyl-beta-alanine;	NA	NA	NA	131.045	NA	0.5935	1	map00240 Pyrimidine metabolism; map00410 beta-Alanine metabolism; map00770 Pantothenate and CoA biosynthesis; map01100 Metabolic pathways;
4.63_257.0446m/z	3.16809	0.00287771	1.88424	Z161-0:RT-0	C02655	neg	C02655	C8H14O7	M+Cl	38.3	3.53	5.52238	94.5138	6-Acetyl-D-glucose;	NA	NA	NA	257.045	NA	4.6322	1	NULL
3.79_433.1927m/z	0.172671	0.00356903	2.13592	Z161-0:RT-0	C02673	neg	C02673	C23H30N2O4	M+Cl	36.6	0	6.86667	90.7163	Desacetoxyvindoline; 16-Methoxy-2,3-dihydro-3-hydroxy-N-methyltabersonine; Deacetoxyvindoline;	NA	NA	NA	433.193	NA	3.78783	1	map00901 Indole alkaloid biosynthesis;
6.81_229.1438m/z	0.31981	4.69508e-06	1.33969	Z161-0:RT-0	C02678	neg	C02678	C12H22O4	M-H	43.7	23.8	-3.08896	98.6	Dodecanedioic acid;	NA	NA	NA	229.144	NA	6.8138	1	NULL
7.02_229.1433m/z	0.35443	3.08063e-07	1.76767	Z161-0:RT-0	C02678	neg	C02678	C12H22O4	M-H	50.9	65.8	-5.25057	94.5183	Dodecanedioic acid;	NA	NA	NA	229.143	NA	7.02027	1	NULL
3.92_187.1080m/z	0.231769	0.0010214	2.17255	Z161-0:RT-0	C02727	neg	C02727	C8H16N2O3	M-H	37.2	0	-4.5308	91.4797	N6-Acetyl-L-lysine;	NA	NA	NA	187.108	NA	3.91927	1	map00310 Lysine degradation;
3.78_221.0446m/z	4.37015	9.43245e-05	1.87161	Z161-0:RT-0	C02730	neg	C02730	C11H10O5	M-H	36.8	0	-4.46559	89.3269	2-Succinylbenzoate; o-Succinylbenzoate; Succinylbenzoate;	NA	NA	NA	221.045	NA	3.78425	1	map00130 Ubiquinone and other terpenoid-quinone biosynthesis; map01100 Metabolic pathways; map01110 Biosynthesis of secondary metabolites;
4.17_538.1237m/z	0.432235	6.42894e-05	1.22457	Z161-0:RT-0	C02755	neg	C02755	C10H17N3O6S.[C8H12N2O4S]n	M-H	18.1	0	-8.62771	NA	[Glu(-Cys)]n+1-Gly;	NA	NA	NA	538.124	NA	4.16858	1	NULL
5.89_301.0348m/z	2.58811	4.63213e-06	1.43479	Z161-0:RT-0	C02806	neg	C02806	C15H10O7	M-H	37.7	0	-1.80818	90.6411	8-Hydroxykaempferol;	NA	NA	NA	301.035	NA	5.88658	1	NULL
4.17_301.0344m/z	3.09469	1.61052e-07	1.5009	Z161-0:RT-0	C02806	neg	C02806	C15H10O7	M-H	37.6	0	-3.10902	91.7978	8-Hydroxykaempferol;	NA	NA	NA	301.034	NA	4.16858	1	NULL
4.62_301.0345m/z	3.22982	5.71082e-08	1.54186	Z161-0:RT-0	C02806	neg	C02806	C15H10O7	M-H	44.4	32.2	-2.83841	93.2061	8-Hydroxykaempferol;	NA	NA	NA	301.035	NA	4.6179	1	NULL
4.80_301.0344m/z	3.58841	0.00106761	1.62134	Z161-0:RT-0	C02806	neg	C02806	C15H10O7	M-H	37.5	2.96	-3.18916	88.3947	8-Hydroxykaempferol;	NA	NA	NA	301.034	NA	4.80363	1	NULL
3.78_261.0389m/z	2.37582	7.38698e-05	1.30383	Z161-0:RT-0	C02810	neg	C02810	C6H15O9P	M-H	47.3	47.2	3.12058	93.2074	Alditol 6-phosphate; Hexitol 1-phosphate;	NA	NA	NA	261.039	NA	3.78425	1	NULL
3.64_425.1386m/z	0.213228	5.66846e-06	2.47512	Z161-0:RT-0	C02811	neg	C02811	C22H22N2O7	M-H	32.2	0.0818	7.52775	69.4385	Anhydrotetracycline;	NA	NA	NA	425.139	NA	3.64138	1
4.59_485.1850m/z	0.358645	0.000800065	1.2269	Z161-0:RT-0	C02828	neg	C02828	C21H31ClN6O3	M+Cl	30.6	0	2.0955	55.5141	D-Phe-Pro-Arg-CH2Cl;	NA	NA	NA	485.185	NA	4.58933	1	NULL
8.84_599.1306m/z	6.2099	0.00136896	2.25888	Z161-0:RT-0	C02879	neg	C02879	C30H28O11	M+Cl	35.6	0.604	-3.4179	81.5487	Protoaphin aglucone; Protoaphin aglycone;	NA	NA	NA	599.131	NA	8.83827	1	NULL
0.59_259.0212m/z	2.40654	0.000198636	1.45309	Z161-0:RT-0	C02888	neg	C02888	C6H13O9P	M-H	40.2	7.54	-4.61072	98.7751	Sorbose 1-phosphate; L-Sorbose 1P; L-xylo-Hexulose 1-phosphate; L-Sorbose 1-phosphate;	NA	NA	NA	259.021	NA	0.5935	1	map00051 Fructose and mannose metabolism;
4.50_353.0505m/z	2.38733	7.79542e-05	1.19344	Z161-0:RT-0	C02927	neg	C02927	C15H14O10	M-H	30.9	7.27	-2.73734	50.3286	2-Caffeoylisocitrate; (E)-Caffeoylisocitrate;	NA	NA	NA	353.05	NA	4.50362	1	NULL
5.43_181.0862m/z	1.81714	0.00121417	1.05798	Z161-0:RT-0	C02952	neg	C02952	C10H14O3	M-H	37.3	0	-4.3508	91.6023	5-Oxo-1,2-campholide; (+)-5-Oxo-1,2-campholide;	NA	NA	NA	181.086	NA	5.43083	1	NULL
1.14_242.0776m/z	0.353816	6.02456e-06	1.75668	Z161-0:RT-0	C02961	neg	C02961	C9H13N3O5	M-H	56.5	91.1	-2.75903	94.6754	Cytosine arabinoside; Cytarabine; Cytosine-1-beta-D-arabinofuranoside;	NA	NA	NA	242.078	NA	1.13903	1	NULL
0.59_259.0212m/z	2.40654	0.000198636	1.45309	Z161-0:RT-0	C02962	neg	C02962	C6H13O9P	M-H	40.2	7.71	-4.61072	98.7751	D-Allose 6-phosphate;	NA	NA	NA	259.021	NA	0.5935	1	map00051 Fructose and mannose metabolism;
0.59_259.0212m/z	2.40654	0.000198636	1.45309	Z161-0:RT-0	C02965	neg	C02965	C6H13O9P	M-H	40.2	7.71	-4.61072	98.7751	D-Hexose 6-phosphate;	NA	NA	NA	259.021	NA	0.5935	1	NULL
0.62_171.0054m/z	0.232794	0.00145532	2.48547	Z161-0:RT-0	C02979	neg	C02979	C3H9O6P	M-H	44	31	-5.82373	95.7046	Glycerol 2-phosphate; beta-Glycerophosphoric acid;	NA	NA	NA	171.005	NA	0.62315	1	NULL
2.04_457.0487m/z	0.514683	0.00195492	1.13952	Z161-0:RT-0	C02995	neg	C02995	C12H23O14P	M+Cl	37.1	0	-7.77723	94.0642	Maltose 6'-phosphate;	NA	NA	NA	457.049	NA	2.03768	1	map00500 Starch and sucrose metabolism;
3.89_421.0770m/z	0.554464	2.88523e-05	1.01854	Z161-0:RT-0	C02995	neg	C02995	C12H23O14P	M-H	39.6	11	3.99812	91.5568	Maltose 6'-phosphate;	NA	NA	NA	421.077	NA	3.8907	1	map00500 Starch and sucrose metabolism;
3.67_363.1398m/z	0.277126	1.61052e-07	1.28578	Z161-0:RT-0	C02999	neg	C02999	C14H24N2O9	M-H	34.1	1.2	-3.07138	72.9773	N-Acetylmuramoyl-Ala; N-Acetyl-D-muramoyl-L-alanine;	NA	NA	NA	363.14	NA	3.66997	1	NULL
4.28_159.0442m/z	2.33687	0.00358553	1.44605	Z161-0:RT-0	C03012	neg	C03012	C10H8O2	M-H	38.3	0	-5.83684	97.9252	Naphthalene-1,2-diol; 1,2-Naphthalenediol; beta-Naphthohydroquinone; 1,2-Dihydroxynaphthalene;	NA	NA	NA	159.044	NA	4.28287	1	map01100 Metabolic pathways;
0.70_323.0273m/z	2.30113	0.00441486	1.31241	Z161-0:RT-0	C03031	neg	C03031	C9H13N2O9P	M-H	39	2.18	-4.08491	97.6663	Uridine 2'-phosphate;	NA	NA	NA	323.027	NA	0.697183	1	NULL
3.98_319.0448m/z	2.59253	3.471e-05	1.61628	Z161-0:RT-0	C03052	neg	C03052	C15H12O8	M-H	42.3	20	-3.44926	95.5707	2,3-Dihydrogossypetin;	NA	NA	NA	319.045	NA	3.97642	1	NULL
4.62_319.0450m/z	2.90823	2.3407e-07	1.49423	Z161-0:RT-0	C03052	neg	C03052	C15H12O8	M-H	39.1	0.196	-2.91203	98.9176	2,3-Dihydrogossypetin;	NA	NA	NA	319.045	NA	4.6179	1	NULL
4.80_319.0450m/z	3.09017	1.48178e-06	1.41956	Z161-0:RT-0	C03052	neg	C03052	C15H12O8	M-H	46.4	39.9	-3.07847	95.5154	2,3-Dihydrogossypetin;	NA	NA	NA	319.045	NA	4.80363	1	NULL
3.63_371.0609m/z	2.45564	2.4674e-06	1.13707	Z161-0:RT-0	C03062	neg	C03062	C15H16O11	M-H	38.7	0	-2.91369	96.8614	2-O-Caffeoylglucarate;	NA	NA	NA	371.061	NA	3.6271	1	NULL
3.43_371.0613m/z	2.62171	2.11102e-06	1.30886	Z161-0:RT-0	C03062	neg	C03062	C15H16O11	M-H	39.1	0	-1.88616	97.8588	2-O-Caffeoylglucarate;	NA	NA	NA	371.061	NA	3.43493	1	NULL
4.12_251.1028m/z	0.278872	0.00269306	1.7409	Z161-0:RT-0	C03068	neg	C03068	C12H16N2O4	M-H	37.5	0	-3.77654	91.7958	3-Hydroxyhexobarbital;	NA	NA	NA	251.103	NA	4.11928	1	NULL
3.78_175.0391m/z	3.95067	0.000810078	1.71452	Z161-0:RT-0	C03081	neg	C03081	C10H8O3	M-H	39	8.22	-5.53987	93.0905	4-Methylumbelliferone; Hymecromone;	NA	NA	NA	175.039	NA	3.78425	1	NULL
3.70_177.0184m/z	6.20144	3.20151e-07	1.80904	Z161-0:RT-0	C03093	neg	C03093	C9H6O4	M-H	37.8	0	-5.099	94.8894	7,8-Dihydroxycoumarin; Daphnetin;	NA	NA	NA	177.018	NA	3.69853	1	NULL
4.91_255.0878m/z	0.471718	0.000457747	1.08812	Z161-0:RT-0	C03097	neg	C03097	C12H16O6	M-H	41.9	19	1.56671	92.1984	Aryl beta-D-glucoside;	NA	NA	NA	255.088	NA	4.91007	1	NULL
0.62_171.0054m/z	0.232794	0.00145532	2.48547	Z161-0:RT-0	C03189	neg	C03189	C3H9O6P	M-H	44	31	-5.82373	95.7046	DL-Glycerol 1-phosphate; Glycerol 1-phosphate; Glycerol-3-phosphate; rac-Glycerol 1-phosphate; DL-Glyceryl 1-phosphate; DL-Glycerol 3-phosphate;	NA	NA	NA	171.005	NA	0.62315	1	NULL
3.78_167.0340m/z	6.38392	0.000121068	2.11008	Z161-0:RT-0	C03198	neg	C03198	C8H8O4	M-H	36.9	0	-6.1188	91.5281	(S)-4-Hydroxymandelate; (S)-2-Hydroxy-2-(4-hydroxyphenyl)acetate; L-4-Hydroxymandelate; L-p-Hydroxymandelate;	NA	NA	NA	167.034	NA	3.78425	1	map00261 Monobactam biosynthesis;
4.28_187.0390m/z	1.9958	2.02468e-05	1.02456	Z161-0:RT-0	C03203	neg	C03203	C11H8O3	M-H	36.3	0	-5.71049	88.1926	1-Hydroxy-2-naphthoate; 1-Hydroxy-2-naphthoic acid; 1-Naphthol-2-carboxylic acid;	NA	NA	NA	187.039	NA	4.28287	1	map01100 Metabolic pathways;
3.78_167.0340m/z	6.38392	0.000121068	2.11008	Z161-0:RT-0	C03235	neg	C03235	C8H8O4	M-H	36.9	0	-6.1188	91.5281	4-Hydroxypheoxyacetate;	NA	NA	NA	167.034	NA	3.78425	1	NULL
4.50_129.0548m/z	0.397515	0.0103222	1.56242	Z161-0:RT-0	C03241	neg	C03241	C6H10O3	M-H	37.5	0	-6.74979	94.9568	6-Hydroxyhexan-6-olide; 6-Hydroxy-6-hexanolactone;	NA	NA	NA	129.055	NA	4.50362	1
0.59_259.0212m/z	2.40654	0.000198636	1.45309	Z161-0:RT-0	C03251	neg	C03251	C6H13O9P	M-H	40.2	7.54	-4.61072	98.7751	Aldohexose 6-phosphate;	NA	NA	NA	259.021	NA	0.5935	1	NULL
0.59_259.0212m/z	2.40654	0.000198636	1.45309	Z161-0:RT-0	C03267	neg	C03267	C6H13O9P	M-H	40.2	7.55	-4.61072	98.7751	beta-D-Fructose 2-phosphate; beta-D-Fructofuranose 2-phosphate;	NA	NA	NA	259.021	NA	0.5935	1	map00051 Fructose and mannose metabolism;
4.63_245.0446m/z	2.5245	0.0499828	1.05406	Z161-0:RT-0	C03274	neg	C03274	C6H15O8P	M-H	38.1	0	5.62446	96.8169	Glycerophosphoglycerol;	NA	NA	NA	245.045	NA	4.6322	1	NULL
6.44_245.0448m/z	58.5406	0.0177351	3.48806	Z161-0:RT-0	C03274	neg	C03274	C6H15O8P	M-H	37	0	6.70374	92.4398	Glycerophosphoglycerol;	NA	NA	NA	245.045	NA	6.43592	1	NULL
5.61_309.0965m/z	2.178	0.000601063	1.21165	Z161-0:RT-0	C03296	neg	C03296	C10H18N4O5	M+Cl	39.2	3	-2.12179	95.4479	N2-Succinyl-L-arginine; (2S)-2-(3-Carboxypropanoylamino)-5-(diaminomethylideneamino)pentanoic acid;	NA	NA	NA	309.097	NA	5.6087	1	map00330 Arginine and proline metabolism; map01100 Metabolic pathways;
0.59_259.0212m/z	2.40654	0.000198636	1.45309	Z161-0:RT-0	C03384	neg	C03384	C6H13O9P	M-H	40.2	7.55	-4.61072	98.7751	D-Galactose 1-phosphate;	NA	NA	NA	259.021	NA	0.5935	1	NULL
2.07_231.0980m/z	0.11012	0.00130404	3.2447	Z161-0:RT-0	C03415	neg	C03415	C9H16N2O5	M-H	37.7	0	-2.77358	91.9338	N2-Succinyl-L-ornithine; (2S)-5-Amino-2-(3-carboxypropanoylamino)pentanoic acid;	NA	NA	NA	231.098	NA	2.06625	1	map00330 Arginine and proline metabolism; map01100 Metabolic pathways;
1.11_231.0980m/z	0.312716	0.00357488	1.49796	Z161-0:RT-0	C03415	neg	C03415	C9H16N2O5	M-H	41	19.4	-2.6823	88.8676	N2-Succinyl-L-ornithine; (2S)-5-Amino-2-(3-carboxypropanoylamino)pentanoic acid;	NA	NA	NA	231.098	NA	1.11047	1	map00330 Arginine and proline metabolism; map01100 Metabolic pathways;
3.83_378.1012m/z	0.388363	0.0160256	1.62504	Z161-0:RT-0	C03451	neg	C03451	C13H21N3O8S	M-H	38.3	15.8	9.21336	85.7325	(R)-S-Lactoylglutathione; S-D-Lactoylglutathione;	NA	NA	NA	378.101	NA	3.83355	1	map00620 Pyruvate metabolism;
3.83_945.2920m/z	0.130669	0.0392301	3.04154	Z161-0:RT-0	C03462	neg	C03462	C31H51N12O18P	M+Cl	35.6	1.97	4.8651	81.6613	3''-Adenylylstreptomycin;	NA	NA	NA	945.292	NA	3.83355	1	NULL
4.50_129.0548m/z	0.397515	0.0103222	1.56242	Z161-0:RT-0	C03465	neg	C03465	C6H10O3	M-H	37.5	0	-6.74979	94.9568	3-Methyl-2-oxopentanoate; 2-Oxo-3-methylvalerate;	NA	NA	NA	129.055	NA	4.50362	1	NULL
4.50_129.0548m/z	0.397515	0.0103222	1.56242	Z161-0:RT-0	C03467	neg	C03467	C6H10O3	M-H	37.5	0	-6.74979	94.9568	beta-Ketoisocaproate; beta-Ketoisocaproic acid; 3-Oxo-4-methylpentanoate; 4-Methyl-3-oxopentanoic acid;	NA	NA	NA	129.055	NA	4.50362	1	NULL
4.50_129.0548m/z	0.397515	0.0103222	1.56242	Z161-0:RT-0	C03500	neg	C03500	C6H10O3	M-H	37.5	0	-6.74979	94.9568	Ethyl 3-oxobutanoate; Ethyl acetoacetate;	NA	NA	NA	129.055	NA	4.50362	1	NULL
5.26_399.1079m/z	4.97904	1.48572e-07	2.71816	Z161-0:RT-0	C03502	neg	C03502	C21H20O8	M-H	37.4	4.97	-1.66389	84.1787	Flavonol 3-O-D-galactoside;	NA	NA	NA	399.108	NA	5.2594	1	NULL
0.59_259.0212m/z	2.40654	0.000198636	1.45309	Z161-0:RT-0	C03546	neg	C03546	C6H13O9P	M-H	40.2	7.68	-4.61072	98.7751	myo-Inositol 4-phosphate; D-myo-Inositol 4-phosphate; 1D-myo-Inositol 4-phosphate; 1D-myo-Inositol 4-monophosphate; Inositol 4-phosphate;	NA	NA	NA	259.021	NA	0.5935	1	map00562 Inositol phosphate metabolism; map01100 Metabolic pathways; map04070 Phosphatidylinositol signaling system;
5.36_271.0604m/z	3.09156	9.76325e-05	1.74799	Z161-0:RT-0	C03567	neg	C03567	C15H12O5	M-H	40.7	17.7	-2.84755	89.3932	2'-Hydroxydihydrodaidzein; 2'-Hydroxy-2,3-dihydrodaidzein;	NA	NA	NA	271.06	NA	5.3594	1	map00943 Isoflavonoid biosynthesis;
4.28_201.0544m/z	2.56786	0.00162697	1.69128	Z161-0:RT-0	C03569	neg	C03569	C12H10O3	M-H	35.9	0.0635	-6.61567	87.1554	2,2',3-Trihydroxybiphenyl;	NA	NA	NA	201.054	NA	4.28287	1	map01100 Metabolic pathways;
4.88_454.2296m/z	0.165738	0.000310421	1.93542	Z161-0:RT-0	C03577	neg	C03577	C23H37NO6S	M-H	37.4	0.0882	5.99361	93.9731	20-Hydroxyleukotriene E4; 20-OH-LTE4; 20-OH-Leukotriene E4;	NA	NA	NA	454.23	NA	4.8815	1	map00590 Arachidonic acid metabolism;
5.00_227.0706m/z	6.51013	0.0120369	3.03456	Z161-0:RT-0	C03582	neg	C03582	C14H12O3	M-H	37.7	0.582	-3.30179	92.0113	Resveratrol; 3,4',5-Trihydroxystilbene; trans-Resveratrol;	NA	NA	NA	227.071	NA	4.9958	1	map00945 Stilbenoid, diarylheptanoid and gingerol biosynthesis; map01110 Biosynthesis of secondary metabolites;
0.59_259.0212m/z	2.40654	0.000198636	1.45309	Z161-0:RT-0	C03606	neg	C03606	C6H13O9P	M-H	40.2	7.59	-4.61072	98.7751	D-Hamamelose 2(1)-phosphate;	NA	NA	NA	259.021	NA	0.5935	1	NULL
0.64_146.0451m/z	2.25404	0.00215467	1.03763	Z161-0:RT-0	C03618	neg	C03618	C5H9NO4	M-H	56.7	90.8	-5.06658	98.3068	L-threo-3-Methylaspartate; (2S,3S)-3-Methylaspartate;	NA	NA	NA	146.045	NA	0.637517	1	map00630 Glyoxylate and dicarboxylate metabolism; map00660 C5-Branched dibasic acid metabolism; map01100 Metabolic pathways; map01200 Carbon metabolism;
9.13_445.2352m/z	2.52409	0.00630379	1.15484	Z161-0:RT-0	C03641	neg	C03641	C23H38O6	M+Cl	35.8	19.6	-2.48092	62.1832	Sterol 3-beta-D-glucoside;	NA	NA	NA	445.235	NA	9.13045	1	NULL
0.59_259.0212m/z	2.40654	0.000198636	1.45309	Z161-0:RT-0	C03654	neg	C03654	C6H13O9P	M-H	40.2	7.54	-4.61072	98.7751	(3S,4R)-Ketose 1-phosphate;	NA	NA	NA	259.021	NA	0.5935	1	NULL
4.28_203.0337m/z	2.09163	0.00379263	1.10301	Z161-0:RT-0	C03657	neg	C03657	C11H8O4	M-H	34.8	7.34	-6.04008	73.4568	1,4-Dihydroxy-2-naphthoate; 1,4-Dihydroxy-2-naphthoic acid;	NA	NA	NA	203.034	NA	4.28287	1	map00130 Ubiquinone and other terpenoid-quinone biosynthesis; map01100 Metabolic pathways; map01110 Biosynthesis of secondary metabolites;
5.89_301.0348m/z	2.58811	4.63213e-06	1.43479	Z161-0:RT-0	C03662	neg	C03662	C15H10O7	M-H	37.7	0	-1.80818	90.6411	2'-Hydroxypseudobaptigenin;	NA	NA	NA	301.035	NA	5.88658	1	NULL
4.17_301.0344m/z	3.09469	1.61052e-07	1.5009	Z161-0:RT-0	C03662	neg	C03662	C15H10O7	M-H	37.9	1.48	-3.10902	91.7978	2'-Hydroxypseudobaptigenin;	NA	NA	NA	301.034	NA	4.16858	1	NULL
4.62_301.0345m/z	3.22982	5.71082e-08	1.54186	Z161-0:RT-0	C03662	neg	C03662	C15H10O7	M-H	44.4	32.2	-2.83841	93.2061	2'-Hydroxypseudobaptigenin;	NA	NA	NA	301.035	NA	4.6179	1	NULL
4.80_301.0344m/z	3.58841	0.00106761	1.62134	Z161-0:RT-0	C03662	neg	C03662	C15H10O7	M-H	37.1	0.873	-3.18916	88.3947	2'-Hydroxypseudobaptigenin;	NA	NA	NA	301.034	NA	4.80363	1	NULL
0.67_565.0465m/z	9.12772	1.48178e-06	2.60735	Z161-0:RT-0	C03733	neg	C03733	C15H24N2O17P2	M-H	42.4	15.6	-2.2149	99.0525	UDP-alpha-D-galactofuranose; UDP-alpha-D-galacto-1,4-furanose; UDP-D-galacto-1,4-furanose;	NA	NA	NA	565.046	NA	0.6685	1	map00052 Galactose metabolism; map00520 Amino sugar and nucleotide sugar metabolism;
0.59_259.0212m/z	2.40654	0.000198636	1.45309	Z161-0:RT-0	C03735	neg	C03735	C6H13O9P	M-H	40.2	7.71	-4.61072	98.7751	alpha-D-Hexose 6-phosphate;	NA	NA	NA	259.021	NA	0.5935	1	NULL
3.78_219.0654m/z	3.88516	2.55272e-06	1.80934	Z161-0:RT-0	C03750	neg	C03750	C12H12O4	M-H	38.9	3.7	-3.84306	95.2909	2,6-Dioxo-6-phenylhexanoate;	NA	NA	NA	219.065	NA	3.78425	1	NULL
0.64_146.0451m/z	2.25404	0.00215467	1.03763	Z161-0:RT-0	C03790	neg	C03790	C5H9NO4	M-H	38.5	0	-5.06658	98.3068	N-(Carboxymethyl)-D-alanine; Strombine;	NA	NA	NA	146.045	NA	0.637517	1	NULL
9.69_435.2505m/z	4.49334	0.0166278	2.00112	Z161-0:RT-0	C03805	neg	C03805	C21H41O7P	M-H	38.9	0.0302	-2.69124	97.6796	Stearoylglycerone phosphate;	NA	NA	NA	435.251	NA	9.6862	1	NULL
0.59_259.0212m/z	2.40654	0.000198636	1.45309	Z161-0:RT-0	C03811	neg	C03811	C6H13O9P	M-H	40.2	7.55	-4.61072	98.7751	alpha-D-Glucose 3-phosphate;	NA	NA	NA	259.021	NA	0.5935	1	NULL
5.14_176.0108m/z	0.140538	5.98126e-07	2.58682	Z161-0:RT-0	C03824	neg	C03824	C6H7NO3	M+Cl	37.8	0	-8.31181	98.4772	2-Aminomuconate semialdehyde; 2-Aminomuconate 6-semialdehyde;	NA	NA	NA	176.011	NA	5.13867	1	map00380 Tryptophan metabolism; map01100 Metabolic pathways;
5.14_191.0341m/z	0.206039	1.79546e-07	1.67835	Z161-0:RT-0	C03830	neg	C03830	C10H8O4	M-H	40.4	11.8	-4.52743	95.6291	3,4-Dehydro-6-hydroxymellein;	NA	NA	NA	191.034	NA	5.13867	1	NULL
3.78_217.0495m/z	2.53445	3.5646e-05	1.30301	Z161-0:RT-0	C03837	neg	C03837	C12H10O4	M-H	47	42.5	-5.33976	98.4173	4-Methylumbelliferyl acetate;	NA	NA	NA	217.049	NA	3.78425	1	NULL
3.92_187.1080m/z	0.231769	0.0010214	2.17255	Z161-0:RT-0	C03846	neg	C03846	C8H16N2O3	M-H	37.2	0	-4.5308	91.4797	6-Acetamido-3-aminohexanoate;	NA	NA	NA	187.108	NA	3.91927	1	NULL
0.95_426.0211m/z	3.19134	1.01744e-05	1.78894	Z161-0:RT-0	C03850	neg	C03850	C10H15N5O10P2	M-H	39	0	-2.41416	97.7268	Adenosine 2',5'-bisphosphate;	NA	NA	NA	426.021	NA	0.946883	1	NULL
0.70_426.0207m/z	5.44779	7.32685e-05	2.4527	Z161-0:RT-0	C03850	neg	C03850	C10H15N5O10P2	M-H	39.5	4.91	-3.41112	96.6882	Adenosine 2',5'-bisphosphate;	NA	NA	NA	426.021	NA	0.697183	1	NULL
5.26_399.1079m/z	4.97904	1.48572e-07	2.71816	Z161-0:RT-0	C03946	neg	C03946	C21H20O8	M-H	37.4	4.97	-1.66389	84.1787	Flavonol 3-O-beta-D-glucoside; Flavonol 3-O-D-glucoside;	NA	NA	NA	399.108	NA	5.2594	1	NULL
1.73_203.1033m/z	0.114016	0.000569498	2.67758	Z161-0:RT-0	C03955	neg	C03955	C8H16N2O4	M-H	38.5	0	-2.13157	94.8372	N6-Acetyl-N6-hydroxy-L-lysine; N6-Acetyl-N6-hydroxylysine;	NA	NA	NA	203.103	NA	1.73122	1	map00310 Lysine degradation;
3.56_295.0936m/z	0.24293	1.53316e-06	2.01987	Z161-0:RT-0	C03995	neg	C03995	C13H16N2O6	M-H	39.3	7.02	0.23046	89.5873	4-Nitrophenyl-3-ketovalidamine; p-Nitrophenyl-3-ketovalidamine; N-(4-Nitrophenyl)-3-ketovalidamine;	NA	NA	NA	295.094	NA	3.55567	1	NULL
2.22_336.0596m/z	0.0630889	0.00335632	3.00126	Z161-0:RT-0	C03997	neg	C03997	C10H16N3O8P	M-H	38.8	9.3	-1.80349	86.9711	5-Hydroxymethyldeoxycytidylate; 5-Hydroxymethyldeoxycytidylic acid; 2'-Deoxy-5-hydroxymethylcytidine 5'-phosphate;	NA	NA	NA	336.06	NA	2.21557	1	map00240 Pyrimidine metabolism;
0.59_259.0212m/z	2.40654	0.000198636	1.45309	Z161-0:RT-0	C04006	neg	C04006	C6H13O9P	M-H	40.2	7.68	-4.61072	98.7751	1D-myo-Inositol 3-phosphate; D-myo-Inositol 3-phosphate; myo-Inositol 3-phosphate; Inositol 3-phosphate; 1D-myo-Inositol 3-monophosphate; D-myo-Inositol 3-monophosphate; myo-Inositol 3-monophosphate; Inositol 3-monophosphate; 1L-myo-Inositol 1-phosphate; L-myo-Inositol 1-phosphate;	NA	NA	NA	259.021	NA	0.5935	1	map00562 Inositol phosphate metabolism; map01100 Metabolic pathways; map04070 Phosphatidylinositol signaling system;
3.78_217.1186m/z	0.232209	3.66631e-06	1.53177	Z161-0:RT-0	C04020	neg	C04020	C9H18N2O4	M-H	39.8	8.38	-3.75065	95.1098	D-Lysopine; N2-(D-1-Carboxyethyl)-L-lysine; Lysopine;	NA	NA	NA	217.119	NA	3.78425	1	map00310 Lysine degradation;
1.98_217.1188m/z	0.287989	0.0131925	1.71072	Z161-0:RT-0	C04020	neg	C04020	C9H18N2O4	M-H	38.2	0	-2.71275	94.1586	D-Lysopine; N2-(D-1-Carboxyethyl)-L-lysine; Lysopine;	NA	NA	NA	217.119	NA	1.98053	1	map00310 Lysine degradation;
5.14_191.0341m/z	0.206039	1.79546e-07	1.67835	Z161-0:RT-0	C04033	neg	C04033	C10H8O4	M-H	38.1	0	-4.52743	95.6291	1,3,6,8-Naphthalenetetrol; 1,3,6,8-Tetrahydroxynaphthalene;	NA	NA	NA	191.034	NA	5.13867	1	NULL
9.52_409.2353m/z	3.27538	0.00979389	1.60775	Z161-0:RT-0	C04036	neg	C04036	C19H39O7P	M-H	45.6	31.8	-1.79258	98.4578	1-Palmitoylglycerol 3-phosphate; 1-Hexadecanoyl-sn-glycero-3-phosphate;	NA	NA	NA	409.235	NA	9.52262	1	NULL
5.26_399.1079m/z	4.97904	1.48572e-07	2.71816	Z161-0:RT-0	C04074	neg	C04074	C21H20O8	M-H	37.4	4.97	-1.66389	84.1787	Isoflavone 7-O-beta-D-glucoside;	NA	NA	NA	399.108	NA	5.2594	1	NULL
7.24_275.0918m/z	8.51145	0.000138888	2.93245	Z161-0:RT-0	C04138	neg	C04138	C10H16N4O3	M+Cl	39.3	0	0.786924	97.2906	N(alpha)-gamma-L-Glutamylhistamine; Nalpha-gamma-L-glutamylhistamine;	NA	NA	NA	275.092	NA	7.241	1	NULL
4.41_263.1025m/z	0.147133	0.00983228	3.58846	Z161-0:RT-0	C04148	neg	C04148	C13H16N2O4	M-H	41	15.1	-4.68461	95.1018	Phenylacetylglutamine; alpha-N-Phenylacetyl-L-glutamine; N2-(2-Phenylacetyl)-L-glutamine;	NA	NA	NA	263.102	NA	4.41145	1	map00360 Phenylalanine metabolism;
5.61_309.0965m/z	2.178	0.000601063	1.21165	Z161-0:RT-0	C04164	neg	C04164	C15H18O7	M-H	37.8	3.19	-4.63433	91.3471	trans-Cinnamoyl beta-D-glucoside; 1-O-trans-Cinnamoyl-beta-D-glucopyranose;	NA	NA	NA	309.097	NA	5.6087	1	NULL
1.73_203.1033m/z	0.114016	0.000569498	2.67758	Z161-0:RT-0	C04210	neg	C04210	C8H16N2O4	M-H	38.5	0	-2.13157	94.8372	N5-(L-1-Carboxyethyl)-L-ornithine;	NA	NA	NA	203.103	NA	1.73122	1	NULL
10.30_517.2532m/z	5.98292	0.00377133	2.20757	Z161-0:RT-0	C04217	neg	C04217	C25H44O7P2	M-H	35.2	0	8.29265	85.4596	all-trans-Pentaprenyl diphosphate; Geranylfarnesyl diphosphate; (2E,6E,10E,14E)-Geranylfarnesyl diphosphate;	NA	NA	NA	517.253	NA	10.2991	1	NULL
6.81_221.1175m/z	0.271631	0.000221161	1.77854	Z161-0:RT-0	C04223	neg	C04223	C13H18O3	M-H	52.7	79.8	-3.7494	88.0283	(+/-)-6-Hydroxy-3-oxo-alpha-ionone;	NA	NA	NA	221.117	NA	6.8138	1	NULL
5.14_176.0108m/z	0.140538	5.98126e-07	2.58682	Z161-0:RT-0	C04226	neg	C04226	C6H7NO3	M+Cl	37.8	0	-8.31181	98.4772	6-Oxo-1,4,5,6-tetrahydronicotinate; 1,4,5,6-Tetrahydro-6-oxonicotinate; 1,4,5,6-Tetrahydro-6-oxonicotinic acid;	NA	NA	NA	176.011	NA	5.13867	1	map00760 Nicotinate and nicotinamide metabolism;
3.33_145.0502m/z	0.171994	3.12056e-06	1.87495	Z161-0:RT-0	C04237	neg	C04237	C6H10O4	M-H	38.1	0	-2.97569	93.8391	3-Hydroxy-3-methyl-2-oxopentanoic acid; 3-Hydroxy-3-methyl-2-oxopentanoate;	NA	NA	NA	145.05	NA	3.33493	1	NULL
0.61_241.0109m/z	2.92364	0.00220066	1.68403	Z161-0:RT-0	C04299	neg	C04299	C6H11O8P	M-H	39	1.31	-4.04627	98.2953	D-myo-Inositol 1,2-cyclic phosphate; 1D-myo-Inositol 1,2-cyclic phosphate;	NA	NA	NA	241.011	NA	0.608067	1	NULL
0.75_276.9867m/z	3.58949	0.00259315	2.15211	Z161-0:RT-0	C04299	neg	C04299	C6H11O8P	M+Cl	37.8	0	-7.61111	97.5378	D-myo-Inositol 1,2-cyclic phosphate; 1D-myo-Inositol 1,2-cyclic phosphate;	NA	NA	NA	276.987	NA	0.746867	1	NULL
5.23_273.0396m/z	2.51333	0.00150599	1.36069	Z161-0:RT-0	C04359	neg	C04359	C7H15O9P	M-H	37.2	0	5.42837	92.405	1-Deoxy-D-altro-heptulose 7-phosphate;	NA	NA	NA	273.04	NA	5.23082	1	NULL
5.35_273.0395m/z	2.7839	0.00377754	1.39387	Z161-0:RT-0	C04359	neg	C04359	C7H15O9P	M-H	38.1	2.58	5.22033	93.7786	1-Deoxy-D-altro-heptulose 7-phosphate;	NA	NA	NA	273.04	NA	5.34512	1	NULL
3.35_346.0556m/z	2.0834	0.000431453	1.12192	Z161-0:RT-0	C04378	neg	C04378	C10H14N5O7P	M-H	38.2	0	-0.516198	91.5593	7-alpha-D-Ribosyladenine 5'-phosphate;	NA	NA	NA	346.056	NA	3.34922	1	NULL
2.07_231.0980m/z	0.11012	0.00130404	3.2447	Z161-0:RT-0	C04390	neg	C04390	C9H16N2O5	M-H	37.7	0	-2.77358	91.9338	N6-Acetyl-LL-2,6-diaminoheptanedioate; N2-Acetyl-LL-2,6-diaminoheptanedioate; N6-Acetyl-LL-2,6-diaminopimelate; N2-Acetyl-LL-2,6-diaminopimelate; N6-Acetyl-L-2,6-diaminoheptanedioate; N6-Acetyl-L-2,6-diaminopimelate; N-Acetyl-LL-2,6-diaminoheptanedioate;	NA	NA	NA	231.098	NA	2.06625	1	map00300 Lysine biosynthesis; map01100 Metabolic pathways; map01110 Biosynthesis of secondary metabolites; map01230 Biosynthesis of amino acids;
1.11_231.0980m/z	0.312716	0.00357488	1.49796	Z161-0:RT-0	C04390	neg	C04390	C9H16N2O5	M-H	41.1	19.9	-2.6823	88.8676	N6-Acetyl-LL-2,6-diaminoheptanedioate; N2-Acetyl-LL-2,6-diaminoheptanedioate; N6-Acetyl-LL-2,6-diaminopimelate; N2-Acetyl-LL-2,6-diaminopimelate; N6-Acetyl-L-2,6-diaminoheptanedioate; N6-Acetyl-L-2,6-diaminopimelate; N-Acetyl-LL-2,6-diaminoheptanedioate;	NA	NA	NA	231.098	NA	1.11047	1	map00300 Lysine biosynthesis; map01100 Metabolic pathways; map01110 Biosynthesis of secondary metabolites; map01230 Biosynthesis of amino acids;
4.24_326.0992n	0.447586	2.6258e-05	1.20153	Z161-0:RT-0	C04415	neg	C04415	C15H18O8	M-H, M+Cl	40.3	8.87	-2.84712	96.008	4-O-beta-D-Glucosyl-4-hydroxycinnamate;	NA	NA	NA	325.092	326.099	4.24002	1	NULL
3.76_315.0521m/z	0.396348	0.0335815	1.31551	Z161-0:RT-0	C04443	neg	C04443	C16H12O7	M-H	41.3	15.9	3.49306	94.8693	3-O-Methylquercetin; 3',4',5,7-Tetrahydroxy-3-methoxyflavone; 3-Methoxy-5,7,3',4'-tetrahydroxyflavone;	NA	NA	NA	315.052	NA	3.75568	1	map00944 Flavone and flavonol biosynthesis;
2.04_457.0487m/z	0.514683	0.00195492	1.13952	Z161-0:RT-0	C04534	neg	C04534	C12H23O14P	M+Cl	37.1	0	-7.77723	94.0642	6-Phospho-beta-D-glucosyl-(1,4)-D-glucose; Cellobiose 6'-phosphate; Cellobiose 6-phosphate;	NA	NA	NA	457.049	NA	2.03768	1	map00500 Starch and sucrose metabolism;
3.89_421.0770m/z	0.554464	2.88523e-05	1.01854	Z161-0:RT-0	C04534	neg	C04534	C12H23O14P	M-H	39.6	11	3.99812	91.5568	6-Phospho-beta-D-glucosyl-(1,4)-D-glucose; Cellobiose 6'-phosphate; Cellobiose 6-phosphate;	NA	NA	NA	421.077	NA	3.8907	1	map00500 Starch and sucrose metabolism;
1.18_205.0344m/z	0.4374	0.0233112	1.20421	Z161-0:RT-0	C04593	neg	C04593	C7H10O7	M-H	38.2	0	-4.77439	96.4394	(2S,3R)-3-Hydroxybutane-1,2,3-tricarboxylate; Methylisocitrate; Methylisocitric acid;	NA	NA	NA	205.034	NA	1.1819	1	map00640 Propanoate metabolism;
0.61_241.0109m/z	2.92364	0.00220066	1.68403	Z161-0:RT-0	C04593	neg	C04593	C7H10O7	M+Cl	38.4	1.22	-5.60916	97.2481	(2S,3R)-3-Hydroxybutane-1,2,3-tricarboxylate; Methylisocitrate; Methylisocitric acid;	NA	NA	NA	241.011	NA	0.608067	1	map00640 Propanoate metabolism;
7.03_293.2112m/z	0.253956	0.00763896	1.5301	Z161-0:RT-0	C04594	neg	C04594	C18H30O3	M-H	41.7	25.5	-3.57138	87.1092	(9Z)-(13S)-12,13-Epoxyoctadeca-9,11-dienoic acid; (9Z)-(13S)-12,13-Epoxyoctadeca-9,11-dienoate; 13(S)-EOD;	NA	NA	NA	293.211	NA	7.03455	1	NULL
4.62_333.0240m/z	2.0475	0.00040608	1.02716	Z161-0:RT-0	C04606	neg	C04606	C16H14O4S2	M-H	35.9	0.403	-6.12997	86.211	5-(3,4-Diacetoxybut-1-ynyl)-2,2'-bithiophene;	NA	NA	NA	333.024	NA	4.6179	1	NULL
4.87_333.0243m/z	2.11052	7.65334e-07	1.16525	Z161-0:RT-0	C04606	neg	C04606	C16H14O4S2	M-H	36.4	0	-5.1925	87.9053	5-(3,4-Diacetoxybut-1-ynyl)-2,2'-bithiophene;	NA	NA	NA	333.024	NA	4.86722	1	NULL
4.72_589.0977m/z	2.46609	5.33548e-06	1.25441	Z161-0:RT-0	C04630	neg	C04630	C17H28N4O15P2	M-H	30.8	5.39	3.8937	53.1769	UDP-2-acetamido-4-amino-2,4,6-trideoxy-alpha-D-glucose; UDP-4-amino-4,6-dideoxy-N-acetyl-alpha-D-glucosamine; UDP-N-acetylbacillosamine;	NA	NA	NA	589.098	NA	4.71792	1	map00520 Amino sugar and nucleotide sugar metabolism;
4.90_589.0984m/z	2.94551	5.78519e-05	1.35195	Z161-0:RT-0	C04630	neg	C04630	C17H28N4O15P2	M-H	27	0	5.1462	40.8517	UDP-2-acetamido-4-amino-2,4,6-trideoxy-alpha-D-glucose; UDP-4-amino-4,6-dideoxy-N-acetyl-alpha-D-glucosamine; UDP-N-acetylbacillosamine;	NA	NA	NA	589.098	NA	4.89578	1	map00520 Amino sugar and nucleotide sugar metabolism;
4.60_333.0608m/z	1.89317	0.00162138	1.04064	Z161-0:RT-0	C04641	neg	C04641	C9H19O11P	M-H	42.9	24.1	4.78621	95.769	2-(alpha-D-Galactosyl)-sn-glycerol 3-phosphate;	NA	NA	NA	333.061	NA	4.60362	1	NULL
4.30_157.0497m/z	0.22653	5.01567e-06	2.60005	Z161-0:RT-0	C04670	neg	C04670	C7H10O4	M-H	44.5	34.3	-6.09278	95.343	(1S,4S)-4-Hydroxy-3-oxocyclohexane-1-carboxylate;	NA	NA	NA	157.05	NA	4.29717	1	NULL
6.83_291.1958m/z	0.320591	3.36582e-06	1.38949	Z161-0:RT-0	C04672	neg	C04672	C18H28O3	M-H	43	23.1	-2.49347	94.8689	(9Z,15Z)-(13S)-12,13-Epoxyoctadeca-9,11,15-trienoic acid; (9Z,15Z)-(13S)-12,13-Epoxyoctadeca-9,11,15-trienoate; (9Z)-(13S)-12,13-Epoxyoctadeca-9,11,15-trienoate; 12,13(S)-EOT; 12,13(S)-EOTrE;	NA	NA	NA	291.196	NA	6.82808	1	map00592 alpha-Linolenic acid metabolism; map01100 Metabolic pathways; map01110 Biosynthesis of secondary metabolites;
7.13_291.1958m/z	2.74016	0.0277549	1.34699	Z161-0:RT-0	C04672	neg	C04672	C18H28O3	M-H	40.9	20.7	-2.74747	86.8445	(9Z,15Z)-(13S)-12,13-Epoxyoctadeca-9,11,15-trienoic acid; (9Z,15Z)-(13S)-12,13-Epoxyoctadeca-9,11,15-trienoate; (9Z)-(13S)-12,13-Epoxyoctadeca-9,11,15-trienoate; 12,13(S)-EOT; 12,13(S)-EOTrE;	NA	NA	NA	291.196	NA	7.13455	1	map00592 alpha-Linolenic acid metabolism; map01100 Metabolic pathways; map01110 Biosynthesis of secondary metabolites;
4.08_287.0153m/z	0.213558	6.30336e-05	1.61395	Z161-0:RT-0	C04691	neg	C04691	C7H13O10P	M-H	37.9	0	-7.0442	97.2659	2-Dehydro-3-deoxy-D-arabino-heptonate 7-phosphate; 3-Deoxy-D-arabino-hept-2-ulosonate 7-phosphate; 3-Deoxy-arabino-heptulonate 7-phosphate; 3-Deoxy-D-arabino-heptulosonic acid 7-phosphate; DAHP; 2-Dahp;	NA	NA	NA	287.015	NA	4.07642	1	map00400 Phenylalanine, tyrosine and tryptophan biosynthesis; map01100 Metabolic pathways; map01110 Biosynthesis of secondary metabolites; map01230 Biosynthesis of amino acids;
4.60_333.0608m/z	1.89317	0.00162138	1.04064	Z161-0:RT-0	C04703	neg	C04703	C9H19O11P	M-H	42.9	24.2	4.78621	95.769	alpha-D-Galactosyl-(1,1')-sn-glycerol 3-phosphate; 1-O-alpha-D-Galactosyl-sn-glycerol 3-phosphate;	NA	NA	NA	333.061	NA	4.60362	1	NULL
7.44_349.1987m/z	0.256062	6.97492e-05	1.51475	Z161-0:RT-0	C04707	neg	C04707	C20H30O5	M-H	39.8	22.8	-9.48663	86.8175	(5Z,13E)-11alpha-Hydroxy-9,15-dioxoprost-13-enoate; (5Z)-(15S)-11alpha-Hydroxy-9,15-dioxoprosta-13-enoate;	NA	NA	NA	349.199	NA	7.441	1	NULL
4.62_387.0323m/z	2.77508	0.00016325	1.29635	Z161-0:RT-0	C04733	neg	C04733	C12H16O12	M+Cl	38.2	0	-3.49415	94.8651	4-(4-Deoxy-beta-D-gluc-4-enuronosyl)-D-galacturonate;	NA	NA	NA	387.032	NA	4.6179	1	NULL
7.44_349.1987m/z	0.256062	6.97492e-05	1.51475	Z161-0:RT-0	C04758	neg	C04758	C20H30O5	M-H	40.9	28.3	-9.48663	86.8175	(5Z,13E)-9alpha-Hydroxy-11,15-dioxoprosta-5,13-dienoate; 15-Dehydro-prostaglandin D2;	NA	NA	NA	349.199	NA	7.441	1	NULL
7.03_293.2112m/z	0.253956	0.00763896	1.5301	Z161-0:RT-0	C04780	neg	C04780	C18H30O3	M-H	42	27.3	-3.57138	87.1092	8-[(1R,2R)-3-Oxo-2-{(Z)-pent-2-enyl}cyclopentyl]octanoate; OPC-8:0;	NA	NA	NA	293.211	NA	7.03455	1	map00592 alpha-Linolenic acid metabolism; map01100 Metabolic pathways; map01110 Biosynthesis of secondary metabolites;
3.83_378.1012m/z	0.388363	0.0160256	1.62504	Z161-0:RT-0	C04794	neg	C04794	C14H21NO11	M-H	36.2	1.35	-7.9977	88.5896	3-(4-Deoxy-beta-D-gluc-4-enuronosyl)-N-acetyl-D-glucosamine; 3-(4-Deoxy-alpha-L-threo-hex-4-enopyranosyluronic acid)-2-acetamido-2-deoxy-D-glucose;	NA	NA	NA	378.101	NA	3.83355	1	NULL
4.30_157.0497m/z	0.22653	5.01567e-06	2.60005	Z161-0:RT-0	C04815	neg	C04815	C7H10O4	M-H	43.8	30.8	-6.09278	95.343	5-D-(5/6)-5-C-(Hydroxymethyl)-2,6-dihydroxycyclohex-2-en-1-one; 5D-(5/6)-5-C-(Hydroxymethyl)-2,6-dihydroxy-2-cyclohexen-1-one;	NA	NA	NA	157.05	NA	4.29717	1	NULL
7.44_349.1987m/z	0.256062	6.97492e-05	1.51475	Z161-0:RT-0	C04835	neg	C04835	C20H30O5	M-H	39.8	22.6	-9.48663	86.8175	(5Z,13E)-6,9alpha-Epoxy-11alpha-hydroxy-15-oxoprosta-5,13-dienoate;	NA	NA	NA	349.199	NA	7.441	1	NULL
4.40_673.2314m/z	0.448726	0.00383694	1.1659	Z161-0:RT-0	C04886	neg	C04886	C25H42N2O19	M-H	36.3	1.24	0.803773	81.2899	alpha-N-Acetylneuraminyl-2,6-beta-D-galactosyl-1,4-N-acetyl-beta-D-glucosamine;	NA	NA	NA	673.231	NA	4.39717	1	NULL
0.59_259.0212m/z	2.40654	0.000198636	1.45309	Z161-0:RT-0	C05001	neg	C05001	C6H13O9P	M-H	40.2	7.59	-4.61072	98.7751	Fructose 1-phosphate(pyranose);	NA	NA	NA	259.021	NA	0.5935	1	NULL
1.75_267.1458m/z	0.331391	7.54079e-05	1.45458	Z161-0:RT-0	C05010	neg	C05010	C12H20N4O3	M-H	37.5	0	-1.71988	89.5836	Histidylleucine; N-L-Histidyl-L-leucin; His-Leu;	NA	NA	NA	267.146	NA	1.75195	1	NULL
4.18_422.1905m/z	0.250645	0.00118075	1.33945	Z161-0:RT-0	C05011	neg	C05011	C26H29NO2	M+Cl	41.1	14.5	3.37942	94.9449	Hydroxytamoxifen; 4-Hydroxytamoxifen;	NA	NA	NA	422.191	NA	4.18287	1
4.30_157.0497m/z	0.22653	5.01567e-06	2.60005	Z161-0:RT-0	C05126	neg	C05126	C7H10O4	M-H	38.6	4.41	-6.09278	95.343	Dimethyl citraconate; Citraconic acid dimethyl ester; 2-Butenedioic acid, 2-methyl-, dimethyl ester, (Z)-; Citraconate de dimethyle; Citraconic acid, dimethyl ester; Dimethyl methylmaleate; Methylmaleic acid, dimethyl ester;	NA	NA	NA	157.05	NA	4.29717	1	NULL
2.20_257.0773m/z	0.170468	7.53538e-05	1.75667	Z161-0:RT-0	C05131	neg	C05131	C10H14N2O6	M-H	40.9	10.3	-2.41778	96.9868	(1-Ribosylimidazole)-4-acetate;	NA	NA	NA	257.077	NA	2.20127	1	map00340 Histidine metabolism;
4.24_326.0992n	0.447586	2.6258e-05	1.20153	Z161-0:RT-0	C05158	neg	C05158	C15H18O8	M-H, M+Cl	40.3	8.87	-2.84712	96.008	trans-beta-D-Glucosyl-2-hydroxycinnamate; beta-D-Glucosyl-2-coumarate;	NA	NA	NA	325.092	326.099	4.24002	1	map00940 Phenylpropanoid biosynthesis; map01110 Biosynthesis of secondary metabolites;
4.56_631.2607m/z	0.159657	0.000585704	2.16097	Z161-0:RT-0	C05177	neg	C05177	C36H40N2O6	M+Cl	36.5	0.375	4.43745	87.5242	Berbamunine; (1S)-1,2,3,4-Tetrahydro-1-[[4-[2-hydroxy-5-[[(1R)-1,2,3,4-tetrahydro-7-hydroxy-6-methoxy-2-methyl-1-isoquinolinyl]methyl]phenoxy]phenyl]methyl]-6-methoxy-2-methyl-7-isoquinolinol;	NA	NA	NA	631.261	NA	4.56077	1	map00950 Isoquinoline alkaloid biosynthesis;
3.83_378.1012m/z	0.388363	0.0160256	1.62504	Z161-0:RT-0	C05193	neg	C05193	C21H17NO6	M-H	37.1	0	7.4945	93.8668	12-Hydroxydihydrochelirubine; 12-Hydroxychelirubine;	NA	NA	NA	378.101	NA	3.83355	1	map00950 Isoquinoline alkaloid biosynthesis; map01100 Metabolic pathways; map01110 Biosynthesis of secondary metabolites;
3.42_392.1134m/z	0.424084	0.000923139	1.36145	Z161-0:RT-0	C05316	neg	C05316	C22H19NO6	M-H	38.2	0	-1.51542	92.5752	Dihydromacarpine; 13,14-Dihydro-5,7-dimethoxy-13-methyl-[1,3]benzodioxolo[5,6-c]-1,3-dioxolo[4,5-i]phenanthridine;	NA	NA	NA	392.113	NA	3.42065	1	map00950 Isoquinoline alkaloid biosynthesis; map01100 Metabolic pathways; map01110 Biosynthesis of secondary metabolites;
3.68_302.1349m/z	0.357766	2.2488e-05	1.0776	Z161-0:RT-0	C05324	neg	C05324	C12H21N3O6	M-H	39.5	3.55	-2.69102	97.2505	Nicotianamine;	NA	NA	NA	302.135	NA	3.68425	1	NULL
4.24_302.1333m/z	0.422411	0.0237092	1.18665	Z161-0:RT-0	C05324	neg	C05324	C12H21N3O6	M-H	41.1	21.8	-8.22542	92.8654	Nicotianamine;	NA	NA	NA	302.133	NA	4.24002	1	NULL
3.78_167.0340m/z	6.38392	0.000121068	2.11008	Z161-0:RT-0	C05343	neg	C05343	C8H8O4	M-H	36.9	0	-6.1188	91.5281	(R)-4-Hydroxymandelate;	NA	NA	NA	167.034	NA	3.78425	1
0.59_259.0212m/z	2.40654	0.000198636	1.45309	Z161-0:RT-0	C05345	neg	C05345	C6H13O9P	M-H	40.2	7.59	-4.61072	98.7751	beta-D-Fructose 6-phosphate;	NA	NA	NA	259.021	NA	0.5935	1	map00010 Glycolysis / Gluconeogenesis; map00030 Pentose phosphate pathway; map00051 Fructose and mannose metabolism; map00520 Amino sugar and nucleotide sugar metabolism; map01100 Metabolic pathways; map01110 Biosynthesis of secondary metabolites; map01200 Carbon metabolism; map01230 Biosynthesis of amino acids;
4.12_366.1003m/z	0.234251	1.25743e-05	2.14999	Z161-0:RT-0	C05349	neg	C05349	C17H18FN3O3	M+Cl	37	0	-7.15392	93.007	Ciprofloxacin;	NA	NA	NA	366.1	NA	4.11928	1	map02010 ABC transporters;
4.08_179.0339m/z	0.580222	0.0216252	1.17446	Z161-0:RT-0	C05350	neg	C05350	C9H8O4	M-H	36.6	0	-6.24491	89.8911	2-Hydroxy-3-(4-hydroxyphenyl)propenoate; 4-Hydroxy-enol-phenylpyruvate;	NA	NA	NA	179.034	NA	4.07642	1	map00350 Tyrosine metabolism;
3.78_179.0340m/z	3.67901	1.21148e-05	1.82341	Z161-0:RT-0	C05350	neg	C05350	C9H8O4	M-H	37.1	0.718	-5.41419	91.0886	2-Hydroxy-3-(4-hydroxyphenyl)propenoate; 4-Hydroxy-enol-phenylpyruvate;	NA	NA	NA	179.034	NA	3.78425	1	map00350 Tyrosine metabolism;
4.87_289.0346m/z	2.22938	6.14075e-06	1.22687	Z161-0:RT-0	C05382	neg	C05382	C7H15O10P	M-H	48.8	54.8	5.35344	95.3364	Sedoheptulose 7-phosphate; D-Sedoheptulose 7-phosphate; D-altro-Heptulose 7-phosphate; altro-Heptulose 7-phosphate;	NA	NA	NA	289.035	NA	4.86722	1	map00030 Pentose phosphate pathway; map00710 Carbon fixation in photosynthetic organisms; map01100 Metabolic pathways; map01110 Biosynthesis of secondary metabolites; map01200 Carbon metabolism; map01230 Biosynthesis of amino acids;
4.62_387.0323m/z	2.77508	0.00016325	1.29635	Z161-0:RT-0	C05392	neg	C05392	C6H8O6.[C6H8O6]n	M+Cl	19.2	0	-3.49415	NA	Oligouronide with 4-deoxy-alpha-L-erythro-hex-4-enopyranuronosyl group;	NA	NA	NA	387.032	NA	4.6179	1	map00051 Fructose and mannose metabolism;
2.04_457.0487m/z	0.514683	0.00195492	1.13952	Z161-0:RT-0	C05396	neg	C05396	C12H23O14P	M+Cl	37.1	0	-7.77723	94.0642	Lactose 6'-phosphate;	NA	NA	NA	457.049	NA	2.03768	1	map00052 Galactose metabolism; map01100 Metabolic pathways;
3.89_421.0770m/z	0.554464	2.88523e-05	1.01854	Z161-0:RT-0	C05396	neg	C05396	C12H23O14P	M-H	39.6	11	3.99812	91.5568	Lactose 6'-phosphate;	NA	NA	NA	421.077	NA	3.8907	1	map00052 Galactose metabolism; map01100 Metabolic pathways;
4.80_287.0567m/z	2.28879	0.000259829	1.19165	Z161-0:RT-0	C05512	neg	C05512	C10H12N4O4	M+Cl	39	4.86	5.83791	96.6005	Deoxyinosine;	NA	NA	NA	287.057	NA	4.80363	1	map00230 Purine metabolism; map01100 Metabolic pathways;
3.78_287.0551m/z	2.54548	6.30336e-05	1.30279	Z161-0:RT-0	C05512	neg	C05512	C10H12N4O4	M+Cl	49.4	56.6	-0.779801	91.4873	Deoxyinosine;	NA	NA	NA	287.055	NA	3.78425	1	map00230 Purine metabolism; map01100 Metabolic pathways;
5.26_425.0843m/z	1.98052	9.70893e-06	1.26509	Z161-0:RT-0	C05526	neg	C05526	C13H22N4O8S2	M-H	35.6	0	8.55783	87.5589	S-Glutathionyl-L-cysteine;	NA	NA	NA	425.084	NA	5.2594	1	map00270 Cysteine and methionine metabolism;
3.77_425.0849m/z	3.44549	2.12553e-05	1.79862	Z161-0:RT-0	C05526	neg	C05526	C13H22N4O8S2	M-H	42.2	34.7	9.97384	87.2338	S-Glutathionyl-L-cysteine;	NA	NA	NA	425.085	NA	3.76997	1	map00270 Cysteine and methionine metabolism;
4.24_362.1379m/z	0.319021	7.51384e-05	1.10089	Z161-0:RT-0	C05556	neg	C05556	C14H25N3O6S	M-H	30.7	0.685	-3.50426	56.7611	delta-(L-2-Aminoadipyl)-L-cysteinyl-D-valine; N-[L-5-Amino-5-carboxypentanoyl]-L-cysteinyl-D-valine; L-delta-(alpha-Aminoadipoyl)-L-cysteinyl-D-valine; ACV;	NA	NA	NA	362.138	NA	4.24002	1	map01100 Metabolic pathways;
0.64_146.0451m/z	2.25404	0.00215467	1.03763	Z161-0:RT-0	C05574	neg	C05574	C5H9NO4	M-H	56.7	90.8	-5.06658	98.3068	3-Aminopentanedioate; Isoglutamate; Isoglutamic acid; 3-Aminopentanedioic acid;	NA	NA	NA	146.045	NA	0.637517	1	NULL
3.78_167.0340m/z	6.38392	0.000121068	2.11008	Z161-0:RT-0	C05577	neg	C05577	C8H8O4	M-H	36.9	0	-6.1188	91.5281	3,4-Dihydroxymandelaldehyde; 3,4-Dihydroxyphenylglycolaldehyde;	NA	NA	NA	167.034	NA	3.78425	1	map00350 Tyrosine metabolism; map01100 Metabolic pathways;
3.70_147.0444m/z	0.430251	1.62374e-07	1.3517	Z161-0:RT-0	C05608	neg	C05608	C9H8O2	M-H	54.2	83.7	-4.81775	92.6765	4-Hydroxycinnamyl aldehyde; p-Coumaraldehyde;	NA	NA	NA	147.044	NA	3.69853	1	map00940 Phenylpropanoid biosynthesis; map01100 Metabolic pathways; map01110 Biosynthesis of secondary metabolites;
4.02_463.0844m/z	1.93475	1.96874e-05	1.25762	Z161-0:RT-0	C05623	neg	C05623	C21H20O12	M-H	36.3	13.5	-8.11662	77.2253	Quercetin 3-O-glucoside; Isoquercitrin; 2-(3,4-Dihidroxyphenyl)-3-(beta-D-glucofuranosyloxy)-5,7-dihydroxy-4H-1-benzopyran-4-one; Isotrifoliin;	NA	NA	NA	463.084	NA	4.01928	1	map00944 Flavone and flavonol biosynthesis; map01100 Metabolic pathways; map01110 Biosynthesis of secondary metabolites;
5.05_463.0872m/z	2.34738	2.44388e-06	1.33415	Z161-0:RT-0	C05623	neg	C05623	C21H20O12	M-H	35	0	-2.23086	77.8092	Quercetin 3-O-glucoside; Isoquercitrin; 2-(3,4-Dihidroxyphenyl)-3-(beta-D-glucofuranosyloxy)-5,7-dihydroxy-4H-1-benzopyran-4-one; Isotrifoliin;	NA	NA	NA	463.087	NA	5.05295	1	map00944 Flavone and flavonol biosynthesis; map01100 Metabolic pathways; map01110 Biosynthesis of secondary metabolites;
4.24_119.0496m/z	0.414736	0.00109676	1.44461	Z161-0:RT-0	C05627	neg	C05627	C8H8O	M-H	37	0	-5.70804	91.4687	4-Hydroxystyrene; 4-Vinylphenol;	NA	NA	NA	119.05	NA	4.24002	1	map00940 Phenylpropanoid biosynthesis;
4.41_263.1025m/z	0.147133	0.00983228	3.58846	Z161-0:RT-0	C05642	neg	C05642	C13H16N2O4	M-H	37.9	0	-4.68461	95.1018	Formyl-N-acetyl-5-methoxykynurenamine;	NA	NA	NA	263.102	NA	4.41145	1	map00380 Tryptophan metabolism;
1.18_205.0344m/z	0.4374	0.0233112	1.20421	Z161-0:RT-0	C05662	neg	C05662	C7H10O7	M-H	38.2	0	-4.77439	96.4394	Homoisocitrate; 3-Carboxy-2-hydroxyadipate; (-)-1-Hydroxy-1,2,4-butanetricarboxylate; (1R,2S)-1-Hydroxybutane-1,2,4-tricarboxylate; (-)-threo-Homoisocitrate;	NA	NA	NA	205.034	NA	1.1819	1	map00300 Lysine biosynthesis; map01100 Metabolic pathways; map01210 2-Oxocarboxylic acid metabolism; map01230 Biosynthesis of amino acids;
0.61_241.0109m/z	2.92364	0.00220066	1.68403	Z161-0:RT-0	C05662	neg	C05662	C7H10O7	M+Cl	38.4	1.22	-5.60916	97.2481	Homoisocitrate; 3-Carboxy-2-hydroxyadipate; (-)-1-Hydroxy-1,2,4-butanetricarboxylate; (1R,2S)-1-Hydroxybutane-1,2,4-tricarboxylate; (-)-threo-Homoisocitrate;	NA	NA	NA	241.011	NA	0.608067	1	map00300 Lysine biosynthesis; map01100 Metabolic pathways; map01210 2-Oxocarboxylic acid metabolism; map01230 Biosynthesis of amino acids;
1.14_242.0776m/z	0.353816	6.02456e-06	1.75668	Z161-0:RT-0	C05711	neg	C05711	C9H13N3O5	M-H	55.3	85.3	-2.75903	94.6754	gamma-Glutamyl-beta-cyanoalanine;	NA	NA	NA	242.078	NA	1.13903	1	map00460 Cyanoamino acid metabolism;
3.99_284.1243m/z	0.374448	0.0332208	1.46859	Z161-0:RT-0	C05721	neg	C05721	C16H19N3S	M-H	36.6	0	5.54641	89.4407	Leucomethylene blue; Reduced methylene blue;	NA	NA	NA	284.124	NA	3.9907	1	NULL
3.79_971.2964m/z	0.185852	0.0102382	1.86511	Z161-0:RT-0	C05787	neg	C05787	C45H52N4O18	M+Cl	36	0	-0.666356	81.038	Bilirubin beta-diglucuronide; Bilirubin-bisglucuronoside;	NA	NA	NA	971.296	NA	3.78783	1	map00860 Porphyrin and chlorophyll metabolism; map01100 Metabolic pathways; map01110 Biosynthesis of secondary metabolites;
4.24_326.0992n	0.447586	2.6258e-05	1.20153	Z161-0:RT-0	C05839	neg	C05839	C15H18O8	M-H, M+Cl	40.3	8.87	-2.84712	96.008	cis-beta-D-Glucosyl-2-hydroxycinnamate; beta-D-Glucosyl-2-coumarinate;	NA	NA	NA	325.092	326.099	4.24002	1	map00940 Phenylpropanoid biosynthesis; map01110 Biosynthesis of secondary metabolites;
10.30_517.2532m/z	5.98292	0.00377133	2.20757	Z161-0:RT-0	C05859	neg	C05859	C20H36O7P2.[C5H8]n	M-H	18.2	0	8.29265	NA	Dehydrodolichol diphosphate; Dehydrodolichyl diphosphate; ditrans,polycis-Polyprenyl diphosphate;	NA	NA	NA	517.253	NA	10.2991	1	map00900 Terpenoid backbone biosynthesis; map01110 Biosynthesis of secondary metabolites;
3.78_243.0651m/z	5.78026	0.00233568	1.80662	Z161-0:RT-0	C05901	neg	C05901	C14H12O4	M-H	37	0.0328	-4.91854	90.5459	Piceatannol; 3,3',4'5-Tetrahydroxystilbene;	NA	NA	NA	243.065	NA	3.78425	1	map00945 Stilbenoid, diarylheptanoid and gingerol biosynthesis; map01110 Biosynthesis of secondary metabolites;
3.95_608.1121m/z	2.79736	1.49931e-06	1.26714	Z161-0:RT-0	C05921	neg	C05921	C20H28N7O9PS	M+Cl	34.6	26.7	3.45244	50.3415	Biotinyl-5'-AMP;	NA	NA	NA	608.112	NA	3.94785	1	map00780 Biotin metabolism; map01100 Metabolic pathways;
0.64_146.0451m/z	2.25404	0.00215467	1.03763	Z161-0:RT-0	C05938	neg	C05938	C5H9NO4	M-H	56.7	90.8	-5.06658	98.3068	L-4-Hydroxyglutamate semialdehyde;	NA	NA	NA	146.045	NA	0.637517	1	map00330 Arginine and proline metabolism;
0.64_146.0451m/z	2.25404	0.00215467	1.03763	Z161-0:RT-0	C05941	neg	C05941	C5H9NO4	M-H	56.7	90.8	-5.06658	98.3068	2-Oxo-4-hydroxy-5-aminovalerate;	NA	NA	NA	146.045	NA	0.637517	1	map00330 Arginine and proline metabolism;
7.89_365.1951m/z	0.608046	0.000120609	1.3313	Z161-0:RT-0	C05950	neg	C05950	C20H30O6	M-H	36.1	0	-4.99711	86.5068	20-COOH-Leukotriene B4; 20-COOH-LTB4; 20-Carboxy-leukotriene B4; 5,12-Dihydroxy-delta5,8,11,14-eicosapolyendioic acid;	NA	NA	NA	365.195	NA	7.89033	1	map00590 Arachidonic acid metabolism;
3.33_145.0502m/z	0.171994	3.12056e-06	1.87495	Z161-0:RT-0	C06006	neg	C06006	C6H10O4	M-H	38.1	0	-2.97569	93.8391	(S)-2-Aceto-2-hydroxybutanoate; (S)-2-Hydroxy-2-ethyl-3-oxobutanoate;	NA	NA	NA	145.05	NA	3.33493	1	map00290 Valine, leucine and isoleucine biosynthesis; map01100 Metabolic pathways; map01110 Biosynthesis of secondary metabolites; map01210 2-Oxocarboxylic acid metabolism; map01230 Biosynthesis of amino acids;
4.50_129.0548m/z	0.397515	0.0103222	1.56242	Z161-0:RT-0	C06008	neg	C06008	C6H10O3	M-H	37.5	0	-6.74979	94.9568	(3R)-3-Methyl-2-oxopentanoic acid; (R)-2-Oxo-3-methylpentanoic acid; (R)-2-Oxo-3-methylpentanoate;	NA	NA	NA	129.055	NA	4.50362	1	NULL
0.59_259.0212m/z	2.40654	0.000198636	1.45309	Z161-0:RT-0	C06019	neg	C06019	C6H13O9P	M-H	40.2	7.54	-4.61072	98.7751	D-arabino-Hex-3-ulose 6-phosphate; D-arabino-3-Hexulose 6-phosphate; D-arabino-6-Phospho-hex-3-ulose;	NA	NA	NA	259.021	NA	0.5935	1	map00030 Pentose phosphate pathway; map01100 Metabolic pathways; map01200 Carbon metabolism; map01230 Biosynthesis of amino acids;
5.43_181.0862m/z	1.81714	0.00121417	1.05798	Z161-0:RT-0	C06070	neg	C06070	C10H14O3	M-H	37.3	0	-4.3508	91.6023	Iridotrial; (1S,2R,3S)-2-Formyl-alpha-(hydroxymethylene)-3-methylcyclopentaneacetaldehyde;	NA	NA	NA	181.086	NA	5.43083	1	map00902 Monoterpenoid biosynthesis; map01100 Metabolic pathways; map01110 Biosynthesis of secondary metabolites;
7.79_337.2369m/z	0.222291	0.00747658	1.86791	Z161-0:RT-0	C06088	neg	C06088	C20H34O4	M-H	43.4	26.7	-4.57424	95.746	Aphidicolin;	NA	NA	NA	337.237	NA	7.79032	1	map00904 Diterpenoid biosynthesis; map01110 Biosynthesis of secondary metabolites;
4.50_129.0548m/z	0.397515	0.0103222	1.56242	Z161-0:RT-0	C06102	neg	C06102	C6H10O3	M-H	37.5	0	-6.74979	94.9568	Adipate semialdehyde; Hexan-1-one-6-carboxylate; 6-Oxohexanoate; 6-Oxohexanoic acid;	NA	NA	NA	129.055	NA	4.50362	1	map01100 Metabolic pathways;
3.33_145.0502m/z	0.171994	3.12056e-06	1.87495	Z161-0:RT-0	C06104	neg	C06104	C6H10O4	M-H	38.1	0	-2.97569	93.8391	Adipate; Adipic acid; Hexanedioate; Hexan-1,6-dicarboxylate;	NA	NA	NA	145.05	NA	3.33493	1	map01100 Metabolic pathways;
4.62_387.0323m/z	2.77508	0.00016325	1.29635	Z161-0:RT-0	C06118	neg	C06118	C12H16O12	M+Cl	38.2	0	-3.49415	94.8651	4-(4-Deoxy-alpha-D-gluc-4-enuronosyl)-D-galacturonate; 4-(4-Deoxy-alpha-D-galact-4-enuronosyl)-D-galacturonate; Unsaturated digalacturonate;	NA	NA	NA	387.032	NA	4.6179	1	map00040 Pentose and glucuronate interconversions;
0.59_259.0212m/z	2.40654	0.000198636	1.45309	Z161-0:RT-0	C06155	neg	C06155	C6H13O9P	M-H	40.2	7.68	-4.61072	98.7751	myo-Inositol 5-phosphate; 1D-myo-Inositol 5-phosphate;	NA	NA	NA	259.021	NA	0.5935	1	NULL
0.72_362.0494m/z	2.14467	0.00810695	1.12159	Z161-0:RT-0	C06193	neg	C06193	C10H14N5O8P	M-H	38.5	13.6	-3.65666	83.2174	Guanosine 3'-phosphate; 3'-GMP; 3'-Guanylic acid; Guo-3'-P; Gp;	NA	NA	NA	362.049	NA	0.7179	1	map00230 Purine metabolism;
5.14_191.0341m/z	0.206039	1.79546e-07	1.67835	Z161-0:RT-0	C06203	neg	C06203	C10H8O4	M-H	38.4	1.75	-4.52743	95.6291	trans-o-Hydroxybenzylidenepyruvate; (3E)-4-(2-Hydroxyphenyl)-2-oxobut-3-enoate;	NA	NA	NA	191.034	NA	5.13867	1	map01100 Metabolic pathways;
5.14_191.0341m/z	0.206039	1.79546e-07	1.67835	Z161-0:RT-0	C06204	neg	C06204	C10H8O4	M-H	38.5	1.88	-4.52743	95.6291	2-Hydroxychromene-2-carboxylate; 2-Hydroxy-2H-chromene-2-carboxylate;	NA	NA	NA	191.034	NA	5.13867	1	map01100 Metabolic pathways;
3.78_167.0340m/z	6.38392	0.000121068	2.11008	Z161-0:RT-0	C06207	neg	C06207	C8H8O4	M-H	36.9	0	-6.1188	91.5281	2,6-Dihydroxyphenylacetate;	NA	NA	NA	167.034	NA	3.78425	1	map00360 Phenylalanine metabolism;
3.67_1187.3503m/z	2.24024	0.0304995	1.06697	Z161-0:RT-0	C06216	neg	C06216	C42H72O36	M+Cl	47.3	54.6	0.53086	82.4604	Celloheptaose;	NA	NA	NA	1187.35	NA	3.66997	1	NULL
4.87_289.0346m/z	2.22938	6.14075e-06	1.22687	Z161-0:RT-0	C06222	neg	C06222	C7H15O10P	M-H	49.7	59.5	5.35344	95.3364	Sedoheptulose 1-phosphate; altro-Heptulose 1-phosphate;	NA	NA	NA	289.035	NA	4.86722	1	NULL
3.78_261.0389m/z	2.37582	7.38698e-05	1.30383	Z161-0:RT-0	C06311	neg	C06311	C6H15O9P	M-H	47.3	47.2	3.12058	93.2074	Galactitol 1-phosphate; L-Galactitol 1-phosphate; D-Galactitol 6-phosphate;	NA	NA	NA	261.039	NA	3.78425	1	map00052 Galactose metabolism; map01100 Metabolic pathways;
0.59_259.0212m/z	2.40654	0.000198636	1.45309	Z161-0:RT-0	C06312	neg	C06312	C6H13O9P	M-H	40.2	7.59	-4.61072	98.7751	L-Tagatose 6-phosphate;	NA	NA	NA	259.021	NA	0.5935	1	NULL
4.63_245.0446m/z	2.5245	0.0499828	1.05406	Z161-0:RT-0	C06355	neg	C06355	C13H10O5	M-H	37.2	0	-4.00504	90.5029	2,3',4,6-Tetrahydroxybenzophenone;	NA	NA	NA	245.045	NA	4.6322	1	NULL
6.44_245.0448m/z	58.5406	0.0177351	3.48806	Z161-0:RT-0	C06355	neg	C06355	C13H10O5	M-H	39	0	-2.92577	98.6161	2,3',4,6-Tetrahydroxybenzophenone;	NA	NA	NA	245.045	NA	6.43592	1	NULL
4.28_175.0752m/z	2.48308	0.0104205	1.63533	Z161-0:RT-0	C06359	neg	C06359	C11H12O2	M-H	37.1	3.11	-7.10952	90.5068	Ethyl cinnamate; 3-Phenylpropenoic acid ethyl;	NA	NA	NA	175.075	NA	4.28287	1	NULL
3.78_167.0340m/z	6.38392	0.000121068	2.11008	Z161-0:RT-0	C06381	neg	C06381	C3H8N4O2	M+Cl	38.8	0	-1.30792	95.5963	Methylenediurea;	NA	NA	NA	167.034	NA	3.78425	1	NULL
2.12_130.0869m/z	0.530955	0.0001134	1.2504	Z161-0:RT-0	C06418	neg	C06418	C6H13NO2	M-H	38.6	0	-3.41349	96.8192	D-Isoleucine; (2R,3R)-2-Amino-3-methylvaleric acid;	NA	NA	NA	130.087	NA	2.11555	1	NULL
7.44_349.1987m/z	0.256062	6.97492e-05	1.51475	Z161-0:RT-0	C06439	neg	C06439	C20H30O5	M-H	40	23.6	-9.48663	86.8175	Prostaglandin E3;	NA	NA	NA	349.199	NA	7.441	1	NULL
7.62_391.2254m/z	0.404836	0.0091682	1.2789	Z161-0:RT-0	C06475	neg	C06475	C20H36O5	M+Cl	34.2	2.05	-0.722369	69.7345	Prostaglandin F1alpha; (13E,15S)-9alpha,11alpha-9,11,15-Trihydroxyprost-13-en-1-oic acid;	NA	NA	NA	391.225	NA	7.61888	1	NULL
3.64_425.1386m/z	0.213228	5.66846e-06	2.47512	Z161-0:RT-0	C06492	neg	C06492	C21H27ClN2O3	M+Cl	34.7	4.15	-4.58573	74.7767	Compound II(R/S); 5-(7-(6-Chloro-4-(5-hydro-4-methyl-2-oxazolyl)phenoxy)heptyl)-3-methylisoxazole;	NA	NA	NA	425.139	NA	3.64138	1	NULL
5.27_341.1889m/z	0.359512	0.0204187	1.43809	Z161-0:RT-0	C06496	neg	C06496	C20H26N2O3	M-H	37.1	0	5.22308	91.5142	Compound IV; 5-(7-(4-(4,5-Dihydro-2-oxazolyl)phenoxy)heptyl)-3-methylisoxazole; Disoxaril;	NA	NA	NA	341.189	NA	5.27368	1	NULL
4.56_631.2607m/z	0.159657	0.000585704	2.16097	Z161-0:RT-0	C06511	neg	C06511	C36H40N2O6	M+Cl	36.5	0.375	4.43745	87.5242	Guattegaumerine; N,N'-Dimethyllindoldhamine;	NA	NA	NA	631.261	NA	4.56077	1	map00950 Isoquinoline alkaloid biosynthesis;
4.56_631.2607m/z	0.159657	0.000585704	2.16097	Z161-0:RT-0	C06515	neg	C06515	C36H40N2O6	M+Cl	36.5	0.375	4.43745	87.5242	Magnoline;	NA	NA	NA	631.261	NA	4.56077	1	NULL
4.28_205.0497m/z	1.93996	2.48852e-06	1.19464	Z161-0:RT-0	C06553	neg	C06553	C6H10N4O2	M+Cl	43.1	17.8	-0.616771	98.5496	N-Isopropylammelide;	NA	NA	NA	205.05	NA	4.28287	1	map01100 Metabolic pathways;
5.14_191.0341m/z	0.206039	1.79546e-07	1.67835	Z161-0:RT-0	C06558	neg	C06558	C5H8N4O2	M+Cl	39.8	0	-0.089518	98.8799	N-Ethylammelide; 2,4-Dihydroxy-6-(N'-ethyl)amino-1,3,5-triazine;	NA	NA	NA	191.034	NA	5.13867	1
8.50_443.1493m/z	1.66986	0.00103563	1.10291	Z161-0:RT-0	C06570	neg	C06570	C22H24N2O8	M-H	33.5	0.147	7.42847	75.7912	Tetracycline;	NA	NA	NA	443.149	NA	8.50323	1
8.32_581.3112m/z	0.360041	0.000510755	1.1228	Z161-0:RT-0	C06630	neg	C06630	C28H50O10	M+Cl	41.8	20.5	2.5763	91.5901	3-O-alpha-Mycarosylerythronolide B; 3-alpha-L-Mycarosylerythronolide B; 4-(4,5-Dihydroxy-4,6-dimethyl-tetrahydro-pyran-2-yloxy)-14-ethyl-6,7,12-trihydroxy-3,5,7,9,11,13-hexamethyl-oxacyclotetradecane-2,10-dione;	NA	NA	NA	581.311	NA	8.31752	1
8.47_581.3108m/z	0.42899	0.00133292	1.02033	Z161-0:RT-0	C06630	neg	C06630	C28H50O10	M+Cl	40.4	11.3	1.78739	92.8888	3-O-alpha-Mycarosylerythronolide B; 3-alpha-L-Mycarosylerythronolide B; 4-(4,5-Dihydroxy-4,6-dimethyl-tetrahydro-pyran-2-yloxy)-14-ethyl-6,7,12-trihydroxy-3,5,7,9,11,13-hexamethyl-oxacyclotetradecane-2,10-dione;	NA	NA	NA	581.311	NA	8.47467	1
4.65_449.1078m/z	2.15898	2.4674e-06	1.46706	Z161-0:RT-0	C06667	neg	C06667	C16H22N4O9	M+Cl	40.9	12.4	-0.67645	92.9409	Clavamycin A;	NA	NA	NA	449.108	NA	4.64648	1	NULL
1.52_413.1295m/z	2.88732	5.89329e-06	1.33389	Z161-0:RT-0	C06667	neg	C06667	C16H22N4O9	M-H	36.1	0	-4.55432	85.6068	Clavamycin A;	NA	NA	NA	413.13	NA	1.51693	1	NULL
4.11_328.1502m/z	0.281136	0.0167149	1.78078	Z161-0:RT-0	C06668	neg	C06668	C14H23N3O6	M-H	32.7	0	-3.65903	67.722	Valclavam;	NA	NA	NA	328.15	NA	4.105	1
4.24_328.1505m/z	0.441811	0.00395341	1.05861	Z161-0:RT-0	C06668	neg	C06668	C14H23N3O6	M-H	29.4	19.6	-2.73313	30.5864	Valclavam;	NA	NA	NA	328.151	NA	4.24002	1
3.78_167.0340m/z	6.38392	0.000121068	2.11008	Z161-0:RT-0	C06672	neg	C06672	C8H8O4	M-H	36.9	0	-6.1188	91.5281	Vanillate; Vanillic acid; 4-Hydroxy-3-methoxybenzoate; 4-Hydroxy-3-methoxybenzoic acid;	NA	NA	NA	167.034	NA	3.78425	1
4.24_326.0992n	0.447586	2.6258e-05	1.20153	Z161-0:RT-0	C06739	neg	C06739	C15H18O8	M-H, M+Cl	40.3	8.87	-2.84712	96.008	4'-O-beta-D-Glucosyl-cis-p-coumarate;	NA	NA	NA	325.092	326.099	4.24002	1	NULL
4.24_119.0496m/z	0.414736	0.00109676	1.44461	Z161-0:RT-0	C06758	neg	C06758	C8H8O	M-H	37	0	-5.70804	91.4687	p-Tolualdehyde; p-Methylbenzaldehyde; 4-Methylbenzaldehyde; 4-Toluylaldehyde; p-Formyltoluene;	NA	NA	NA	119.05	NA	4.24002	1	map01100 Metabolic pathways;
3.33_145.0502m/z	0.171994	3.12056e-06	1.87495	Z161-0:RT-0	C06762	neg	C06762	C6H10O4	M-H	38.1	0	-2.97569	93.8391	4-Hydroxy-2-oxohexanoic acid; 4-Hydroxy-2-oxohexanoate;	NA	NA	NA	145.05	NA	3.33493	1	map01100 Metabolic pathways;
2.16_471.0917m/z	3.17543	0.0137442	1.60688	Z161-0:RT-0	C06801	neg	C06801	C23H20O11	M-H	34.4	0	-3.2939	75.8519	Tetracenomycin C;	NA	NA	NA	471.092	NA	2.15842	1
4.56_422.1556m/z	0.288523	0.00137517	1.6339	Z161-0:RT-0	C06870	neg	C06870	C19H25N3O8	M-H	38	0	-2.95061	93.6105	Carbidopa-levodopa;	NA	NA	NA	422.156	NA	4.56077	1	NULL
4.47_464.1801m/z	0.435909	0.00069923	1.17616	Z161-0:RT-0	C06910	neg	C06910	C23H29ClFN3O4	M-H	26.1	2.01	9.18624	38.6297	Cisapride;	NA	NA	NA	464.18	NA	4.4686	1	NULL
4.09_342.1662m/z	0.183278	0.0138535	2.04155	Z161-0:RT-0	C06913	neg	C06913	C21H26ClNO	M-H	32.1	0	9.24578	70.7593	Clemastine;	NA	NA	NA	342.166	NA	4.09072	1	NULL
4.63_342.1661m/z	0.429941	6.39308e-05	1.132	Z161-0:RT-0	C06913	neg	C06913	C21H26ClNO	M-H	32	0	9.10276	70.029	Clemastine;	NA	NA	NA	342.166	NA	4.6322	1	NULL
3.82_343.1009m/z	0.544701	1.26765e-05	1.21224	Z161-0:RT-0	C06922	neg	C06922	C22H17ClN2	M-H	34.3	0	0.498292	72.0616	Clotrimazole;	NA	NA	NA	343.101	NA	3.81927	1	NULL
3.77_287.0873m/z	0.385075	2.89022e-06	1.51094	Z161-0:RT-0	C06952	neg	C06952	C10H16N6S	M+Cl	34.7	3.99	8.54264	78.8195	Cimetidine;	NA	NA	NA	287.087	NA	3.76997	1	NULL
5.36_271.0604m/z	3.09156	9.76325e-05	1.74799	Z161-0:RT-0	C06953	neg	C06953	C10H12N4O3	M+Cl	42.7	20.4	0.342064	93.4098	Didanosine;	NA	NA	NA	271.06	NA	5.3594	1	NULL
3.92_344.1817m/z	0.153713	0.000165228	2.16561	Z161-0:RT-0	C06961	neg	C06961	C21H27NO	M+Cl	35.4	0.612	9.7923	86.9062	Diphenidol;	NA	NA	NA	344.182	NA	3.91927	1	NULL
8.50_443.1493m/z	1.66986	0.00103563	1.10291	Z161-0:RT-0	C06973	neg	C06973	C22H24N2O8	M-H	33.5	0	7.42847	75.7912	Doxycycline;	NA	NA	NA	443.149	NA	8.50323	1	NULL
4.28_203.0337m/z	2.09163	0.00379263	1.10301	Z161-0:RT-0	C06986	neg	C06986	C11H8O4	M-H	39.2	29.7	-6.04008	73.4568	Spirodilactone;	NA	NA	NA	203.034	NA	4.28287	1	map00130 Ubiquinone and other terpenoid-quinone biosynthesis;
4.65_449.1078m/z	2.15898	2.4674e-06	1.46706	Z161-0:RT-0	C07001	neg	C07001	C17H20F6N2O3	M+Cl	38	0	1.41578	91.9204	Flecainide;	NA	NA	NA	449.108	NA	4.64648	1	NULL
1.52_413.1295m/z	2.88732	5.89329e-06	1.33389	Z161-0:RT-0	C07001	neg	C07001	C17H20F6N2O3	M-H	36.7	0	-2.4621	86.5573	Flecainide;	NA	NA	NA	413.13	NA	1.51693	1	NULL
4.33_447.1387m/z	0.53099	2.19439e-05	1.2279	Z161-0:RT-0	C07006	neg	C07006	C21H26F2O6	M+Cl	34.9	3.19	-1.01979	72.5486	Fluocinolone;	NA	NA	NA	447.139	NA	4.32573	1	NULL
4.18_534.1871m/z	0.375396	0.00040851	1.09905	Z161-0:RT-0	C07031	neg	C07031	C23H29N7O6	M+Cl	36.5	2.96	-0.421417	79.9926	N-Acetyl-O-demethylpuromycin;	NA	NA	NA	534.187	NA	4.18287	1
7.43_439.2296m/z	0.40096	2.3407e-07	1.18002	Z161-0:RT-0	C07074	neg	C07074	C24H36O5	M+Cl	39.4	13.4	9.74712	94.3911	Lovastatin;	NA	NA	NA	439.23	NA	7.42672	1	NULL
4.49_350.1346m/z	0.359308	0.000863964	1.27992	Z161-0:RT-0	C07078	neg	C07078	C17H19F2N3O3	M-H	37.2	0	6.83414	93.8099	Lomefloxacin;	NA	NA	NA	350.135	NA	4.48933	1	NULL
3.78_167.0340m/z	6.38392	0.000121068	2.11008	Z161-0:RT-0	C07087	neg	C07087	C8H8O4	M-H	36.9	0	-6.1188	91.5281	2-Hydroxy-6-oxoocta-2,4,7-trienoate;	NA	NA	NA	167.034	NA	3.78425	1	map01100 Metabolic pathways;
4.24_119.0496m/z	0.414736	0.00109676	1.44461	Z161-0:RT-0	C07113	neg	C07113	C8H8O	M-H	37	0	-5.70804	91.4687	Acetophenone; 1-Phenylethanone; Phenyl methyl ketone; Acetylbenzene; Methyl phenyl ketone;	NA	NA	NA	119.05	NA	4.24002	1
3.70_164.0710m/z	0.419355	8.56142e-08	1.37347	Z161-0:RT-0	C07151	neg	C07151	C4H11N5	M+Cl	38.9	0	1.3653	95.9561	Metformin;	NA	NA	NA	164.071	NA	3.69853	1
5.43_181.0862m/z	1.81714	0.00121417	1.05798	Z161-0:RT-0	C07159	neg	C07159	C10H14O3	M-H	37.3	0	-4.3508	91.6023	2-Oxo-delta3-4,5,5-trimethylcyclopentenylacetate; 2-Oxo-delta3-4,5,5-trimethylcyclopentenylacetic acid;	NA	NA	NA	181.086	NA	5.43083	1	NULL
3.92_344.1817m/z	0.153713	0.000165228	2.16561	Z161-0:RT-0	C07163	neg	C07163	C21H27NO	M+Cl	35.2	0	9.7923	86.9062	Methadone;	NA	NA	NA	344.182	NA	3.91927	1
4.23_261.0793m/z	0.541725	0.000573776	1.06102	Z161-0:RT-0	C07205	neg	C07205	C14H14N2O	M+Cl	37	0	-3.08145	88.7716	Metyrapone;	NA	NA	NA	261.079	NA	4.22573	1	NULL
4.24_119.0496m/z	0.414736	0.00109676	1.44461	Z161-0:RT-0	C07209	neg	C07209	C8H8O	M-H	37	0	-5.70804	91.4687	3-Methylbenzaldehyde; m-Tolualdehyde;	NA	NA	NA	119.05	NA	4.24002	1	map01100 Metabolic pathways;
4.24_119.0496m/z	0.414736	0.00109676	1.44461	Z161-0:RT-0	C07214	neg	C07214	C8H8O	M-H	37	0	-5.70804	91.4687	2-Methylbenzaldehyde; o-Toluic aldehyde; 2-Formyltoluene; o-Tolualdehyde;	NA	NA	NA	119.05	NA	4.24002	1	map01100 Metabolic pathways;
3.83_538.1120m/z	0.321508	0.00397139	1.74916	Z161-0:RT-0	C07221	neg	C07221	C21H25N5O8S2	M-H	28.8	1.11	8.8535	52.4246	Mezlin; Mezlocillin;	NA	NA	NA	538.112	NA	3.83355	1	NULL
5.75_473.2013m/z	2.97516	0.00379835	1.84207	Z161-0:RT-0	C07259	neg	C07259	C22H30N6O4S	M-H	33.7	0	7.76157	77.2302	Sildenafil;	NA	NA	NA	473.201	NA	5.75157	1	NULL
3.98_453.1475m/z	0.203474	4.07697e-06	1.46375	Z161-0:RT-0	C07267	neg	C07267	C21H26N2O7	M+Cl	37.6	6.84	9.86208	91.6998	Nimodipine;	NA	NA	NA	453.148	NA	3.97642	1	NULL
5.27_341.1889m/z	0.359512	0.0204187	1.43809	Z161-0:RT-0	C07346	neg	C07346	C19H30O3	M+Cl	38.7	0.671	-0.138926	93.1347	Oxandrolone;	NA	NA	NA	341.189	NA	5.27368	1	NULL
3.79_305.2112m/z	37.3549	1.48949e-05	3.64251	Z161-0:RT-0	C07346	neg	C07346	C19H30O3	M-H	38.5	0	-3.47067	96.5251	Oxandrolone;	NA	NA	NA	305.211	NA	3.78783	1	NULL
8.56_313.2377m/z	0.427683	1.28685e-06	1.10466	Z161-0:RT-0	C07355	neg	C07355	C18H34O4	M-H	53.3	74.1	-2.47896	95.5949	(9Z)-(7S,8S)-Dihydroxyoctadecenoic acid; (Z)-(7S,8S)-Dihydroxyoctadeca-9-enoic acid; (Z)-(7S,8S)-Dihydroxyoctadeca-9-enoate;	NA	NA	NA	313.238	NA	8.56038	1	NULL
8.42_359.1834m/z	0.220587	0.023694	1.72002	Z161-0:RT-0	C07369	neg	C07369	C21H28O5	M-H	37.2	6.46	-8.20732	88.4883	Prednisolone;	NA	NA	NA	359.183	NA	8.41752	1	NULL
3.86_359.1878m/z	0.266404	0.0117562	1.8139	Z161-0:RT-0	C07369	neg	C07369	C21H28O5	M-H	34.8	0	3.80423	78.5875	Prednisolone;	NA	NA	NA	359.188	NA	3.86213	1	NULL
4.91_375.1302m/z	0.416692	6.1953e-06	1.32165	Z161-0:RT-0	C07405	neg	C07405	C20H24N2OS	M+Cl	42.6	39.9	-0.470534	73.7515	Propiomazine;	NA	NA	NA	375.13	NA	4.91007	1	NULL
3.90_417.1980m/z	0.2115	0.000615373	1.92309	Z161-0:RT-0	C07412	neg	C07412	C26H28N3+	M+Cl	38.6	1.56	0.69289	92.253	Pyrvinium;	NA	NA	NA	417.198	NA	3.90498	1	NULL
1.18_148.0429m/z	0.280387	0.00247785	1.78422	Z161-0:RT-0	C07418	neg	C07418	C5H11NO2S	M-H	36.8	0	-5.86602	90.5298	Penicillamine;	NA	NA	NA	148.043	NA	1.1819	1	NULL
4.24_302.1333m/z	0.422411	0.0237092	1.18665	Z161-0:RT-0	C07435	neg	C07435	C18H22ClNO	M-H	34.4	0	5.11282	77.724	Phenoxybenzamine;	NA	NA	NA	302.133	NA	4.24002	1	NULL
4.24_394.1606m/z	0.351498	0.000253315	1.06593	Z161-0:RT-0	C07464	neg	C07464	C22H22FN3O3	M-H	35.7	0	8.5147	87.9063	Ketanserin;	NA	NA	NA	394.161	NA	4.24002	1	NULL
3.99_313.0520m/z	0.360458	1.01933e-05	1.49155	Z161-0:RT-0	C07498	neg	C07498	C10H19O7PS	M-H	38	0	1.02995	91.4654	Malaoxon;	NA	NA	NA	313.052	NA	3.9907	1	NULL
3.36_237.0876m/z	0.404709	0.00250868	1.09665	Z161-0:RT-0	C07501	neg	C07501	C11H14N2O4	M-H	38	0	-2.08286	92.5681	Felbamate;	NA	NA	NA	237.088	NA	3.36352	1
3.70_164.0710m/z	0.419355	8.56142e-08	1.37347	Z161-0:RT-0	C07527	neg	C07527	C9H11NO2	M-H	38.8	0	-4.11455	98.9424	Benzocaine; Ethyl aminobenzoate;	NA	NA	NA	164.071	NA	3.69853	1	NULL
3.77_287.0873m/z	0.385075	2.89022e-06	1.51094	Z161-0:RT-0	C07558	neg	C07558	C12H20N2O2S2	M-H	33.7	0	-7.19509	76.5739	Methitural;	NA	NA	NA	287.087	NA	3.76997	1	NULL
4.53_447.0841m/z	1.59124	0.00242827	1.00177	Z161-0:RT-0	C07568	neg	C07568	C21H21ClN4OS	M+Cl	32.1	6.25	5.45473	60.5332	Ziprasidone;	NA	NA	NA	447.084	NA	4.53218	1	NULL
3.66_447.0797m/z	2.17713	2.20508e-06	1.4854	Z161-0:RT-0	C07568	neg	C07568	C21H21ClN4OS	M+Cl	29.7	0	-5.28188	54.6236	Ziprasidone;	NA	NA	NA	447.08	NA	3.65568	1	NULL
3.99_313.0520m/z	0.360458	1.01933e-05	1.49155	Z161-0:RT-0	C07590	neg	C07590	C17H14O4S	M-H	35.6	0	-6.51429	85.5039	Rofecoxib;	NA	NA	NA	313.052	NA	3.9907	1	NULL
4.24_326.0992n	0.447586	2.6258e-05	1.20153	Z161-0:RT-0	C07605	neg	C07605	C15H18O8	M-H, M+Cl	38.5	0	-2.84712	96.008	Bilobalide;	NA	NA	NA	325.092	326.099	4.24002	1	NULL
0.64_354.1410m/z	0.402448	0.00319465	1.44236	Z161-0:RT-0	C07626	neg	C07626	C20H22ClN3O	M-H	22.6	0	8.78167	22.5051	Amodiaquine;	NA	NA	NA	354.141	NA	0.637517	1	NULL
1.73_203.1033m/z	0.114016	0.000569498	2.67758	Z161-0:RT-0	C07642	neg	C07642	C9H12N6	M-H	36.7	0	-8.68389	93.3487	Triethylenemelamine; Trisaziridinyltriazine; 2,4,6-Tris(1-aziridinyl)-s-triazine;	NA	NA	NA	203.103	NA	1.73122	1
4.27_374.1552m/z	0.440806	6.56494e-06	1.08496	Z161-0:RT-0	C07661	neg	C07661	C19H22FN3O4	M-H	37.4	0	8.11419	96.1559	Gatifloxacin; AM 1155;	NA	NA	NA	374.155	NA	4.26858	1	NULL
5.67_525.1955m/z	2.59791	0.0114575	1.29629	Z161-0:RT-0	C07669	neg	C07669	C24H34N4O5S	M+Cl	36.2	0	2.17852	83.722	Glimepiride;	NA	NA	NA	525.195	NA	5.66585	1	NULL
4.35_487.2407m/z	0.341955	0.00633895	1.04322	Z161-0:RT-0	C07670	neg	C07670	C27H36N2O4	M+Cl	33.4	0	8.44479	76.4457	Repaglinide;	NA	NA	NA	487.241	NA	4.3543	1	NULL
4.25_549.2097m/z	0.419971	0.015307	1.12987	Z161-0:RT-0	C07710	neg	C07710	C33H30N4O2	M+Cl	36.1	4.22	6.63197	83.7023	Telmisartan;	NA	NA	NA	549.21	NA	4.2543	1	NULL
4.28_159.0442m/z	2.33687	0.00358553	1.44605	Z161-0:RT-0	C07719	neg	C07719	C10H8O2	M-H	39.8	7.84	-5.83684	97.9252	2-Formyl-1-indanone;	NA	NA	NA	159.044	NA	4.28287	1
3.70_147.0444m/z	0.430251	1.62374e-07	1.3517	Z161-0:RT-0	C07720	neg	C07720	C9H8O2	M-H	37.4	0	-4.81775	92.6765	3-Hydroxy-1-indanone;	NA	NA	NA	147.044	NA	3.69853	1
4.28_159.0442m/z	2.33687	0.00358553	1.44605	Z161-0:RT-0	C07726	neg	C07726	C10H8O2	M-H	39.8	7.84	-5.83684	97.9252	1-Formyl-2-indanone;	NA	NA	NA	159.044	NA	4.28287	1
3.70_147.0444m/z	0.430251	1.62374e-07	1.3517	Z161-0:RT-0	C07728	neg	C07728	C9H8O2	M-H	37.4	0	-4.81775	92.6765	3-Isochromanone; 1,4-Dihydro-3H-2-benzopyran-3-one;	NA	NA	NA	147.044	NA	3.69853	1
3.78_217.0495m/z	2.53445	3.5646e-05	1.30301	Z161-0:RT-0	C07733	neg	C07733	C12H10O4	M-H	38.5	0.401	-5.33976	98.4173	2,2',3-Trihydroxydiphenylether;	NA	NA	NA	217.049	NA	3.78425	1	map01100 Metabolic pathways;
4.70_249.0395m/z	2.59146	1.61052e-07	1.07827	Z161-0:RT-0	C07734	neg	C07734	C12H10O6	M-H	37.8	0	-3.68268	93.1224	2-Hydroxy-6-oxo-6-(2-hydroxyphenoxy)-hexa-2,4-dienoate;	NA	NA	NA	249.04	NA	4.70362	1	map01100 Metabolic pathways;
6.99_431.2270m/z	1.43481	0.0477531	1.03088	Z161-0:RT-0	C07777	neg	C07777	C28H33ClN2	M-H	32.1	0	2.40671	63.5688	Buclizine;	NA	NA	NA	431.227	NA	6.99168	1	NULL
8.50_443.1493m/z	1.66986	0.00103563	1.10291	Z161-0:RT-0	C07815	neg	C07815	C22H27F3O4S	M-H	36.7	10.2	-3.71464	77.6123	Fluticasone;	NA	NA	NA	443.149	NA	8.50323	1	NULL
4.87_289.0346m/z	2.22938	6.14075e-06	1.22687	Z161-0:RT-0	C07836	neg	C07836	C7H15O10P	M-H	49.4	57.9	5.35344	95.3364	D-glycero-beta-D-manno-Heptose 7-phosphate;	NA	NA	NA	289.035	NA	4.86722	1	map01100 Metabolic pathways;
4.87_289.0346m/z	2.22938	6.14075e-06	1.22687	Z161-0:RT-0	C07838	neg	C07838	C7H15O10P	M-H	57.1	96.3	5.35344	95.3364	D-glycero-beta-D-manno-Heptose 1-phosphate;	NA	NA	NA	289.035	NA	4.86722	1	map01100 Metabolic pathways;
3.64_334.1067m/z	0.235659	0.00319465	1.9798	Z161-0:RT-0	C07868	neg	C07868	C14H22ClN3O2	M+Cl	28.7	0	-9.09394	53.7385	Metoclopramide;	NA	NA	NA	334.107	NA	3.64138	1	NULL
6.56_457.2069m/z	7.69558	0.00239703	3.50143	Z161-0:RT-0	C07874	neg	C07874	C20H38O7S	M+Cl	35.7	0	8.7118	87.9394	1,4-Bis(2-ethylhexyl) sulfosuccinate; Docusate hydrogen;	NA	NA	NA	457.207	NA	6.55665	1	NULL
7.43_439.2296m/z	0.40096	2.3407e-07	1.18002	Z161-0:RT-0	C07965	neg	C07965	C22H36N2O5S	M-H	38.6	3.25	5.4495	96.1315	Tirofiban;	NA	NA	NA	439.23	NA	7.42672	1	NULL
4.49_350.1346m/z	0.359308	0.000863964	1.27992	Z161-0:RT-0	C07982	neg	C07982	C19H24ClN2	M+Cl	32.9	0	7.515	72.9754	Imipramine hydrochloride;	NA	NA	NA	350.135	NA	4.48933	1	NULL
4.34_421.1712m/z	0.484083	0.000169044	1.02344	Z161-0:RT-0	C08022	neg	C08022	C22H30N2O2S	M+Cl	38.9	0	-2.47354	97.6373	Sufentanil;	NA	NA	NA	421.171	NA	4.34002	1	NULL
4.27_374.1552m/z	0.440806	6.56494e-06	1.08496	Z161-0:RT-0	C08027	neg	C08027	C21H25NO3	M+Cl	37.7	1.18	6.94944	95.1938	Nalmefene;	NA	NA	NA	374.155	NA	4.26858	1	NULL
3.89_421.0770m/z	0.554464	2.88523e-05	1.01854	Z161-0:RT-0	C08053	neg	C08053	C17H19ClF2N3O3	M+Cl	32.9	0	-1.93929	66.8208	Lomefloxacin hydrochloride;	NA	NA	NA	421.077	NA	3.8907	1	NULL
0.73_379.0156m/z	1.96119	0.000617878	1.1706	Z161-0:RT-0	C08068	neg	C08068	C18H15Cl3N2O	M-H	27.1	0	-5.68489	41.7749	Econazole;	NA	NA	NA	379.016	NA	0.732583	1	NULL
0.73_442.0115m/z	1.83927	0.00978209	1.16775	Z161-0:RT-0	C08069	neg	C08069	C18H16Cl3N3O4	M-H	26.4	0	-4.21493	37.1544	Econazole nitrate;	NA	NA	NA	442.011	NA	0.732583	1	NULL
1.05_442.0162m/z	1.96801	0.000113735	1.20082	Z161-0:RT-0	C08069	neg	C08069	C18H16Cl3N3O4	M-H	27	0	6.39456	42.1732	Econazole nitrate;	NA	NA	NA	442.016	NA	1.04688	1	NULL
3.70_464.1543m/z	0.408025	1.61052e-07	1.49658	Z161-0:RT-0	C08122	neg	C08122	C21H27N3O7S	M-H	38.6	7.64	9.93047	96.0457	Bacampicillin;	NA	NA	NA	464.154	NA	3.69853	1	NULL
4.78_596.2013m/z	0.365689	0.00342528	1.53162	Z161-0:RT-0	C08161	neg	C08161	C32H36ClNO8	M-H	33.1	0	-7.32994	73.6333	Clomiphene citrate; Clomifene citrate;	NA	NA	NA	596.201	NA	4.77505	1	NULL
1.10_352.0343m/z	0.277431	0.00382554	1.34126	Z161-0:RT-0	C08164	neg	C08164	C12H10F3N3O4	M+Cl	33.6	0	7.92149	76.7227	Nilutamide;	NA	NA	NA	352.034	NA	1.09618	1	NULL
4.63_245.0446m/z	2.5245	0.0499828	1.05406	Z161-0:RT-0	C08236	neg	C08236	C7H14O7	M+Cl	37.9	0	5.74774	96.0231	alpha-D-Mannoheptulopyranose; Mannoheptulose;	NA	NA	NA	245.045	NA	4.6322	1	NULL
6.44_245.0448m/z	58.5406	0.0177351	3.48806	Z161-0:RT-0	C08236	neg	C08236	C7H14O7	M+Cl	38.7	8.11	7.01185	93.4302	alpha-D-Mannoheptulopyranose; Mannoheptulose;	NA	NA	NA	245.045	NA	6.43592	1	NULL
4.28_247.0602m/z	1.96388	0.000225801	1.01276	Z161-0:RT-0	C08255	neg	C08255	C7H16O7	M+Cl	39	6.35	5.77047	95.1427	Perseitol; D-glycero-D-galacto-Heptitol;	NA	NA	NA	247.06	NA	4.28287	1	NULL
4.28_247.0602m/z	1.96388	0.000225801	1.01276	Z161-0:RT-0	C08260	neg	C08260	C7H16O7	M+Cl	39	6.35	5.77047	95.1427	Volemitol; D-glycero-D-manno-Heptitol;	NA	NA	NA	247.06	NA	4.28287	1	NULL
2.12_130.0869m/z	0.530955	0.0001134	1.2504	Z161-0:RT-0	C08263	neg	C08263	C6H13NO2	M-H	38.6	0	-3.41349	96.8192	beta-Alaninebetaine; beta-Alanine betaine; Propiobetaine; Trimethylalanine;	NA	NA	NA	130.087	NA	2.11555	1	NULL
7.36_201.1127m/z	0.379172	0.000177675	1.69301	Z161-0:RT-0	C08277	neg	C08277	C10H18O4	M-H	39.3	10.9	-2.71785	88.7534	Sebacic acid; Decanedioic acid;	NA	NA	NA	201.113	NA	7.35528	1	NULL
3.78_217.0495m/z	2.53445	3.5646e-05	1.30301	Z161-0:RT-0	C08290	neg	C08290	C7H10N4O2	M+Cl	39.2	2.09	-1.69644	95.8217	Lathyrine; L-Lathyrine;	NA	NA	NA	217.049	NA	3.78425	1	NULL
6.83_291.1958m/z	0.320591	3.36582e-06	1.38949	Z161-0:RT-0	C08319	neg	C08319	C18H28O3	M-H	40.1	8.38	-2.49347	94.8689	alpha-Licanic acid; (9Z,11E,13E)-4-Oxooctadeca-9,11,13-trienoic acid; 4-Oxo-9,11,13-octadecatrienoic acid; 4-Oxo-cis-9,trans-11,trans-13-octadecatrienoic acid;	NA	NA	NA	291.196	NA	6.82808	1	NULL
7.13_291.1958m/z	2.74016	0.0277549	1.34699	Z161-0:RT-0	C08319	neg	C08319	C18H28O3	M-H	41.2	22.6	-2.74747	86.8445	alpha-Licanic acid; (9Z,11E,13E)-4-Oxooctadeca-9,11,13-trienoic acid; 4-Oxo-9,11,13-octadecatrienoic acid; 4-Oxo-cis-9,trans-11,trans-13-octadecatrienoic acid;	NA	NA	NA	291.196	NA	7.13455	1	NULL
7.38_456.1528m/z	0.455493	0.0245623	1.40622	Z161-0:RT-0	C08325	neg	C08325	C20H27NO11	M-H	31.5	0	3.68926	61.9665	Amygdalin; (R)-Amygdalin; (R)-Amygdaloside; (R)-Laenitrile;	NA	NA	NA	456.153	NA	7.38387	1	map00460 Cyanoamino acid metabolism; map01110 Biosynthesis of secondary metabolites;
3.96_258.0974m/z	0.229537	5.80533e-08	2.11623	Z161-0:RT-0	C08338	neg	C08338	C11H17NO6	M-H	23	0.868	-3.60862	18.5503	Proacacipetalin; 3-Butenenitrile, 2-(beta-D-glucopyranosyloxy)-3-methyl-, (S)-;	NA	NA	NA	258.097	NA	3.96213	1	NULL
4.11_258.0970m/z	0.466789	0.0332865	1.03862	Z161-0:RT-0	C08338	neg	C08338	C11H17NO6	M-H	36.6	0	-4.95206	88.9458	Proacacipetalin; 3-Butenenitrile, 2-(beta-D-glucopyranosyloxy)-3-methyl-, (S)-;	NA	NA	NA	258.097	NA	4.105	1	NULL
4.21_394.0558m/z	0.326841	4.5343e-06	1.93938	Z161-0:RT-0	C08342	neg	C08342	C14H17NO10	M+Cl	37.2	0	3.25834	89.7456	Triglochinin; 2-Hexenedioic acid,4-(cyano(beta-D-glucopyranosyloxy)methylene)-, (E,Z)-;	NA	NA	NA	394.056	NA	4.21145	1	NULL
4.49_286.0923m/z	0.535101	0.00801972	1.10138	Z161-0:RT-0	C08344	neg	C08344	C12H17NO7	M-H	38.3	0	-3.38718	95.3432	Volkenin;	NA	NA	NA	286.092	NA	4.48933	1	NULL
4.63_245.0446m/z	2.5245	0.0499828	1.05406	Z161-0:RT-0	C08355	neg	C08355	C7H14O7	M+Cl	37.9	0	5.74774	96.0231	beta-D-Sedoheptulopyranose; beta-D-Sedoheptulose;	NA	NA	NA	245.045	NA	4.6322	1	NULL
6.44_245.0448m/z	58.5406	0.0177351	3.48806	Z161-0:RT-0	C08355	neg	C08355	C7H14O7	M+Cl	38.7	8.11	7.01185	93.4302	beta-D-Sedoheptulopyranose; beta-D-Sedoheptulose;	NA	NA	NA	245.045	NA	6.43592	1	NULL
7.43_381.1361m/z	0.46594	4.59812e-06	1.17965	Z161-0:RT-0	C08359	neg	C08359	C19H26O6S	M-H	36.2	0	-4.28987	85.8748	2-Methoxyestradiol-17beta 3-sulfate;	NA	NA	NA	381.136	NA	7.42672	1
5.26_417.1181m/z	1.86262	0.000112171	1.1721	Z161-0:RT-0	C08359	neg	C08359	C19H26O6S	M+Cl	38.3	8.55	9.64247	93.3496	2-Methoxyestradiol-17beta 3-sulfate;	NA	NA	NA	417.118	NA	5.2594	1
5.11_450.0607m/z	0.252657	4.16965e-06	1.581	Z161-0:RT-0	C08400	neg	C08400	C13H25NO10S3	M-H	35.7	0	8.78905	87.9709	Glucoalyssin; 5-Methylsulfinylpentyl glucosinolate;	NA	NA	NA	450.061	NA	5.11008	1	NULL
4.75_422.0544m/z	2.09246	0.000101425	1.05623	Z161-0:RT-0	C08417	neg	C08417	C15H21NO9S2	M-H	36.2	0.175	-9.61873	91.3084	Gluconasturtiin; 2-Phenylethyl glucosinolate;	NA	NA	NA	422.054	NA	4.74648	1	map00966 Glucosinolate biosynthesis; map01110 Biosynthesis of secondary metabolites; map01210 2-Oxocarboxylic acid metabolism;
4.28_175.0752m/z	2.48308	0.0104205	1.63533	Z161-0:RT-0	C08453	neg	C08453	C11H12O2	M-H	37.2	3.48	-7.10952	90.5068	Lachnophyllum ester; 2-Decene-4,6-diynoic acid, methyl ester, (E)-;	NA	NA	NA	175.075	NA	4.28287	1	NULL
7.24_257.0813m/z	6.57168	0.00747658	2.57582	Z161-0:RT-0	C08465	neg	C08465	C15H14O4	M-H	41.2	14.5	-2.61975	94.4082	Wyerone;	NA	NA	NA	257.081	NA	7.241	1	NULL
3.78_243.0651m/z	5.78026	0.00233568	1.80662	Z161-0:RT-0	C08466	neg	C08466	C14H12O4	M-H	37.6	3.13	-4.91854	90.5459	Wyerone acid;	NA	NA	NA	243.065	NA	3.78425	1	NULL
7.02_211.1332m/z	0.267739	1.57208e-05	1.62761	Z161-0:RT-0	C08482	neg	C08482	C12H20O3	M-H	55.1	82.2	-3.47151	97.1876	Cucurbic acid;	NA	NA	NA	211.133	NA	7.02027	1	NULL
6.81_211.1333m/z	0.318265	1.06956e-06	1.28845	Z161-0:RT-0	C08482	neg	C08482	C12H20O3	M-H	45.4	32.4	-3.29575	98.5054	Cucurbic acid;	NA	NA	NA	211.133	NA	6.8138	1	NULL
4.08_315.0785m/z	0.463983	3.36582e-06	1.29184	Z161-0:RT-0	C08485	neg	C08485	C18H16O3	M+Cl	37.8	0	-3.04819	92.5182	2-(4-Methoxyphenethyl)chromone;	NA	NA	NA	315.078	NA	4.07642	1	NULL
3.98_419.1061m/z	0.518765	0.00786812	1.22982	Z161-0:RT-0	C08504	neg	C08504	C13H24N2O11	M+Cl	38.8	16.9	-3.38594	80.8426	Macrozamin;	NA	NA	NA	419.106	NA	3.97642	1	NULL
7.02_211.1332m/z	0.267739	1.57208e-05	1.62761	Z161-0:RT-0	C08509	neg	C08509	C12H20O3	M-H	56.3	88.6	-3.47151	97.1876	Putaminoxin;	NA	NA	NA	211.133	NA	7.02027	1	NULL
6.81_211.1333m/z	0.318265	1.06956e-06	1.28845	Z161-0:RT-0	C08509	neg	C08509	C12H20O3	M-H	45.9	35	-3.29575	98.5054	Putaminoxin;	NA	NA	NA	211.133	NA	6.8138	1	NULL
4.17_389.1018m/z	0.571628	0.000204517	1.52587	Z161-0:RT-0	C08543	neg	C08543	C18H18N2O8	M-H	35.7	0.401	7.11041	86.1251	Dopaxanthin;	NA	NA	NA	389.102	NA	4.16858	1	map00965 Betalain biosynthesis; map01110 Biosynthesis of secondary metabolites;
5.59_387.1648m/z	3.10144	0.000166189	1.32831	Z161-0:RT-0	C08558	neg	C08558	C18H28O9	M-H	47.2	46.7	-3.27603	93.0284	Tuberonic acid glucoside;	NA	NA	NA	387.165	NA	5.59442	1	NULL
3.80_285.0394m/z	1.86718	0.04073	1.17379	Z161-0:RT-0	C08576	neg	C08576	C15H10O6	M-H	40.9	21.6	-3.74748	87.4067	Aureusidin;	NA	NA	NA	285.039	NA	3.80498	1	NULL
5.89_301.0348m/z	2.58811	4.63213e-06	1.43479	Z161-0:RT-0	C08577	neg	C08577	C15H10O7	M-H	37.7	0	-1.80818	90.6411	Bracteatin;	NA	NA	NA	301.035	NA	5.88658	1	NULL
4.17_301.0344m/z	3.09469	1.61052e-07	1.5009	Z161-0:RT-0	C08577	neg	C08577	C15H10O7	M-H	37.7	0.313	-3.10902	91.7978	Bracteatin;	NA	NA	NA	301.034	NA	4.16858	1	NULL
4.62_301.0345m/z	3.22982	5.71082e-08	1.54186	Z161-0:RT-0	C08577	neg	C08577	C15H10O7	M-H	44.4	32.2	-2.83841	93.2061	Bracteatin;	NA	NA	NA	301.035	NA	4.6179	1	NULL
4.80_301.0344m/z	3.58841	0.00106761	1.62134	Z161-0:RT-0	C08577	neg	C08577	C15H10O7	M-H	37.1	0.822	-3.18916	88.3947	Bracteatin;	NA	NA	NA	301.034	NA	4.80363	1	NULL
3.67_363.1398m/z	0.277126	1.61052e-07	1.28578	Z161-0:RT-0	C08588	neg	C08588	C20H24O4	M+Cl	33	0	8.91294	74.739	Crocetin; 8,8'-Diapocarotene-8,8'-dioic acid;	NA	NA	NA	363.14	NA	3.66997	1	NULL
6.81_693.3977m/z	0.248268	8.49641e-05	1.62637	Z161-0:RT-0	C08596	neg	C08596	C42H58O6	M+Cl	36.6	1.05	7.58719	90.2315	Fucoxanthin;	NA	NA	NA	693.398	NA	6.8138	1	NULL
3.99_346.1609m/z	0.321211	0.000166371	1.21762	Z161-0:RT-0	C08708	neg	C08708	C20H25NO2	M+Cl	36	0	9.54851	90.6078	Spiradine A; 6-Hydroxyhetisan-11-one;	NA	NA	NA	346.161	NA	3.9907	1	NULL
4.14_434.2128m/z	0.419619	0.000120075	1.14533	Z161-0:RT-0	C08709	neg	C08709	C24H33NO4	M+Cl	37.2	0	6.03671	93.0453	Spiramine A;	NA	NA	NA	434.213	NA	4.14002	1	NULL
4.30_388.1712m/z	0.305423	0.00104418	1.21797	Z161-0:RT-0	C08711	neg	C08711	C22H27NO3	M+Cl	37.5	1.69	7.69484	94.3927	Spiredine;	NA	NA	NA	388.171	NA	4.29717	1	NULL
3.80_285.0394m/z	1.86718	0.04073	1.17379	Z161-0:RT-0	C08720	neg	C08720	C15H10O6	M-H	40.9	21.6	-3.74748	87.4067	Maritimetin;	NA	NA	NA	285.039	NA	3.80498	1	NULL
4.80_287.0567m/z	2.28879	0.000259829	1.19165	Z161-0:RT-0	C08724	neg	C08724	C15H12O6	M-H	38.3	1.58	2.13899	92.4484	Okanin;	NA	NA	NA	287.057	NA	4.80363	1	NULL
3.78_287.0551m/z	2.54548	6.30336e-05	1.30279	Z161-0:RT-0	C08724	neg	C08724	C15H12O6	M-H	36.7	0.0262	-3.6522	87.555	Okanin;	NA	NA	NA	287.055	NA	3.78425	1	NULL
4.28_290.0785n	2.06191	2.06143e-07	1.12096	Z161-0:RT-0	C08739	neg	C08739	C15H14O6	M-H, M+Cl	42.1	13	-1.83792	99.7298	alpha-Cotonefuran;	NA	NA	NA	289.071	290.079	4.28287	1	NULL
7.03_303.0865m/z	9.59134	1.01444e-05	2.75444	Z161-0:RT-0	C08740	neg	C08740	C16H16O6	M-H	37.6	0	-2.83908	91.1781	beta-Cotonefuran;	NA	NA	NA	303.087	NA	7.03455	1	NULL
4.28_290.0785n	2.06191	2.06143e-07	1.12096	Z161-0:RT-0	C08742	neg	C08742	C15H14O6	M-H, M+Cl	42.1	13	-1.83792	99.7298	2,8-Dihydroxy-3,4,7-trimethoxydibenzofuran;	NA	NA	NA	289.071	290.079	4.28287	1	NULL
3.78_243.0651m/z	5.78026	0.00233568	1.80662	Z161-0:RT-0	C08743	neg	C08743	C14H12O4	M-H	37.3	1.88	-4.91854	90.5459	Eriobofuran; 2,4-Dimethoxydibenzofuran-3-ol;	NA	NA	NA	243.065	NA	3.78425	1	NULL
4.28_217.0859m/z	1.97165	1.11689e-05	1.03024	Z161-0:RT-0	C08744	neg	C08744	C13H14O3	M-H	43	33.3	-5.11764	87.4636	Dihydroeuparin; 6-Hydroxytremetone;	NA	NA	NA	217.086	NA	4.28287	1	NULL
3.78_217.0860m/z	4.6201	0.0093594	2.26423	Z161-0:RT-0	C08744	neg	C08744	C13H14O3	M-H	42	24.3	-4.45662	90.825	Dihydroeuparin; 6-Hydroxytremetone;	NA	NA	NA	217.086	NA	3.78425	1	NULL
3.32_573.0759m/z	2.24455	1.0712e-06	1.68122	Z161-0:RT-0	C08745	neg	C08745	C27H22O12	M+Cl	36.2	0	-8.52285	90.2493	Lithospermic acid;	NA	NA	NA	573.076	NA	3.32065	1	NULL
9.19_548.2212n	2.7973	0.00754289	1.62856	Z161-0:RT-0	C08749	neg	C08749	C28H36O11	M-H, M+Cl	40.4	18.6	-8.36195	92.5096	Bruceantin;	NA	NA	NA	583.161	548.221	9.18758	1	NULL
7.89_365.1951m/z	0.608046	0.000120609	1.3313	Z161-0:RT-0	C08758	neg	C08758	C20H30O6	M-H	36.1	0	-4.99711	86.5068	Chaparrolide;	NA	NA	NA	365.195	NA	7.89033	1	NULL
7.03_303.0865m/z	9.59134	1.01444e-05	2.75444	Z161-0:RT-0	C08761	neg	C08761	C16H16O6	M-H	37.6	0	-2.83908	91.1781	6-Methoxy-alpha-pyrufuran;	NA	NA	NA	303.087	NA	7.03455	1	NULL
9.14_529.1877m/z	1.82936	0.0366474	1.20143	Z161-0:RT-0	C08763	neg	C08763	C25H34O10	M+Cl	34.8	0.00725	6.18288	81.263	Glaucarubinone;	NA	NA	NA	529.188	NA	9.14473	1	NULL
7.43_409.2198m/z	0.445714	7.95324e-08	1.23583	Z161-0:RT-0	C08772	neg	C08772	C22H34O7	M-H	33.7	15.2	-8.19176	62.3016	Nigakihemiacetal A;	NA	NA	NA	409.22	NA	7.42672	1	NULL
4.59_485.1850m/z	0.358645	0.000800065	1.2269	Z161-0:RT-0	C08779	neg	C08779	C26H30O9	M-H	34.5	11.2	6.69534	68.8209	Rutaevin;	NA	NA	NA	485.185	NA	4.58933	1	NULL
9.07_595.2878m/z	10.1668	0.000390817	2.5036	Z161-0:RT-0	C08780	neg	C08780	C34H44O9	M-H	36.8	0	-5.78368	90.4047	Salannin;	NA	NA	NA	595.288	NA	9.07328	1	NULL
9.14_529.1877m/z	1.82936	0.0366474	1.20143	Z161-0:RT-0	C08784	neg	C08784	C25H34O10	M+Cl	34.8	0.00725	6.18288	81.263	Soularubinone;	NA	NA	NA	529.188	NA	9.14473	1	NULL
4.11_599.2681m/z	0.181955	1.99042e-06	2.10731	Z161-0:RT-0	C08875	neg	C08875	C30H44O10	M+Cl	34	2.36	9.27483	78.0213	Musaroside; Sarmutogenin 3-O-beta-D-digitaloside;	NA	NA	NA	599.268	NA	4.105	1	NULL
4.11_599.2681m/z	0.181955	1.99042e-06	2.10731	Z161-0:RT-0	C08884	neg	C08884	C30H44O10	M+Cl	34	2.28	9.27483	78.0213	Vernadigin; Strophadogenin 3-O-beta-D-diginoside;	NA	NA	NA	599.268	NA	4.105	1	NULL
9.17_579.1621m/z	2.69671	0.000167186	1.62539	Z161-0:RT-0	C08928	neg	C08928	C34H28O9	M-H	36.3	5.49	-6.86952	83.8199	Mulberrofuran C;	NA	NA	NA	579.162	NA	9.1733	1	NULL
4.91_273.0761m/z	2.09312	2.06238e-05	1.21788	Z161-0:RT-0	C08929	neg	C08929	C15H14O5	M-H	37.7	0	-2.6454	91.5316	alpha-Pyrufuran; 1,3,4-Trimethoxy-2-dibenzofuranol;	NA	NA	NA	273.076	NA	4.91007	1	NULL
7.68_273.0761m/z	7.04543	9.69986e-05	3.16345	Z161-0:RT-0	C08929	neg	C08929	C15H14O5	M-H	41.9	26.9	-2.68786	85.8047	alpha-Pyrufuran; 1,3,4-Trimethoxy-2-dibenzofuranol;	NA	NA	NA	273.076	NA	7.67603	1	NULL
4.91_273.0761m/z	2.09312	2.06238e-05	1.21788	Z161-0:RT-0	C08948	neg	C08948	C15H14O5	M-H	37.7	0	-2.6454	91.5316	beta-Pyrufuran; 1,2,4-Trimethoxy-3-dibenzofuranol;	NA	NA	NA	273.076	NA	4.91007	1	NULL
7.68_273.0761m/z	7.04543	9.69986e-05	3.16345	Z161-0:RT-0	C08948	neg	C08948	C15H14O5	M-H	41.9	26.9	-2.68786	85.8047	beta-Pyrufuran; 1,2,4-Trimethoxy-3-dibenzofuranol;	NA	NA	NA	273.076	NA	7.67603	1	NULL
6.34_427.1751m/z	2.22088	0.020009	1.16864	Z161-0:RT-0	C08951	neg	C08951	C24H28O7	M-H	34.5	0	-2.74066	75.7433	Pseudorhodomyrtoxin; psi-Rhodomyrtoxin;	NA	NA	NA	427.175	NA	6.33592	1	NULL
7.02_749.4419m/z	0.416031	0.000433611	1.26976	Z161-0:RT-0	C08954	neg	C08954	C41H66O12	M-H	37.4	7.77	-8.3154	88.3266	alpha-Hederin;	NA	NA	NA	749.442	NA	7.02027	1	NULL
4.28_217.0859m/z	1.97165	1.11689e-05	1.03024	Z161-0:RT-0	C08979	neg	C08979	C13H14O3	M-H	42.1	29	-5.11764	87.4636	Toxol;	NA	NA	NA	217.086	NA	4.28287	1	NULL
3.78_217.0860m/z	4.6201	0.0093594	2.26423	Z161-0:RT-0	C08979	neg	C08979	C13H14O3	M-H	40	14.3	-4.45662	90.825	Toxol;	NA	NA	NA	217.086	NA	3.78425	1	NULL
3.70_591.1116m/z	2.09782	2.4325e-05	1.1524	Z161-0:RT-0	C08995	neg	C08995	C31H24O10	M+Cl	37.6	16.5	9.41118	81.6677	Aurasperone D;	NA	NA	NA	591.112	NA	3.69853	1	NULL
3.76_315.0521m/z	0.396348	0.0335815	1.31551	Z161-0:RT-0	C08999	neg	C08999	C16H12O7	M-H	54.9	83.8	3.49306	94.8693	Capillarisin;	NA	NA	NA	315.052	NA	3.75568	1	NULL
3.70_177.0184m/z	6.20144	3.20151e-07	1.80904	Z161-0:RT-0	C09001	neg	C09001	C9H6O4	M-H	37.8	0	-5.099	94.8894	5,7-Dihydroxychromone;	NA	NA	NA	177.018	NA	3.69853	1	NULL
4.28_217.0859m/z	1.97165	1.11689e-05	1.03024	Z161-0:RT-0	C09006	neg	C09006	C13H14O3	M-H	43.5	35.9	-5.11764	87.4636	Eupatoriochromene; 1-(7-Hydroxy-2,2-dimethyl-2H-1-benzopyran-6-yl)-ethanone;	NA	NA	NA	217.086	NA	4.28287	1	NULL
3.78_217.0860m/z	4.6201	0.0093594	2.26423	Z161-0:RT-0	C09006	neg	C09006	C13H14O3	M-H	42	24.3	-4.45662	90.825	Eupatoriochromene; 1-(7-Hydroxy-2,2-dimethyl-2H-1-benzopyran-6-yl)-ethanone;	NA	NA	NA	217.086	NA	3.78425	1	NULL
3.39_259.0606m/z	2.14363	4.11398e-05	1.34925	Z161-0:RT-0	C09010	neg	C09010	C14H12O5	M-H	37.3	0	-2.27259	89.2874	Khellin;	NA	NA	NA	259.061	NA	3.39208	1
4.50_259.0608m/z	2.42264	0.00293591	1.48783	Z161-0:RT-0	C09010	neg	C09010	C14H12O5	M-H	37.7	0	-1.57225	90.4274	Khellin;	NA	NA	NA	259.061	NA	4.50362	1
4.28_205.0497m/z	1.93996	2.48852e-06	1.19464	Z161-0:RT-0	C09012	neg	C09012	C11H10O4	M-H	43.2	25.6	-4.66077	95.8204	Lathodoratin;	NA	NA	NA	205.05	NA	4.28287	1	NULL
3.31_383.1146m/z	0.55519	7.48678e-05	1.23628	Z161-0:RT-0	C09028	neg	C09028	C21H20N2O3	M+Cl	36.6	0	-6.41867	90.404	Alstonine;	NA	NA	NA	383.115	NA	3.30637	1	NULL
4.91_273.0761m/z	2.09312	2.06238e-05	1.21788	Z161-0:RT-0	C09029	neg	C09029	C15H14O5	M-H	37.7	0	-2.6454	91.5316	Ptaerochromenol;	NA	NA	NA	273.076	NA	4.91007	1	NULL
7.68_273.0761m/z	7.04543	9.69986e-05	3.16345	Z161-0:RT-0	C09029	neg	C09029	C15H14O5	M-H	46.2	48.4	-2.68786	85.8047	Ptaerochromenol;	NA	NA	NA	273.076	NA	7.67603	1	NULL
4.28_290.0785n	2.06191	2.06143e-07	1.12096	Z161-0:RT-0	C09030	neg	C09030	C15H14O6	M-H, M+Cl	46.8	36.3	-1.83792	99.7298	Ptaeroglycol;	NA	NA	NA	289.071	290.079	4.28287	1	NULL
3.89_389.2026m/z	0.144646	3.00905e-05	2.35063	Z161-0:RT-0	C09042	neg	C09042	C22H30N2O2	M+Cl	36.1	0	6.89878	88.1733	Aspidospermine;	NA	NA	NA	389.203	NA	3.8907	1	NULL
5.36_271.0604m/z	3.09156	9.76325e-05	1.74799	Z161-0:RT-0	C09047	neg	C09047	C15H12O5	M-H	40.7	17.5	-2.84755	89.3932	Rubrofusarin;	NA	NA	NA	271.06	NA	5.3594	1	NULL
8.87_381.2045m/z	2.82052	0.00117327	1.64128	Z161-0:RT-0	C09056	neg	C09056	C24H30O4	M-H	38.4	5.89	-6.81663	93.5651	Ammoresinol;	NA	NA	NA	381.205	NA	8.86683	1	NULL
2.12_345.1343m/z	0.41523	0.000156416	1.02439	Z161-0:RT-0	C09062	neg	C09062	C19H22O6	M-H	34.9	0	-0.206115	74.9177	Antheridic acid; Antheridiogen-An;	NA	NA	NA	345.134	NA	2.11555	1	NULL
4.02_443.2167m/z	0.177781	0.0098901	2.14424	Z161-0:RT-0	C09063	neg	C09063	C23H36O6	M+Cl	27.3	0.245	-9.41711	46.52	Asebotoxin II;	NA	NA	NA	443.217	NA	4.01928	1	NULL
7.43_409.2198m/z	0.445714	7.95324e-08	1.23583	Z161-0:RT-0	C09076	neg	C09076	C22H34O7	M-H	33.6	14.9	-8.19176	62.3016	Coleonol; Colforsin; Forskolin;	NA	NA	NA	409.22	NA	7.42672	1	NULL
10.30_517.2532m/z	5.98292	0.00377133	2.20757	Z161-0:RT-0	C09093	neg	C09093	C26H42O8	M+Cl	35	0	-8.54533	84.3092	Fusicoccin H;	NA	NA	NA	517.253	NA	10.2991	1	NULL
7.44_395.2037m/z	0.418715	6.08845e-07	1.15101	Z161-0:RT-0	C09097	neg	C09097	C23H28N4	M+Cl	37	2	8.06481	91.9563	Calycanthidine;	NA	NA	NA	395.204	NA	7.441	1	NULL
2.12_345.1343m/z	0.41523	0.000156416	1.02439	Z161-0:RT-0	C09104	neg	C09104	C19H22O6	M-H	34.9	0	-0.206115	74.9177	Hallactone A;	NA	NA	NA	345.134	NA	2.11555	1	NULL
5.23_427.1921m/z	1.87748	0.0166202	1.03825	Z161-0:RT-0	C09115	neg	C09115	C22H32O6	M+Cl	34.7	0.0234	7.11048	81.3332	Isodomedin;	NA	NA	NA	427.192	NA	5.23082	1	NULL
5.36_523.2171m/z	0.468191	8.44403e-07	1.04905	Z161-0:RT-0	C09132	neg	C09132	C26H36O11	M-H	37.8	0.546	-2.61603	91.4825	Mascaroside;	NA	NA	NA	523.217	NA	5.3594	1	NULL
7.38_659.4118m/z	0.0669632	0.0316764	4.65833	Z161-0:RT-0	C09153	neg	C09153	C38H60O9	M-H	33.6	0	-7.11427	75.789	12-O-Palmitoyl-16-hydroxyphorbol 13-acetate; Croton factor F1;	NA	NA	NA	659.412	NA	7.38387	1	NULL
7.75_659.4110m/z	0.313174	0.00215455	1.504	Z161-0:RT-0	C09153	neg	C09153	C38H60O9	M-H	33.9	1.29	-8.24825	77.2256	12-O-Palmitoyl-16-hydroxyphorbol 13-acetate; Croton factor F1;	NA	NA	NA	659.411	NA	7.74747	1	NULL
2.12_345.1343m/z	0.41523	0.000156416	1.02439	Z161-0:RT-0	C09174	neg	C09174	C19H22O6	M-H	34.9	0	-0.206115	74.9177	Ponalactone A;	NA	NA	NA	345.134	NA	2.11555	1	NULL
3.85_326.1250m/z	0.238824	0.0148253	1.46344	Z161-0:RT-0	C09176	neg	C09176	C15H21N3O3	M+Cl	35.9	0	-9.10177	89.2874	Eseridine;	NA	NA	NA	326.125	NA	3.84783	1	NULL
2.12_345.1343m/z	0.41523	0.000156416	1.02439	Z161-0:RT-0	C09190	neg	C09190	C19H22O6	M-H	35.8	4.32	-0.206115	74.9177	Strigol;	NA	NA	NA	345.134	NA	2.11555	1	map00906 Carotenoid biosynthesis; map01110 Biosynthesis of secondary metabolites;
4.20_633.2304m/z	0.333576	0.000573776	1.17171	Z161-0:RT-0	C09201	neg	C09201	C36H38O8	M+Cl	35	5.28	7.25175	77.847	Tinyatoxin;	NA	NA	NA	633.23	NA	4.19715	1	NULL
7.79_337.2369m/z	0.222291	0.00747658	1.86791	Z161-0:RT-0	C09205	neg	C09205	C20H34O4	M-H	42.2	20.7	-4.57424	95.746	Zoapatanol;	NA	NA	NA	337.237	NA	7.79032	1	NULL
4.28_245.0811m/z	2.02705	0.000142035	1.05057	Z161-0:RT-0	C09210	neg	C09210	C14H14O4	M-H	46.6	37.8	-3.50437	99.4385	(-)-Columbianetin; (R)-Columbianetin;	NA	NA	NA	245.081	NA	4.28287	1	NULL
4.63_245.0810m/z	3.00364	1.69529e-05	1.43755	Z161-0:RT-0	C09210	neg	C09210	C14H14O4	M-H	39.9	9.5	-3.91257	94.3338	(-)-Columbianetin; (R)-Columbianetin;	NA	NA	NA	245.081	NA	4.6322	1	NULL
3.79_433.1927m/z	0.172671	0.00356903	2.13592	Z161-0:RT-0	C09226	neg	C09226	C23H30N2O4	M+Cl	36.6	0	6.86667	90.7163	Mitragynine;	NA	NA	NA	433.193	NA	3.78783	1	NULL
3.31_383.1146m/z	0.55519	7.48678e-05	1.23628	Z161-0:RT-0	C09241	neg	C09241	C21H20N2O3	M+Cl	36.6	0	-6.41867	90.404	Serpentine; Serpentine (alkaloid);	NA	NA	NA	383.115	NA	3.30637	1	map00901 Indole alkaloid biosynthesis; map01110 Biosynthesis of secondary metabolites;
6.99_431.2270m/z	1.43481	0.0477531	1.03088	Z161-0:RT-0	C09249	neg	C09249	C29H28N4	M-H	35	0	6.64022	82.4537	Usambarensine;	NA	NA	NA	431.227	NA	6.99168	1	NULL
4.15_569.1859m/z	0.279429	0.00337218	1.48343	Z161-0:RT-0	C09257	neg	C09257	C26H34O14	M-H	38.4	0.939	-2.86439	94.6698	Decuroside III;	NA	NA	NA	569.186	NA	4.1543	1	NULL
4.28_245.0811m/z	2.02705	0.000142035	1.05057	Z161-0:RT-0	C09259	neg	C09259	C14H14O4	M-H	48.1	45.2	-3.50437	99.4385	Decursinol;	NA	NA	NA	245.081	NA	4.28287	1	NULL
4.63_245.0810m/z	3.00364	1.69529e-05	1.43755	Z161-0:RT-0	C09259	neg	C09259	C14H14O4	M-H	39.9	9.5	-3.91257	94.3338	Decursinol;	NA	NA	NA	245.081	NA	4.6322	1	NULL
3.70_177.0184m/z	6.20144	3.20151e-07	1.80904	Z161-0:RT-0	C09263	neg	C09263	C9H6O4	M-H	37.8	0	-5.099	94.8894	Esculetin; Aesculetin;	NA	NA	NA	177.018	NA	3.69853	1
3.78_175.0391m/z	3.95067	0.000810078	1.71452	Z161-0:RT-0	C09268	neg	C09268	C10H8O3	M-H	44.8	37.5	-5.53987	93.0905	Herniarin; 7-Methoxycoumarin;	NA	NA	NA	175.039	NA	3.78425	1	NULL
3.78_221.0446m/z	4.37015	9.43245e-05	1.87161	Z161-0:RT-0	C09271	neg	C09271	C11H10O5	M-H	42.8	29.7	-4.46559	89.3269	Leptodactylone;	NA	NA	NA	221.045	NA	3.78425	1	NULL
7.24_257.0813m/z	6.57168	0.00747658	2.57582	Z161-0:RT-0	C09273	neg	C09273	C15H14O4	M-H	39.8	7.7	-2.61975	94.4082	Luvangetin; 10-Methoxy-8,8-dimethyl-2H,8H-benzo[1,2-b:5,4-b']dipyran-2-one;	NA	NA	NA	257.081	NA	7.241	1	NULL
4.28_245.0811m/z	2.02705	0.000142035	1.05057	Z161-0:RT-0	C09276	neg	C09276	C14H14O4	M-H	46.6	37.8	-3.50437	99.4385	Marmesin; (+)-Marmesin;	NA	NA	NA	245.081	NA	4.28287	1
4.63_245.0810m/z	3.00364	1.69529e-05	1.43755	Z161-0:RT-0	C09276	neg	C09276	C14H14O4	M-H	39.9	9.5	-3.91257	94.3338	Marmesin; (+)-Marmesin;	NA	NA	NA	245.081	NA	4.6322	1
4.80_287.0567m/z	2.28879	0.000259829	1.19165	Z161-0:RT-0	C09277	neg	C09277	C15H12O6	M-H	38	0	2.13899	92.4484	Micromelin;	NA	NA	NA	287.057	NA	4.80363	1	NULL
3.78_287.0551m/z	2.54548	6.30336e-05	1.30279	Z161-0:RT-0	C09277	neg	C09277	C15H12O6	M-H	36.7	0.0528	-3.6522	87.555	Micromelin;	NA	NA	NA	287.055	NA	3.78425	1	NULL
4.28_245.0811m/z	2.02705	0.000142035	1.05057	Z161-0:RT-0	C09278	neg	C09278	C14H14O4	M-H	46.6	37.8	-3.50437	99.4385	Nodakenetin; (-)-Marmesin;	NA	NA	NA	245.081	NA	4.28287	1	NULL
4.63_245.0810m/z	3.00364	1.69529e-05	1.43755	Z161-0:RT-0	C09278	neg	C09278	C14H14O4	M-H	39.9	9.5	-3.91257	94.3338	Nodakenetin; (-)-Marmesin;	NA	NA	NA	245.081	NA	4.6322	1	NULL
7.24_257.0813m/z	6.57168	0.00747658	2.57582	Z161-0:RT-0	C09283	neg	C09283	C15H14O4	M-H	38.3	0	-2.61975	94.4082	Peucedanin;	NA	NA	NA	257.081	NA	7.241	1	NULL
4.63_245.0446m/z	2.5245	0.0499828	1.05406	Z161-0:RT-0	C09285	neg	C09285	C13H10O5	M-H	37.2	0	-4.00504	90.5029	Pimpinellin;	NA	NA	NA	245.045	NA	4.6322	1	NULL
6.44_245.0448m/z	58.5406	0.0177351	3.48806	Z161-0:RT-0	C09285	neg	C09285	C13H10O5	M-H	43.2	20.9	-2.92577	98.6161	Pimpinellin;	NA	NA	NA	245.045	NA	6.43592	1	NULL
8.23_495.2743m/z	22.5914	6.31548e-05	3.90992	Z161-0:RT-0	C09286	neg	C09286	C30H40O6	M-H	37.8	4.22	-1.87327	86.9321	Absinthin;	NA	NA	NA	495.274	NA	8.22537	1	NULL
4.28_205.0497m/z	1.93996	2.48852e-06	1.19464	Z161-0:RT-0	C09311	neg	C09311	C11H10O4	M-H	44.4	31.5	-4.66077	95.8204	Scoparone; 6,7-Dimethoxycoumarin;	NA	NA	NA	205.05	NA	4.28287	1	NULL
5.00_227.0706m/z	6.51013	0.0120369	3.03456	Z161-0:RT-0	C09312	neg	C09312	C14H12O3	M-H	37.6	0	-3.30179	92.0113	Seselin;	NA	NA	NA	227.071	NA	4.9958	1	NULL
5.00_227.0706m/z	6.51013	0.0120369	3.03456	Z161-0:RT-0	C09314	neg	C09314	C14H12O3	M-H	37.6	0	-3.30179	92.0113	Trioxsalen; Trioxysalen; 4,8,5'-Trimethylpsoralen;	NA	NA	NA	227.071	NA	4.9958	1	NULL
5.00_227.0706m/z	6.51013	0.0120369	3.03456	Z161-0:RT-0	C09317	neg	C09317	C14H12O3	M-H	37.6	0	-3.30179	92.0113	Xanthyletin;	NA	NA	NA	227.071	NA	4.9958	1	NULL
8.91_407.1861m/z	3.46017	0.000194114	2.19043	Z161-0:RT-0	C09319	neg	C09319	C25H28O5	M-H	38.7	4.44	-0.806299	90.1662	Abyssinone V;	NA	NA	NA	407.186	NA	8.9097	1	NULL
4.12_366.1003m/z	0.234251	1.25743e-05	2.14999	Z161-0:RT-0	C09364	neg	C09364	C20H17NO6	M-H	36.8	0	5.28795	90.0835	Bicuculline;	NA	NA	NA	366.1	NA	4.11928	1
4.12_366.1003m/z	0.234251	1.25743e-05	2.14999	Z161-0:RT-0	C09372	neg	C09372	C20H17NO6	M-H	36.8	0	5.28795	90.0835	Capnoidine; (-)-Adlumidine;	NA	NA	NA	366.1	NA	4.11928	1	NULL
2.12_345.1343m/z	0.41523	0.000156416	1.02439	Z161-0:RT-0	C09385	neg	C09385	C19H22O6	M-H	34.9	0	-0.206115	74.9177	Cynaropicrin;	NA	NA	NA	345.134	NA	2.11555	1	NULL
7.70_259.0969m/z	4.63561	0.0301297	2.59618	Z161-0:RT-0	C09392	neg	C09392	C15H16O4	M-H	48.9	51.4	-2.56066	96.0811	8-Deoxylactucin;	NA	NA	NA	259.097	NA	7.7046	1	NULL
3.64_425.1386m/z	0.213228	5.66846e-06	2.47512	Z161-0:RT-0	C09412	neg	C09412	C21H26O7	M+Cl	32.8	0	3.53193	68.2931	Erioflorin acetate;	NA	NA	NA	425.139	NA	3.64138	1	NULL
3.76_564.2063m/z	0.229996	9.3772e-05	1.53841	Z161-0:RT-0	C09464	neg	C09464	C27H35NO12	M-H	34.2	0.203	-4.13462	75.8545	Ipecoside;	NA	NA	NA	564.206	NA	3.75568	1	NULL
7.24_275.0918m/z	8.51145	0.000138888	2.93245	Z161-0:RT-0	C09489	neg	C09489	C15H16O5	M-H	41.4	11.6	-2.41409	98.1897	Lactucin;	NA	NA	NA	275.092	NA	7.241	1	NULL
7.70_259.0969m/z	4.63561	0.0301297	2.59618	Z161-0:RT-0	C09495	neg	C09495	C15H16O4	M-H	45.5	34.5	-2.56066	96.0811	Linderane;	NA	NA	NA	259.097	NA	7.7046	1	NULL
5.61_309.0965m/z	2.178	0.000601063	1.21165	Z161-0:RT-0	C09502	neg	C09502	C15H18O7	M-H	45.6	42.3	-4.63433	91.3471	Mellitoxin; Hyenanchin;	NA	NA	NA	309.097	NA	5.6087	1	NULL
8.84_529.1962m/z	2.06718	0.0388381	1.21968	Z161-0:RT-0	C09510	neg	C09510	C29H34O7	M+Cl	36.2	0	-7.4148	89.2969	Microlenin;	NA	NA	NA	529.196	NA	8.83827	1	NULL
4.28_290.0785n	2.06191	2.06143e-07	1.12096	Z161-0:RT-0	C09511	neg	C09511	C15H14O6	M-H, M+Cl	42.9	17	-1.83792	99.7298	Mikanolide;	NA	NA	NA	289.071	290.079	4.28287	1	NULL
2.12_345.1343m/z	0.41523	0.000156416	1.02439	Z161-0:RT-0	C09512	neg	C09512	C19H22O6	M-H	34.9	0	-0.206115	74.9177	Molephantin;	NA	NA	NA	345.134	NA	2.11555	1	NULL
5.61_309.0965m/z	2.178	0.000601063	1.21165	Z161-0:RT-0	C09528	neg	C09528	C15H18O7	M-H	41.8	23	-4.63433	91.3471	Picrotin;	NA	NA	NA	309.097	NA	5.6087	1	NULL
3.77_435.1981m/z	0.138156	0.00540986	2.76385	Z161-0:RT-0	C09532	neg	C09532	C23H32O8	M-H	32.9	0.102	-9.9472	75.1119	Polhovolide;	NA	NA	NA	435.198	NA	3.76997	1	NULL
2.12_345.1343m/z	0.41523	0.000156416	1.02439	Z161-0:RT-0	C09547	neg	C09547	C19H22O6	M-H	34.9	0	-0.206115	74.9177	Saupirin;	NA	NA	NA	345.134	NA	2.11555	1	NULL
3.67_363.1398m/z	0.277126	1.61052e-07	1.28578	Z161-0:RT-0	C09578	neg	C09578	C20H24O4	M+Cl	33	0	8.91294	74.739	Vernoflexin;	NA	NA	NA	363.14	NA	3.66997	1	NULL
8.50_443.1493m/z	1.66986	0.00103563	1.10291	Z161-0:RT-0	C09579	neg	C09579	C21H28O8	M+Cl	35.2	3.93	3.60021	76.421	Vernoflexuoside;	NA	NA	NA	443.149	NA	8.50323	1	NULL
7.24_275.0918m/z	8.51145	0.000138888	2.93245	Z161-0:RT-0	C09582	neg	C09582	C15H16O5	M-H	41.5	12.1	-2.41409	98.1897	Vernolepin;	NA	NA	NA	275.092	NA	7.241	1	NULL
7.24_275.0918m/z	8.51145	0.000138888	2.93245	Z161-0:RT-0	C09584	neg	C09584	C15H16O5	M-H	41.5	12.1	-2.41409	98.1897	Vernomenin;	NA	NA	NA	275.092	NA	7.241	1	NULL
8.50_412.1434m/z	0.682139	4.16678e-05	1.08292	Z161-0:RT-0	C09592	neg	C09592	C22H23NO7	M-H	26.7	0	7.78137	42.2733	alpha-Narcotine; Noscapine;	NA	NA	NA	412.143	NA	8.50323	1	NULL
7.24_257.0813m/z	6.57168	0.00747658	2.57582	Z161-0:RT-0	C09618	neg	C09618	C15H14O4	M-H	38.3	0	-2.61975	94.4082	Davidigenin; 4,2',4'-Trihydroxydihydrochalcone;	NA	NA	NA	257.081	NA	7.241	1	NULL
7.70_259.0969m/z	4.63561	0.0301297	2.59618	Z161-0:RT-0	C09680	neg	C09680	C15H16O4	M-H	44.8	31	-2.56066	96.0811	Hemigossypol;	NA	NA	NA	259.097	NA	7.7046	1	NULL
9.59_449.2569m/z	2.57282	0.0075849	1.30654	Z161-0:RT-0	C09697	neg	C09697	C25H38O7	M-H	37.1	13	5.44255	78.5907	Laserpitin;	NA	NA	NA	449.257	NA	9.59405	1	NULL
8.91_407.1861m/z	3.46017	0.000194114	2.19043	Z161-0:RT-0	C09724	neg	C09724	C25H28O5	M-H	38.7	4.44	-0.806299	90.1662	Lonchocarpol A; Senegalensin; 6,8-Diprenylnaringenin;	NA	NA	NA	407.186	NA	8.9097	1	NULL
4.28_290.0785n	2.06191	2.06143e-07	1.12096	Z161-0:RT-0	C09728	neg	C09728	C15H14O6	M-H, M+Cl	42.9	16.8	-1.83792	99.7298	(+)-Epicatechin; ent-Epicatechin;	NA	NA	NA	289.071	290.079	4.28287	1	NULL
4.91_273.0761m/z	2.09312	2.06238e-05	1.21788	Z161-0:RT-0	C09735	neg	C09735	C15H14O5	M-H	37.7	0	-2.6454	91.5316	Fisetinidol; 3,7,3',4'-Tetrahydroxyflavan;	NA	NA	NA	273.076	NA	4.91007	1	NULL
7.68_273.0761m/z	7.04543	9.69986e-05	3.16345	Z161-0:RT-0	C09735	neg	C09735	C15H14O5	M-H	44.6	40.4	-2.68786	85.8047	Fisetinidol; 3,7,3',4'-Tetrahydroxyflavan;	NA	NA	NA	273.076	NA	7.67603	1	NULL
4.21_340.1311n	0.569042	5.29575e-05	1.12746	Z161-0:RT-0	C09753	neg	C09753	C20H20O5	M-H, M+Cl	43.2	19.2	-0.0439029	96.8906	Glepidotin B;	NA	NA	NA	375.128	340.131	4.21145	1	NULL
5.32_339.1233m/z	3.027	0.0393731	1.41116	Z161-0:RT-0	C09753	neg	C09753	C20H20O5	M-H	38.7	0	-1.52919	95.2091	Glepidotin B;	NA	NA	NA	339.123	NA	5.31653	1	NULL
4.72_589.0977m/z	2.46609	5.33548e-06	1.25441	Z161-0:RT-0	C09763	neg	C09763	C30H22O13	M-H	31.5	1.47	-1.87018	58.1912	Manniflavanone;	NA	NA	NA	589.098	NA	4.71792	1	NULL
4.90_589.0984m/z	2.94551	5.78519e-05	1.35195	Z161-0:RT-0	C09763	neg	C09763	C30H22O13	M-H	29.1	0	-0.617687	46.0805	Manniflavanone;	NA	NA	NA	589.098	NA	4.89578	1	NULL
4.60_333.0608m/z	1.89317	0.00162138	1.04064	Z161-0:RT-0	C09770	neg	C09770	C16H14O8	M-H	45.8	42.2	-2.30623	89.5263	6-Methoxytaxifolin;	NA	NA	NA	333.061	NA	4.60362	1	NULL
3.77_381.0969m/z	2.31573	0.000892148	1.47532	Z161-0:RT-0	C09771	neg	C09771	C15H22O9	M+Cl	37.1	1.3	3.36978	88.076	Aucubin;	NA	NA	NA	381.097	NA	3.76997	1	NULL
3.78_243.0651m/z	5.78026	0.00233568	1.80662	Z161-0:RT-0	C09778	neg	C09778	C14H12O4	M-H	37.5	2.65	-4.91854	90.5459	Fulvoplumierin;	NA	NA	NA	243.065	NA	3.78425	1	NULL
3.60_405.1418m/z	0.444393	1.0482e-05	1.47444	Z161-0:RT-0	C09784	neg	C09784	C17H26O11	M-H	31	5.08	3.92455	54.3703	Ipolamiide;	NA	NA	NA	405.142	NA	3.59853	1	NULL
4.28_290.0785n	2.06191	2.06143e-07	1.12096	Z161-0:RT-0	C09787	neg	C09787	C15H14O6	M-H, M+Cl	43.2	18.7	-1.83792	99.7298	Isoplumericin;	NA	NA	NA	289.071	290.079	4.28287	1	NULL
4.03_425.0858m/z	1.88922	0.000296827	1.00069	Z161-0:RT-0	C09788	neg	C09788	C16H22O11	M+Cl	43.1	21.6	0.457536	94.5967	Monotropein;	NA	NA	NA	425.086	NA	4.03357	1	NULL
5.26_425.0843m/z	1.98052	9.70893e-06	1.26509	Z161-0:RT-0	C09788	neg	C09788	C16H22O11	M+Cl	41	15.8	-3.42765	92.9981	Monotropein;	NA	NA	NA	425.084	NA	5.2594	1	NULL
5.14_425.0873m/z	2.04051	3.08438e-05	1.43828	Z161-0:RT-0	C09788	neg	C09788	C16H22O11	M+Cl	40.2	29.6	4.23271	76.4738	Monotropein;	NA	NA	NA	425.087	NA	5.13867	1	NULL
3.77_425.0849m/z	3.44549	2.12553e-05	1.79862	Z161-0:RT-0	C09788	neg	C09788	C16H22O11	M+Cl	42.3	20.3	-1.88107	93.4521	Monotropein;	NA	NA	NA	425.085	NA	3.76997	1	NULL
4.28_290.0785n	2.06191	2.06143e-07	1.12096	Z161-0:RT-0	C09796	neg	C09796	C15H14O6	M-H, M+Cl	43.2	18.7	-1.83792	99.7298	Plumericin;	NA	NA	NA	289.071	290.079	4.28287	1	NULL
4.65_449.1078m/z	2.15898	2.4674e-06	1.46706	Z161-0:RT-0	C09803	neg	C09803	C21H22O11	M-H	45.5	33.6	-2.52298	97.0964	Neoastilbin; (2S,3S)-Taxifolin 3-rhamnoside;	NA	NA	NA	449.108	NA	4.64648	1	NULL
3.39_563.1808m/z	0.372747	0.0229564	1.29491	Z161-0:RT-0	C09828	neg	C09828	C27H32O13	M-H	36.4	0.0114	6.7818	89.4317	Pinocembrin 7-rhamnosylglucoside;	NA	NA	NA	563.181	NA	3.39208	1	NULL
3.85_629.1687m/z	0.258842	0.000301036	2.58644	Z161-0:RT-0	C09830	neg	C09830	C28H34O14	M+Cl	37	0.407	7.55893	92.8236	Poncirin; Isosakuranetin 7-O-neohesperidoside;	NA	NA	NA	629.169	NA	3.84783	1	NULL
8.84_629.1636m/z	3.76734	0.0371972	1.62141	Z161-0:RT-0	C09830	neg	C09830	C28H34O14	M+Cl	43.2	35.7	-1.06611	81.5108	Poncirin; Isosakuranetin 7-O-neohesperidoside;	NA	NA	NA	629.164	NA	8.83827	1	NULL
4.21_340.1311n	0.569042	5.29575e-05	1.12746	Z161-0:RT-0	C09832	neg	C09832	C20H20O5	M-H, M+Cl	43.2	19.2	-0.0439029	96.8906	6-Prenylnaringenin; 5,7,4'-Trihydroxy-6-prenylflavanone;	NA	NA	NA	375.128	340.131	4.21145	1	NULL
5.32_339.1233m/z	3.027	0.0393731	1.41116	Z161-0:RT-0	C09832	neg	C09832	C20H20O5	M-H	38.7	0	-1.52919	95.2091	6-Prenylnaringenin; 5,7,4'-Trihydroxy-6-prenylflavanone;	NA	NA	NA	339.123	NA	5.31653	1	NULL
8.42_359.1834m/z	0.220587	0.023694	1.72002	Z161-0:RT-0	C09846	neg	C09846	C21H28O5	M-H	37.6	8.77	-8.20732	88.4883	Cinerin II;	NA	NA	NA	359.183	NA	8.41752	1	NULL
3.86_359.1878m/z	0.266404	0.0117562	1.8139	Z161-0:RT-0	C09846	neg	C09846	C21H28O5	M-H	34.8	0	3.80423	78.5875	Cinerin II;	NA	NA	NA	359.188	NA	3.86213	1	NULL
3.42_392.1134m/z	0.424084	0.000923139	1.36145	Z161-0:RT-0	C09914	neg	C09914	C16H23NO8	M+Cl	38.3	8.24	4.47204	88.5383	Bakankoside;	NA	NA	NA	392.113	NA	3.42065	1	NULL
7.70_259.0969m/z	4.63561	0.0301297	2.59618	Z161-0:RT-0	C09923	neg	C09923	C15H16O4	M-H	39.5	4.42	-2.56066	96.0811	Cyperine;	NA	NA	NA	259.097	NA	7.7046	1	NULL
5.00_227.0706m/z	6.51013	0.0120369	3.03456	Z161-0:RT-0	C09925	neg	C09925	C14H12O3	M-H	37.6	0	-3.30179	92.0113	5,6-Dehydrokawain;	NA	NA	NA	227.071	NA	4.9958	1	NULL
7.24_275.0918m/z	8.51145	0.000138888	2.93245	Z161-0:RT-0	C09926	neg	C09926	C15H16O5	M-H	39.1	0	-2.41409	98.1897	Dihydromethysticin;	NA	NA	NA	275.092	NA	7.241	1	NULL
3.39_563.1808m/z	0.372747	0.0229564	1.29491	Z161-0:RT-0	C09944	neg	C09944	C32H32O7	M+Cl	35.8	0	-6.3683	85.9897	Karwinskione;	NA	NA	NA	563.181	NA	3.39208	1	NULL
3.78_261.0389m/z	2.37582	7.38698e-05	1.30383	Z161-0:RT-0	C09951	neg	C09951	C13H10O6	M-H	46.6	43.2	-5.92113	96.4011	Maclurin;	NA	NA	NA	261.039	NA	3.78425	1	NULL
4.91_273.0761m/z	2.09312	2.06238e-05	1.21788	Z161-0:RT-0	C09952	neg	C09952	C15H14O5	M-H	37.7	0	-2.6454	91.5316	Methysticin;	NA	NA	NA	273.076	NA	4.91007	1	NULL
7.68_273.0761m/z	7.04543	9.69986e-05	3.16345	Z161-0:RT-0	C09952	neg	C09952	C15H14O5	M-H	45	42.2	-2.68786	85.8047	Methysticin;	NA	NA	NA	273.076	NA	7.67603	1	NULL
5.14_176.0108m/z	0.140538	5.98126e-07	2.58682	Z161-0:RT-0	C09960	neg	C09960	C6H7NO3	M+Cl	37.8	0	-8.31181	98.4772	Gentianaine;	NA	NA	NA	176.011	NA	5.13867	1	NULL
3.78_219.0654m/z	3.88516	2.55272e-06	1.80934	Z161-0:RT-0	C09963	neg	C09963	C12H12O4	M-H	41.8	18.2	-3.84306	95.2909	Polygonolide;	NA	NA	NA	219.065	NA	3.78425	1	NULL
9.32_409.2010m/z	2.72488	0.000433407	1.83318	Z161-0:RT-0	C09977	neg	C09977	C25H30O5	M-H	54	80.6	-2.49443	92.4099	Vismione D;	NA	NA	NA	409.201	NA	9.3226	1	NULL
7.24_257.0813m/z	6.57168	0.00747658	2.57582	Z161-0:RT-0	C09980	neg	C09980	C15H14O4	M-H	38.3	0	-2.61975	94.4082	Yangonin; 4-Methoxy-6-[2-(4-methoxyphenyl)ethenyl]-2H-pyran-2-one;	NA	NA	NA	257.081	NA	7.241	1
4.24_603.2699m/z	0.174211	0.0429254	2.74953	Z161-0:RT-0	C09994	neg	C09994	C34H40N4O4	M+Cl	36.6	17.2	-7.75617	74.2491	Adouetine Y;	NA	NA	NA	603.27	NA	4.24002	1	NULL
4.82_544.2949m/z	0.189521	0.000746278	2.30072	Z161-0:RT-0	C09996	neg	C09996	C31H39N5O4	M-H	35.2	0	3.61861	80.256	Americine;	NA	NA	NA	544.295	NA	4.82435	1	NULL
4.24_603.2699m/z	0.174211	0.0429254	2.74953	Z161-0:RT-0	C10002	neg	C10002	C34H40N4O4	M+Cl	33.1	0.151	-7.75617	74.2491	Crenatine A;	NA	NA	NA	603.27	NA	4.24002	1	NULL
3.76_315.0521m/z	0.396348	0.0335815	1.31551	Z161-0:RT-0	C10022	neg	C10022	C16H12O7	M-H	41.3	15.9	3.49306	94.8693	Azaleatin; Quercetin 5-methyl ether;	NA	NA	NA	315.052	NA	3.75568	1	NULL
5.37_579.1333m/z	1.69468	0.00445926	1.06164	Z161-0:RT-0	C10026	neg	C10026	C26H28O15	M-H	38.9	0	-3.87459	98.8776	Carlinoside;	NA	NA	NA	579.133	NA	5.37368	1	NULL
3.80_285.0394m/z	1.86718	0.04073	1.17379	Z161-0:RT-0	C10036	neg	C10036	C15H10O6	M-H	40.9	21.6	-3.74748	87.4067	Datiscetin; 3,5,7,2'-Tetrahydroxyflavone;	NA	NA	NA	285.039	NA	3.80498	1	NULL
5.36_607.1651m/z	0.0630365	0.00341423	3.59453	Z161-0:RT-0	C10039	neg	C10039	C28H32O15	M-H	43.2	33.1	-2.83357	86.3261	Diosmin; Diosmetin 7-O-rutinoside;	NA	NA	NA	607.165	NA	5.3594	1	NULL
3.80_285.0394m/z	1.86718	0.04073	1.17379	Z161-0:RT-0	C10041	neg	C10041	C15H10O6	M-H	40.9	21.6	-3.74748	87.4067	Fisetin; 7,3',4'-Trihydroxyflavonol;	NA	NA	NA	285.039	NA	3.80498	1	NULL
4.02_463.0844m/z	1.93475	1.96874e-05	1.25762	Z161-0:RT-0	C10050	neg	C10050	C21H20O12	M-H	36.1	12.3	-8.11662	77.2253	Gossypetin 8-rhamnoside;	NA	NA	NA	463.084	NA	4.01928	1	NULL
5.05_463.0872m/z	2.34738	2.44388e-06	1.33415	Z161-0:RT-0	C10050	neg	C10050	C21H20O12	M-H	35	0	-2.23086	77.8092	Gossypetin 8-rhamnoside;	NA	NA	NA	463.087	NA	5.05295	1	NULL
3.63_479.0838m/z	2.0274	9.16641e-05	1.38914	Z161-0:RT-0	C10051	neg	C10051	C21H20O13	M-H	38.3	20.9	1.51448	72.5986	Gossypin; Gossypetin 8-O-glucoside;	NA	NA	NA	479.084	NA	3.6271	1	NULL
5.23_273.0396m/z	2.51333	0.00150599	1.36069	Z161-0:RT-0	C10052	neg	C10052	C14H10O6	M-H	36.7	0.704	-3.21744	86.3795	Athyriol; 3-Methoxy-1,6,7-trihydroxyxanthone;	NA	NA	NA	273.04	NA	5.23082	1	NULL
5.35_273.0395m/z	2.7839	0.00377754	1.39387	Z161-0:RT-0	C10052	neg	C10052	C14H10O6	M-H	36.7	0	-3.42547	87.6635	Athyriol; 3-Methoxy-1,6,7-trihydroxyxanthone;	NA	NA	NA	273.04	NA	5.34512	1	NULL
5.23_273.0396m/z	2.51333	0.00150599	1.36069	Z161-0:RT-0	C10053	neg	C10053	C14H10O6	M-H	36.7	0.713	-3.21744	86.3795	Bellidifolin; 3-Methoxy-1,5,8-trihydroxyxanthone;	NA	NA	NA	273.04	NA	5.23082	1	NULL
5.35_273.0395m/z	2.7839	0.00377754	1.39387	Z161-0:RT-0	C10053	neg	C10053	C14H10O6	M-H	36.7	0	-3.42547	87.6635	Bellidifolin; 3-Methoxy-1,5,8-trihydroxyxanthone;	NA	NA	NA	273.04	NA	5.34512	1	NULL
4.80_287.0567m/z	2.28879	0.000259829	1.19165	Z161-0:RT-0	C10060	neg	C10060	C15H12O6	M-H	38.8	4.18	2.13899	92.4484	3,5-Dimethoxy-1,6-dihydroxyxanthone;	NA	NA	NA	287.057	NA	4.80363	1	NULL
3.78_287.0551m/z	2.54548	6.30336e-05	1.30279	Z161-0:RT-0	C10060	neg	C10060	C15H12O6	M-H	36.9	1.34	-3.6522	87.555	3,5-Dimethoxy-1,6-dihydroxyxanthone;	NA	NA	NA	287.055	NA	3.78425	1	NULL
4.80_287.0567m/z	2.28879	0.000259829	1.19165	Z161-0:RT-0	C10064	neg	C10064	C15H12O6	M-H	38.8	4.18	2.13899	92.4484	Gentiacaulein; 2,8-Dihydroxy-1,6-dimethoxyxanthone;	NA	NA	NA	287.057	NA	4.80363	1	NULL
3.78_287.0551m/z	2.54548	6.30336e-05	1.30279	Z161-0:RT-0	C10064	neg	C10064	C15H12O6	M-H	36.9	1.34	-3.6522	87.555	Gentiacaulein; 2,8-Dihydroxy-1,6-dimethoxyxanthone;	NA	NA	NA	287.055	NA	3.78425	1	NULL
4.63_257.0446m/z	3.16809	0.00287771	1.88424	Z161-0:RT-0	C10066	neg	C10066	C14H10O5	M-H	36.9	0	-3.74545	89.0809	Gentisin; 1,7-Dihydroxy-3-methoxyxanthone;	NA	NA	NA	257.045	NA	4.6322	1	NULL
5.89_301.0348m/z	2.58811	4.63213e-06	1.43479	Z161-0:RT-0	C10068	neg	C10068	C15H10O7	M-H	37.7	0	-1.80818	90.6411	6-Hydroxykaempferol;	NA	NA	NA	301.035	NA	5.88658	1	NULL
4.17_301.0344m/z	3.09469	1.61052e-07	1.5009	Z161-0:RT-0	C10068	neg	C10068	C15H10O7	M-H	37.6	0	-3.10902	91.7978	6-Hydroxykaempferol;	NA	NA	NA	301.034	NA	4.16858	1	NULL
4.62_301.0345m/z	3.22982	5.71082e-08	1.54186	Z161-0:RT-0	C10068	neg	C10068	C15H10O7	M-H	44.4	32.2	-2.83841	93.2061	6-Hydroxykaempferol;	NA	NA	NA	301.035	NA	4.6179	1	NULL
4.80_301.0344m/z	3.58841	0.00106761	1.62134	Z161-0:RT-0	C10068	neg	C10068	C15H10O7	M-H	37.5	2.96	-3.18916	88.3947	6-Hydroxykaempferol;	NA	NA	NA	301.034	NA	4.80363	1	NULL
5.23_273.0396m/z	2.51333	0.00150599	1.36069	Z161-0:RT-0	C10069	neg	C10069	C14H10O6	M-H	36.7	0.704	-3.21744	86.3795	Isoathyriol; 6-Methoxy-1,3,7-trihydroxyxanthone;	NA	NA	NA	273.04	NA	5.23082	1	NULL
5.35_273.0395m/z	2.7839	0.00377754	1.39387	Z161-0:RT-0	C10069	neg	C10069	C14H10O6	M-H	36.7	0	-3.42547	87.6635	Isoathyriol; 6-Methoxy-1,3,7-trihydroxyxanthone;	NA	NA	NA	273.04	NA	5.34512	1	NULL
4.63_257.0446m/z	3.16809	0.00287771	1.88424	Z161-0:RT-0	C10070	neg	C10070	C14H10O5	M-H	36.9	0	-3.74545	89.0809	Isogentisin; 1,3-Dihydroxy--7-methoxyxanthone;	NA	NA	NA	257.045	NA	4.6322	1	NULL
5.89_301.0348m/z	2.58811	4.63213e-06	1.43479	Z161-0:RT-0	C10072	neg	C10072	C15H10O7	M-H	37.7	0	-1.80818	90.6411	6-Hydroxyluteolin; 5,6,7,3',4'-Pentahydroxyflavone;	NA	NA	NA	301.035	NA	5.88658	1	NULL
4.17_301.0344m/z	3.09469	1.61052e-07	1.5009	Z161-0:RT-0	C10072	neg	C10072	C15H10O7	M-H	37.9	1.48	-3.10902	91.7978	6-Hydroxyluteolin; 5,6,7,3',4'-Pentahydroxyflavone;	NA	NA	NA	301.034	NA	4.16858	1	NULL
4.62_301.0345m/z	3.22982	5.71082e-08	1.54186	Z161-0:RT-0	C10072	neg	C10072	C15H10O7	M-H	44.4	32.2	-2.83841	93.2061	6-Hydroxyluteolin; 5,6,7,3',4'-Pentahydroxyflavone;	NA	NA	NA	301.035	NA	4.6179	1	NULL
4.80_301.0344m/z	3.58841	0.00106761	1.62134	Z161-0:RT-0	C10072	neg	C10072	C15H10O7	M-H	37.1	0.822	-3.18916	88.3947	6-Hydroxyluteolin; 5,6,7,3',4'-Pentahydroxyflavone;	NA	NA	NA	301.034	NA	4.80363	1	NULL
4.02_463.0844m/z	1.93475	1.96874e-05	1.25762	Z161-0:RT-0	C10073	neg	C10073	C21H20O12	M-H	36.3	13.5	-8.11662	77.2253	Hyperin; Quercetin 3-galactoside;	NA	NA	NA	463.084	NA	4.01928	1	NULL
5.05_463.0872m/z	2.34738	2.44388e-06	1.33415	Z161-0:RT-0	C10073	neg	C10073	C21H20O12	M-H	35	0	-2.23086	77.8092	Hyperin; Quercetin 3-galactoside;	NA	NA	NA	463.087	NA	5.05295	1	NULL
5.77_405.0817m/z	13.2537	0.0303135	2.81183	Z161-0:RT-0	C10075	neg	C10075	C19H18O10	M-H	44.6	31.9	-2.51881	93.8899	Lancerin; 4-C-Glucosyl-1,3,7-trihydroxyxanthone;	NA	NA	NA	405.082	NA	5.76585	1	NULL
3.89_421.0770m/z	0.554464	2.88523e-05	1.01854	Z161-0:RT-0	C10077	neg	C10077	C19H18O11	M-H	36.7	0	-1.61535	85.5934	Mangiferin; Chinomin;	NA	NA	NA	421.077	NA	3.8907	1	NULL
5.89_301.0348m/z	2.58811	4.63213e-06	1.43479	Z161-0:RT-0	C10078	neg	C10078	C15H10O7	M-H	37.7	0	-1.80818	90.6411	Hypolaetin; 8-Hydroxyluteolin;	NA	NA	NA	301.035	NA	5.88658	1	NULL
4.17_301.0344m/z	3.09469	1.61052e-07	1.5009	Z161-0:RT-0	C10078	neg	C10078	C15H10O7	M-H	37.9	1.48	-3.10902	91.7978	Hypolaetin; 8-Hydroxyluteolin;	NA	NA	NA	301.034	NA	4.16858	1	NULL
4.62_301.0345m/z	3.22982	5.71082e-08	1.54186	Z161-0:RT-0	C10078	neg	C10078	C15H10O7	M-H	44.4	32.2	-2.83841	93.2061	Hypolaetin; 8-Hydroxyluteolin;	NA	NA	NA	301.035	NA	4.6179	1	NULL
4.80_301.0344m/z	3.58841	0.00106761	1.62134	Z161-0:RT-0	C10078	neg	C10078	C15H10O7	M-H	37.1	0.822	-3.18916	88.3947	Hypolaetin; 8-Hydroxyluteolin;	NA	NA	NA	301.034	NA	4.80363	1	NULL
5.89_301.0348m/z	2.58811	4.63213e-06	1.43479	Z161-0:RT-0	C10079	neg	C10079	C15H10O7	M-H	37.7	0	-1.80818	90.6411	Isoetin; 5,7,2',4',5'-Pentahydroxyflavone;	NA	NA	NA	301.035	NA	5.88658	1	NULL
4.17_301.0344m/z	3.09469	1.61052e-07	1.5009	Z161-0:RT-0	C10079	neg	C10079	C15H10O7	M-H	37.9	1.48	-3.10902	91.7978	Isoetin; 5,7,2',4',5'-Pentahydroxyflavone;	NA	NA	NA	301.034	NA	4.16858	1	NULL
4.62_301.0345m/z	3.22982	5.71082e-08	1.54186	Z161-0:RT-0	C10079	neg	C10079	C15H10O7	M-H	44.4	32.2	-2.83841	93.2061	Isoetin; 5,7,2',4',5'-Pentahydroxyflavone;	NA	NA	NA	301.035	NA	4.6179	1	NULL
4.80_301.0344m/z	3.58841	0.00106761	1.62134	Z161-0:RT-0	C10079	neg	C10079	C15H10O7	M-H	37.1	0.822	-3.18916	88.3947	Isoetin; 5,7,2',4',5'-Pentahydroxyflavone;	NA	NA	NA	301.034	NA	4.80363	1	NULL
4.63_257.0446m/z	3.16809	0.00287771	1.88424	Z161-0:RT-0	C10081	neg	C10081	C14H10O5	M-H	36.9	0	-3.74545	89.0809	Mesuaxanthone A; 1,5-Dihydroxy-3-methoxyxanthone;	NA	NA	NA	257.045	NA	4.6322	1	NULL
4.80_287.0567m/z	2.28879	0.000259829	1.19165	Z161-0:RT-0	C10083	neg	C10083	C15H12O6	M-H	38.8	4.18	2.13899	92.4484	2-O-Methylswertianin; 1,8-Dihydroxy-2,6-dimethoxyxanthone;	NA	NA	NA	287.057	NA	4.80363	1	NULL
3.78_287.0551m/z	2.54548	6.30336e-05	1.30279	Z161-0:RT-0	C10083	neg	C10083	C15H12O6	M-H	36.9	1.34	-3.6522	87.555	2-O-Methylswertianin; 1,8-Dihydroxy-2,6-dimethoxyxanthone;	NA	NA	NA	287.055	NA	3.78425	1	NULL
3.76_315.0521m/z	0.396348	0.0335815	1.31551	Z161-0:RT-0	C10084	neg	C10084	C16H12O7	M-H	41.3	15.9	3.49306	94.8693	Isorhamnetin; 3-Methylquercetin; Quercetin 3'-methyl ether;	NA	NA	NA	315.052	NA	3.75568	1	NULL
4.63_257.0446m/z	3.16809	0.00287771	1.88424	Z161-0:RT-0	C10087	neg	C10087	C14H10O5	M-H	36.9	0	-3.74545	89.0809	Norlichexanthone; 1,3,6-Trihydroxy-8-methyl-9H-xanthen-9-one;	NA	NA	NA	257.045	NA	4.6322	1	NULL
3.89_421.0770m/z	0.554464	2.88523e-05	1.01854	Z161-0:RT-0	C10089	neg	C10089	C19H18O11	M-H	36.7	0	-1.61535	85.5934	Norswertianolin;	NA	NA	NA	421.077	NA	3.8907	1	NULL
4.80_287.0567m/z	2.28879	0.000259829	1.19165	Z161-0:RT-0	C10091	neg	C10091	C15H12O6	M-H	38.8	4.18	2.13899	92.4484	Swerchirin; 5-O-Methylbellidifolin; 3,5-Dimethoxy-1,8-dihydroxyxanthone;	NA	NA	NA	287.057	NA	4.80363	1	NULL
3.78_287.0551m/z	2.54548	6.30336e-05	1.30279	Z161-0:RT-0	C10091	neg	C10091	C15H12O6	M-H	36.9	1.34	-3.6522	87.555	Swerchirin; 5-O-Methylbellidifolin; 3,5-Dimethoxy-1,8-dihydroxyxanthone;	NA	NA	NA	287.055	NA	3.78425	1	NULL
5.23_273.0396m/z	2.51333	0.00150599	1.36069	Z161-0:RT-0	C10092	neg	C10092	C14H10O6	M-H	36.7	0.713	-3.21744	86.3795	Swertianin; 1,2,8-Trihydroxy-6-methoxyxanthone;	NA	NA	NA	273.04	NA	5.23082	1	NULL
5.35_273.0395m/z	2.7839	0.00377754	1.39387	Z161-0:RT-0	C10092	neg	C10092	C14H10O6	M-H	36.7	0	-3.42547	87.6635	Swertianin; 1,2,8-Trihydroxy-6-methoxyxanthone;	NA	NA	NA	273.04	NA	5.34512	1	NULL
3.89_421.0770m/z	0.554464	2.88523e-05	1.01854	Z161-0:RT-0	C10095	neg	C10095	C19H18O11	M-H	36.7	0	-1.61535	85.5934	Tripteroside; Norathyriol-6-O-beta-D-glucoside;	NA	NA	NA	421.077	NA	3.8907	1	NULL
3.80_285.0394m/z	1.86718	0.04073	1.17379	Z161-0:RT-0	C10097	neg	C10097	C15H10O6	M-H	40.9	21.6	-3.74748	87.4067	Isoscutellarein; 8-Hydroxyapigenin;	NA	NA	NA	285.039	NA	3.80498	1	NULL
5.89_301.0348m/z	2.58811	4.63213e-06	1.43479	Z161-0:RT-0	C10105	neg	C10105	C15H10O7	M-H	37.7	0	-1.80818	90.6411	Morin; 3,5,7,2',4'-Pentahydroxyflavone; C.I.Natural Yellow 8;	NA	NA	NA	301.035	NA	5.88658	1	NULL
4.17_301.0344m/z	3.09469	1.61052e-07	1.5009	Z161-0:RT-0	C10105	neg	C10105	C15H10O7	M-H	37.7	0.313	-3.10902	91.7978	Morin; 3,5,7,2',4'-Pentahydroxyflavone; C.I.Natural Yellow 8;	NA	NA	NA	301.034	NA	4.16858	1	NULL
4.62_301.0345m/z	3.22982	5.71082e-08	1.54186	Z161-0:RT-0	C10105	neg	C10105	C15H10O7	M-H	44.4	32.2	-2.83841	93.2061	Morin; 3,5,7,2',4'-Pentahydroxyflavone; C.I.Natural Yellow 8;	NA	NA	NA	301.035	NA	4.6179	1	NULL
4.80_301.0344m/z	3.58841	0.00106761	1.62134	Z161-0:RT-0	C10105	neg	C10105	C15H10O7	M-H	37.5	2.96	-3.18916	88.3947	Morin; 3,5,7,2',4'-Pentahydroxyflavone; C.I.Natural Yellow 8;	NA	NA	NA	301.034	NA	4.80363	1	NULL
4.02_463.0844m/z	1.93475	1.96874e-05	1.25762	Z161-0:RT-0	C10108	neg	C10108	C21H20O12	M-H	36.4	13.7	-8.11662	77.2253	Myricitrin; Myricetin 3-O-rhamnoside;	NA	NA	NA	463.084	NA	4.01928	1	NULL
5.05_463.0872m/z	2.34738	2.44388e-06	1.33415	Z161-0:RT-0	C10108	neg	C10108	C21H20O12	M-H	35	0	-2.23086	77.8092	Myricitrin; Myricetin 3-O-rhamnoside;	NA	NA	NA	463.087	NA	5.05295	1	NULL
5.37_579.1333m/z	1.69468	0.00445926	1.06164	Z161-0:RT-0	C10109	neg	C10109	C26H28O15	M-H	38.9	0	-3.87459	98.8776	Neocarlinoside;	NA	NA	NA	579.133	NA	5.37368	1	NULL
3.76_315.0521m/z	0.396348	0.0335815	1.31551	Z161-0:RT-0	C10119	neg	C10119	C16H12O7	M-H	54.9	83.8	3.49306	94.8693	Pedalitin; 3',4',5,6-Tetrahydroxy-7-methoxyflavone;	NA	NA	NA	315.052	NA	3.75568	1	NULL
3.76_315.0521m/z	0.396348	0.0335815	1.31551	Z161-0:RT-0	C10120	neg	C10120	C16H12O7	M-H	41.3	15.9	3.49306	94.8693	Pinoquercetin; 6-C-Methylquercetin;	NA	NA	NA	315.052	NA	3.75568	1	NULL
4.15_302.1189m/z	0.42286	0.0118748	1.50291	Z161-0:RT-0	C10137	neg	C10137	C14H21NO4	M+Cl	44.8	44.8	8.9963	89.1621	Codonopsine;	NA	NA	NA	302.119	NA	4.1543	1	NULL
3.76_315.0521m/z	0.396348	0.0335815	1.31551	Z161-0:RT-0	C10176	neg	C10176	C16H12O7	M-H	41.3	15.9	3.49306	94.8693	Rhamnetin; Quercetin 7-methyl ether;	NA	NA	NA	315.052	NA	3.75568	1	NULL
5.89_301.0348m/z	2.58811	4.63213e-06	1.43479	Z161-0:RT-0	C10177	neg	C10177	C15H10O7	M-H	37.7	0	-1.80818	90.6411	Robinetin; 5-Deoxymyricetin;	NA	NA	NA	301.035	NA	5.88658	1	NULL
4.17_301.0344m/z	3.09469	1.61052e-07	1.5009	Z161-0:RT-0	C10177	neg	C10177	C15H10O7	M-H	37.7	0.313	-3.10902	91.7978	Robinetin; 5-Deoxymyricetin;	NA	NA	NA	301.034	NA	4.16858	1	NULL
4.62_301.0345m/z	3.22982	5.71082e-08	1.54186	Z161-0:RT-0	C10177	neg	C10177	C15H10O7	M-H	44.4	32.2	-2.83841	93.2061	Robinetin; 5-Deoxymyricetin;	NA	NA	NA	301.035	NA	4.6179	1	NULL
4.80_301.0344m/z	3.58841	0.00106761	1.62134	Z161-0:RT-0	C10177	neg	C10177	C15H10O7	M-H	37.5	2.92	-3.18916	88.3947	Robinetin; 5-Deoxymyricetin;	NA	NA	NA	301.034	NA	4.80363	1	NULL
5.37_579.1333m/z	1.69468	0.00445926	1.06164	Z161-0:RT-0	C10182	neg	C10182	C33H24O10	M-H	37.3	0	6.24924	93.6344	Sciadopitysin;	NA	NA	NA	579.133	NA	5.37368	1	NULL
3.80_285.0394m/z	1.86718	0.04073	1.17379	Z161-0:RT-0	C10184	neg	C10184	C15H10O6	M-H	40.9	21.6	-3.74748	87.4067	Scutellarein; Isocarthamidin; 6-Hydroxyapigenin;	NA	NA	NA	285.039	NA	3.80498	1	NULL
3.76_315.0521m/z	0.396348	0.0335815	1.31551	Z161-0:RT-0	C10185	neg	C10185	C16H12O7	M-H	41.3	15.9	3.49306	94.8693	Sexangularetin; Herbacetin 8-methyl ether;	NA	NA	NA	315.052	NA	3.75568	1	NULL
3.76_315.0521m/z	0.396348	0.0335815	1.31551	Z161-0:RT-0	C10188	neg	C10188	C16H12O7	M-H	41.3	15.9	3.49306	94.8693	Tamarixetin; Quercetin 4'-methyl ether;	NA	NA	NA	315.052	NA	3.75568	1	NULL
4.02_327.0503m/z	2.19998	0.000187565	1.27128	Z161-0:RT-0	C10198	neg	C10198	C17H12O7	M-H	39.4	11.4	-2.15136	88.2405	(-)-Acanthocarpan;	NA	NA	NA	327.05	NA	4.01928	1	NULL
4.49_577.1326m/z	2.32458	2.93833e-05	1.17322	Z161-0:RT-0	C10221	neg	C10221	C30H26O12	M-H	39.1	7.72	-4.41086	92.9514	Epicatechin-(4beta->8)-ent-epicatechin;	NA	NA	NA	577.133	NA	4.48933	1	NULL
3.78_609.1228m/z	3.63363	2.40154e-05	1.75518	Z161-0:RT-0	C10227	neg	C10227	C30H26O14	M-H	48.2	53.7	-3.57833	91.2638	Gallocatechin-(4alpha->8)-epigallocatechin;	NA	NA	NA	609.123	NA	3.78425	1	NULL
3.56_609.1233m/z	10.0668	3.35705e-06	2.4335	Z161-0:RT-0	C10227	neg	C10227	C30H26O14	M-H	48.4	53.9	-2.67998	91.0641	Gallocatechin-(4alpha->8)-epigallocatechin;	NA	NA	NA	609.123	NA	3.55567	1	NULL
4.49_577.1326m/z	2.32458	2.93833e-05	1.17322	Z161-0:RT-0	C10238	neg	C10238	C30H26O12	M-H	39.1	7.72	-4.41086	92.9514	Procyanidin B4; Catechin-(4alpha->8)-epicatechin;	NA	NA	NA	577.133	NA	4.48933	1	NULL
7.24_257.0813m/z	6.57168	0.00747658	2.57582	Z161-0:RT-0	C10268	neg	C10268	C15H14O4	M-H	38.3	0	-2.61975	94.4082	Lunularic acid;	NA	NA	NA	257.081	NA	7.241	1	NULL
3.78_243.0651m/z	5.78026	0.00233568	1.80662	Z161-0:RT-0	C10273	neg	C10273	C14H12O4	M-H	37	0.0328	-4.91854	90.5459	Oxyresveratrol;	NA	NA	NA	243.065	NA	3.78425	1	NULL
5.00_389.1233m/z	4.99872	0.00020122	1.93707	Z161-0:RT-0	C10275	neg	C10275	C20H22O8	M-H	41.3	18.5	-2.25897	90.8403	Piceid; Polydatin; 3,4,5-Trihydroxystilbene-3-beta-monoglucoside;	NA	NA	NA	389.123	NA	4.9958	1	NULL
5.14_191.0341m/z	0.206039	1.79546e-07	1.67835	Z161-0:RT-0	C10290	neg	C10290	C10H8O4	M-H	38.5	1.93	-4.52743	95.6291	Acamelin;	NA	NA	NA	191.034	NA	5.13867	1	NULL
4.52_335.0762m/z	3.05364	4.83076e-06	1.48856	Z161-0:RT-0	C10296	neg	C10296	C16H16O8	M-H	39.8	5.85	-3.01032	96.9058	Altersolanol A;	NA	NA	NA	335.076	NA	4.5179	1	NULL
3.77_255.0290m/z	5.41776	0.00485461	2.09143	Z161-0:RT-0	C10297	neg	C10297	C14H8O5	M-H	38.4	11.3	-3.61636	84.9135	Anthragallol;	NA	NA	NA	255.029	NA	3.76997	1	NULL
3.78_217.0495m/z	2.53445	3.5646e-05	1.30301	Z161-0:RT-0	C10300	neg	C10300	C12H10O4	M-H	47.1	43.4	-5.33976	98.4173	Aristolindiquinone;	NA	NA	NA	217.049	NA	3.78425	1	NULL
5.67_491.1189m/z	1.99812	0.000752944	1.28866	Z161-0:RT-0	C10303	neg	C10303	C23H24O12	M-H	38.2	3.25	-1.26932	89.3621	Aurantio-obtusin beta-D-glucoside;	NA	NA	NA	491.119	NA	5.66585	1	NULL
0.68_453.0989m/z	0.331113	0.000113735	2.21861	Z161-0:RT-0	C10305	neg	C10305	C21H22O9	M+Cl	36.3	0	7.36942	90.0017	Barbaloin; Aloin; Aloin A;	NA	NA	NA	453.099	NA	0.682883	1	NULL
4.58_453.0971m/z	1.66612	1.83614e-05	1.03811	Z161-0:RT-0	C10305	neg	C10305	C21H22O9	M+Cl	38.4	0	3.15462	95.895	Barbaloin; Aloin; Aloin A;	NA	NA	NA	453.097	NA	4.57505	1	NULL
5.26_417.1181m/z	1.86262	0.000112171	1.1721	Z161-0:RT-0	C10305	neg	C10305	C21H22O9	M-H	40.7	13.3	-2.41596	93.25	Barbaloin; Aloin; Aloin A;	NA	NA	NA	417.118	NA	5.2594	1	NULL
8.84_533.1453m/z	4.4467	0.00312006	2.00176	Z161-0:RT-0	C10309	neg	C10309	C29H26O10	M-H	37	10.5	-0.0248504	74.4351	Cercosporin;	NA	NA	NA	533.145	NA	8.83827	1	NULL
3.78_167.0340m/z	6.38392	0.000121068	2.11008	Z161-0:RT-0	C10331	neg	C10331	C8H8O4	M-H	36.9	0	-6.1188	91.5281	2,6-Dimethoxybenzoquinone; 2,6-Dimetoxy-p-benzoquinone;	NA	NA	NA	167.034	NA	3.78425	1	NULL
4.28_203.0337m/z	2.09163	0.00379263	1.10301	Z161-0:RT-0	C10335	neg	C10335	C11H8O4	M-H	38.3	24.7	-6.04008	73.4568	Droserone;	NA	NA	NA	203.034	NA	4.28287	1	NULL
3.86_446.1987m/z	0.169371	0.000523158	2.0593	Z161-0:RT-0	C10341	neg	C10341	C21H33NO7	M+Cl	33.7	0.328	8.65478	77.5529	Lasiocarpine; 7-Angelyl-9-lasiocarpylheliotridine;	NA	NA	NA	446.199	NA	3.86213	1	NULL
2.10_446.1934m/z	0.207239	0.0023453	2.04692	Z161-0:RT-0	C10341	neg	C10341	C21H33NO7	M+Cl	38.5	11.3	-4.09772	86.1769	Lasiocarpine; 7-Angelyl-9-lasiocarpylheliotridine;	NA	NA	NA	446.193	NA	2.10127	1	NULL
7.24_257.0813m/z	6.57168	0.00747658	2.57582	Z161-0:RT-0	C10352	neg	C10352	C15H14O4	M-H	42.3	20.3	-2.61975	94.4082	Hibiscoquinone A;	NA	NA	NA	257.081	NA	7.241	1	NULL
4.21_331.0594m/z	0.318734	9.44538e-05	1.91287	Z161-0:RT-0	C10355	neg	C10355	C20H12O5	M-H	35.4	0	-5.31252	83.0391	Hypoxylone;	NA	NA	NA	331.059	NA	4.21145	1	NULL
4.63_257.0446m/z	3.16809	0.00287771	1.88424	Z161-0:RT-0	C10362	neg	C10362	C14H10O5	M-H	38.1	5.96	-3.74545	89.0809	Kigelinone;	NA	NA	NA	257.045	NA	4.6322	1	NULL
5.36_607.1651m/z	0.0630365	0.00341423	3.59453	Z161-0:RT-0	C10382	neg	C10382	C28H32O15	M-H	36.8	0.857	-2.83357	86.3261	Physcion 8-gentiobioside; Physcion diglucoside; Physcion 8-O-beta-D-gentiobioside;	NA	NA	NA	607.165	NA	5.3594	1	NULL
4.28_187.0390m/z	1.9958	2.02468e-05	1.02456	Z161-0:RT-0	C10387	neg	C10387	C11H8O3	M-H	41.6	26.4	-5.71049	88.1926	Plumbagin;	NA	NA	NA	187.039	NA	4.28287	1	NULL
4.28_175.0752m/z	2.48308	0.0104205	1.63533	Z161-0:RT-0	C10389	neg	C10389	C11H12O2	M-H	36.5	0.241	-7.10952	90.5068	Prenylbenzoquinone;	NA	NA	NA	175.075	NA	4.28287	1	NULL
3.77_255.0290m/z	5.41776	0.00485461	2.09143	Z161-0:RT-0	C10395	neg	C10395	C14H8O5	M-H	38.4	11.3	-3.61636	84.9135	Purpurin;	NA	NA	NA	255.029	NA	3.76997	1	NULL
4.28_187.0390m/z	1.9958	2.02468e-05	1.02456	Z161-0:RT-0	C10398	neg	C10398	C11H8O3	M-H	41.6	26.2	-5.71049	88.1926	Ramentaceone; 7-Methyljuglone;	NA	NA	NA	187.039	NA	4.28287	1	NULL
4.80_287.0567m/z	2.28879	0.000259829	1.19165	Z161-0:RT-0	C10415	neg	C10415	C15H12O6	M-H	38.3	1.58	2.13899	92.4484	(+-)-Dalbergioidin;	NA	NA	NA	287.057	NA	4.80363	1	NULL
3.78_287.0551m/z	2.54548	6.30336e-05	1.30279	Z161-0:RT-0	C10415	neg	C10415	C15H12O6	M-H	37.3	3.31	-3.6522	87.555	(+-)-Dalbergioidin;	NA	NA	NA	287.055	NA	3.78425	1	NULL
4.21_340.1311n	0.569042	5.29575e-05	1.12746	Z161-0:RT-0	C10418	neg	C10418	C20H20O5	M-H, M+Cl	43.8	22.4	-0.0439029	96.8906	5-Deoxykievitone; (+-)-5-Deoxykievitone;	NA	NA	NA	375.128	340.131	4.21145	1	NULL
5.32_339.1233m/z	3.027	0.0393731	1.41116	Z161-0:RT-0	C10418	neg	C10418	C20H20O5	M-H	38.7	0	-1.52919	95.2091	5-Deoxykievitone; (+-)-5-Deoxykievitone;	NA	NA	NA	339.123	NA	5.31653	1	NULL
4.28_221.0810m/z	2.05387	6.99713e-05	1.05079	Z161-0:RT-0	C10429	neg	C10429	C12H14O4	M-H	39.7	10	-4.39774	93.6558	Apiole;	NA	NA	NA	221.081	NA	4.28287	1	NULL
3.78_191.0702m/z	4.44555	1.61101e-06	2.02701	Z161-0:RT-0	C10435	neg	C10435	C11H12O3	M-H	40.5	19.7	-6.03163	89.5188	Carpacin;	NA	NA	NA	191.07	NA	3.78425	1	NULL
3.70_147.0444m/z	0.430251	1.62374e-07	1.3517	Z161-0:RT-0	C10438	neg	C10438	C9H8O2	M-H	37.4	0	-4.81775	92.6765	Cinnamic acid; Benzeneacrylic acid;	NA	NA	NA	147.044	NA	3.69853	1	NULL
5.43_181.0862m/z	1.81714	0.00121417	1.05798	Z161-0:RT-0	C10448	neg	C10448	C10H14O3	M-H	37.3	0	-4.3508	91.6023	Dihydroconiferyl alcohol; 4-Hydroxy-3-methoxy-benzenepropanol;	NA	NA	NA	181.086	NA	5.43083	1	NULL
4.28_221.0810m/z	2.05387	6.99713e-05	1.05079	Z161-0:RT-0	C10449	neg	C10449	C12H14O4	M-H	39.7	10	-4.39774	93.6558	Dillapiole; Dillapiol;	NA	NA	NA	221.081	NA	4.28287	1	NULL
3.98_659.1807m/z	0.494634	0.000118693	1.09696	Z161-0:RT-0	C10456	neg	C10456	C29H36O15	M+Cl	37.2	0.0156	9.48283	96.4638	Forsythiaside;	NA	NA	NA	659.181	NA	3.97642	1	NULL
4.92_521.1280m/z	1.86684	0.00032856	1.20115	Z161-0:RT-0	C10465	neg	C10465	C24H26O13	M-H	38.1	0	-3.96216	94.9158	Iridin;	NA	NA	NA	521.128	NA	4.92437	1	NULL
3.78_191.0702m/z	4.44555	1.61101e-06	2.02701	Z161-0:RT-0	C10480	neg	C10480	C11H12O3	M-H	40.5	19.7	-6.03163	89.5188	Myristicin;	NA	NA	NA	191.07	NA	3.78425	1	NULL
1.73_621.1873m/z	0.310975	0.0020509	1.26915	Z161-0:RT-0	C10481	neg	C10481	C29H34O15	M-H	37	1.27	7.75432	92.44	Orobanchoside; Crenatoside;	NA	NA	NA	621.187	NA	1.7348	1	NULL
3.78_191.0702m/z	4.44555	1.61101e-06	2.02701	Z161-0:RT-0	C10493	neg	C10493	C11H12O3	M-H	40.5	19.7	-6.03163	89.5188	Sarisan;	NA	NA	NA	191.07	NA	3.78425	1	NULL
3.78_221.0446m/z	4.37015	9.43245e-05	1.87161	Z161-0:RT-0	C10496	neg	C10496	C11H10O5	M-H	36.9	0.503	-4.46559	89.3269	Sphagnum acid;	NA	NA	NA	221.045	NA	3.78425	1	NULL
3.98_659.1807m/z	0.494634	0.000118693	1.09696	Z161-0:RT-0	C10501	neg	C10501	C29H36O15	M+Cl	37.2	0.0156	9.48283	96.4638	Verbascoside; Acteoside;	NA	NA	NA	659.181	NA	3.97642	1	NULL
4.53_465.0954m/z	2.89497	0.00418709	1.84222	Z161-0:RT-0	C10509	neg	C10509	C22H22O9	M+Cl	39	2.19	-0.829039	93.6816	Ononin; Formononetin 7-O-glucoside;	NA	NA	NA	465.095	NA	4.53218	1	map00943 Isoflavonoid biosynthesis;
3.80_285.0394m/z	1.86718	0.04073	1.17379	Z161-0:RT-0	C10510	neg	C10510	C15H10O6	M-H	40.9	21.6	-3.74748	87.4067	Orobol;	NA	NA	NA	285.039	NA	3.80498	1	NULL
4.60_333.0608m/z	1.89317	0.00162138	1.04064	Z161-0:RT-0	C10517	neg	C10517	C9H19O11P	M-H	42.9	24.1	4.78621	95.769	2-(alpha-D-Glucosyl)-sn-glycerol 3-phosphate;	NA	NA	NA	333.061	NA	4.60362	1	NULL
3.77_381.0969m/z	2.31573	0.000892148	1.47532	Z161-0:RT-0	C10546	neg	C10546	C21H18O7	M-H	38.8	4.87	-2.68651	92.2056	Austrobailignan 1;	NA	NA	NA	381.097	NA	3.76997	1	NULL
3.92_539.1595m/z	0.361576	0.0368669	1.89102	Z161-0:RT-0	C10548	neg	C10548	C28H28O11	M-H	36	0	6.70372	87.5988	Cleistanthin A;	NA	NA	NA	539.16	NA	3.91927	1	NULL
3.31_383.1146m/z	0.55519	7.48678e-05	1.23628	Z161-0:RT-0	C10552	neg	C10552	C21H20O7	M-H	37.5	0	2.42793	90.3711	4'-Demethyldeoxypodophyllotoxin; (-)-4'-Demethyldeoxypodophyllotoxin; (5R,5aR,8aR)-5-(4-Hydroxy-3,5-dimethoxyphenyl)-5,8,8a,9-tetrahydrofuro[3',4':6,7]naphtho[2,3-d][1,3]dioxol-6(5aH)-one;	NA	NA	NA	383.115	NA	3.30637	1	NULL
5.26_399.1079m/z	4.97904	1.48572e-07	2.71816	Z161-0:RT-0	C10553	neg	C10553	C21H20O8	M-H	52.8	81.9	-1.66389	84.1787	4'-Demethylpodophyllotoxin;	NA	NA	NA	399.108	NA	5.2594	1	NULL
9.17_585.1700m/z	2.53611	0.00954444	1.36182	Z161-0:RT-0	C10560	neg	C10560	C27H34O12	M+Cl	34	0.41	-7.99299	78.6056	Eucommin A; Medioresinol 4'-O-beta-D-glucopyranoside;	NA	NA	NA	585.17	NA	9.1733	1	NULL
1.03_361.0087m/z	0.577042	7.32685e-05	1.31972	Z161-0:RT-0	C10595	neg	C10595	C13H14N2O4S2	M+Cl	37.9	13.5	-0.71229	76.8484	Gliotoxin;	NA	NA	NA	361.009	NA	1.0326	1	NULL
3.98_566.2178m/z	0.326624	7.03529e-05	1.28241	Z161-0:RT-0	C10597	neg	C10597	C28H37NO9	M+Cl	31.2	0	2.99105	59.3543	Harringtonine;	NA	NA	NA	566.218	NA	3.97642	1	NULL
4.21_340.1311n	0.569042	5.29575e-05	1.12746	Z161-0:RT-0	C10616	neg	C10616	C20H20O5	M-H, M+Cl	39.7	1.44	-0.0439029	96.8906	(+)-Galbacin;	NA	NA	NA	375.128	340.131	4.21145	1	NULL
5.32_339.1233m/z	3.027	0.0393731	1.41116	Z161-0:RT-0	C10616	neg	C10616	C20H20O5	M-H	38.7	0	-1.52919	95.2091	(+)-Galbacin;	NA	NA	NA	339.123	NA	5.31653	1	NULL
3.70_429.0751m/z	0.433685	1.17545e-06	1.81931	Z161-0:RT-0	C10633	neg	C10633	C22H18O7	M+Cl	37.8	7.44	1.15753	82.7113	Justicidin A;	NA	NA	NA	429.075	NA	3.69853	1	NULL
5.32_339.1233m/z	3.027	0.0393731	1.41116	Z161-0:RT-0	C10648	neg	C10648	C17H22NO4+	M+Cl	37.9	0	-3.31182	93.6151	Balfourodinium;	NA	NA	NA	339.123	NA	5.31653	1	NULL
7.53_459.1997m/z	0.56319	0.00612985	1.39913	Z161-0:RT-0	C10672	neg	C10672	C25H32O8	M-H	37.7	0	-5.98714	95.1708	Aspidin;	NA	NA	NA	459.2	NA	7.52673	1	NULL
4.23_259.0732m/z	0.454068	3.12056e-06	1.39985	Z161-0:RT-0	C10673	neg	C10673	C12H16O4	M+Cl	43.5	26.5	-4.5845	96.2454	Aspidinol;	NA	NA	NA	259.073	NA	4.22573	1	NULL
4.03_485.1681m/z	0.429082	8.70943e-06	1.03736	Z161-0:RT-0	C10691	neg	C10691	C28H26N2O6	M-H	36.4	0	-7.67754	90.7873	Haplodimerine;	NA	NA	NA	485.168	NA	4.03357	1	NULL
7.53_459.1997m/z	0.56319	0.00612985	1.39913	Z161-0:RT-0	C10704	neg	C10704	C25H32O8	M-H	37.7	0	-5.98714	95.1708	alpha-Kosin;	NA	NA	NA	459.2	NA	7.52673	1	NULL
8.42_359.1834m/z	0.220587	0.023694	1.72002	Z161-0:RT-0	C10723	neg	C10723	C21H28O5	M-H	37.1	6.31	-8.20732	88.4883	Tricyclodehydroisohumulone;	NA	NA	NA	359.183	NA	8.41752	1	NULL
3.86_359.1878m/z	0.266404	0.0117562	1.8139	Z161-0:RT-0	C10723	neg	C10723	C21H28O5	M-H	34.8	0	3.80423	78.5875	Tricyclodehydroisohumulone;	NA	NA	NA	359.188	NA	3.86213	1	NULL
3.98_366.1295m/z	0.137142	0.0164383	2.15641	Z161-0:RT-0	C10727	neg	C10727	C22H21NO2	M+Cl	37.5	0.718	8.59224	96.2963	Melochinone;	NA	NA	NA	366.129	NA	3.97642	1	NULL
5.26_399.1079m/z	4.97904	1.48572e-07	2.71816	Z161-0:RT-0	C10729	neg	C10729	C21H20O8	M-H	36.4	0	-1.66389	84.1787	alpha-Peltatin;	NA	NA	NA	399.108	NA	5.2594	1	NULL
7.44_427.1404m/z	0.51538	3.82449e-08	1.03495	Z161-0:RT-0	C10730	neg	C10730	C23H24O8	M-H	32.8	12	1.39916	53.9021	beta-Peltatin A methyl ether;	NA	NA	NA	427.14	NA	7.441	1	NULL
3.76_429.2056m/z	0.396524	0.000216851	1.0007	Z161-0:RT-0	C10762	neg	C10762	C23H30N2O6	M-H	29.2	2.86	5.69765	49.5873	Cinegalline;	NA	NA	NA	429.206	NA	3.75568	1	NULL
4.98_613.1752m/z	2.35948	0.000943195	1.25789	Z161-0:RT-0	C10805	neg	C10805	C27H34O16	M-H	50	55.8	-3.5745	98.1897	Leiocarposide;	NA	NA	NA	613.175	NA	4.98152	1	NULL
5.00_389.1233m/z	4.99872	0.00020122	1.93707	Z161-0:RT-0	C10823	neg	C10823	C20H22O8	M-H	37.7	0.13	-2.25897	90.8403	Populin;	NA	NA	NA	389.123	NA	4.9958	1	NULL
3.63_343.0453m/z	2.92784	2.44388e-06	2.01172	Z161-0:RT-0	C10836	neg	C10836	C17H12O8	M-H	32.6	29.1	-1.96743	36.1322	3,4,3'-Tri-O-methylellagic acid;	NA	NA	NA	343.045	NA	3.6271	1	NULL
5.59_343.0454m/z	6.75207	0.00165074	2.8701	Z161-0:RT-0	C10836	neg	C10836	C17H12O8	M-H	23	0	-1.56807	17.1296	3,4,3'-Tri-O-methylellagic acid;	NA	NA	NA	343.045	NA	5.59442	1	NULL
4.53_447.0841m/z	1.59124	0.00242827	1.00177	Z161-0:RT-0	C10875	neg	C10875	C22H20O8	M+Cl	35.3	1.85	-2.69251	77.8711	Podophyllotoxone;	NA	NA	NA	447.084	NA	4.53218	1	NULL
4.23_613.1649m/z	1.74907	0.0107967	1.07249	Z161-0:RT-0	C10876	neg	C10876	C28H34O13	M+Cl	38.3	16.3	-7.63289	83.8375	Podorhizol beta-D-glucoside;	NA	NA	NA	613.165	NA	4.22573	1	NULL
3.64_571.1778m/z	0.212851	0.00759007	1.88334	Z161-0:RT-0	C10881	neg	C10881	C30H32O9	M+Cl	38.3	6.26	7.00255	93.2345	Schisantherin A; Gomisin C;	NA	NA	NA	571.178	NA	3.64138	1	NULL
5.35_579.2081m/z	0.3562	0.00240964	1.2824	Z161-0:RT-0	C10890	neg	C10890	C28H36O13	M-H	38.6	0.133	-0.418017	93.5372	(+)-Syringaresinol O-beta-D-glucoside; Acanthoside B;	NA	NA	NA	579.208	NA	5.34512	1	NULL
3.66_360.1406m/z	0.302573	9.72551e-05	1.8605	Z161-0:RT-0	C10913	neg	C10913	C17H27NO3S	M+Cl	36	12.6	0.125113	67.4325	Cycloxydim;	NA	NA	NA	360.141	NA	3.65568	1	NULL
3.98_366.1295m/z	0.137142	0.0164383	2.15641	Z161-0:RT-0	C10939	neg	C10939	C19H20F3NO3	M-H	37.5	0	-7.56152	96.1014	Flumetover; N-Ethyl-N-methyl-4-(trifluoromethyl)-2-(3,4-dimethoxyphenyl)benzamide; EMTDB;	NA	NA	NA	366.129	NA	3.97642	1	NULL
4.63_373.0542m/z	2.22177	0.000615373	1.071	Z161-0:RT-0	C10942	neg	C10942	C19H15ClN2O2	M+Cl	33.6	4.39	7.80693	72.311	Inabenfide;	NA	NA	NA	373.054	NA	4.6322	1	NULL
1.03_361.0087m/z	0.577042	7.32685e-05	1.31972	Z161-0:RT-0	C11025	neg	C11025	C14H16ClO5PS	M-H	31.5	0	4.10341	62.4937	Coumaphos;	NA	NA	NA	361.009	NA	1.0326	1	NULL
1.49_723.0285m/z	2.76272	0.00671677	1.1335	Z161-0:RT-0	C11026	neg	C11026	C28H32Cl2O10P2S2	M-H	30.1	8.78	9.535	52.3283	Coumaphos anti-dimer;	NA	NA	NA	723.029	NA	1.48835	1	NULL
3.57_723.0284m/z	6.93097	0.00110613	2.03468	Z161-0:RT-0	C11026	neg	C11026	C28H32Cl2O10P2S2	M-H	30.4	1.51	9.31144	60.8678	Coumaphos anti-dimer;	NA	NA	NA	723.028	NA	3.56995	1	NULL
1.49_723.0285m/z	2.76272	0.00671677	1.1335	Z161-0:RT-0	C11027	neg	C11027	C28H32Cl2O10P2S2	M-H	30.1	8.78	9.535	52.3283	Coumaphos syn-dimer;	NA	NA	NA	723.029	NA	1.48835	1	NULL
3.57_723.0284m/z	6.93097	0.00110613	2.03468	Z161-0:RT-0	C11027	neg	C11027	C28H32Cl2O10P2S2	M-H	30.4	1.51	9.31144	60.8678	Coumaphos syn-dimer;	NA	NA	NA	723.028	NA	3.56995	1	NULL
4.62_333.0240m/z	2.0475	0.00040608	1.02716	Z161-0:RT-0	C11030	neg	C11030	C12H15N2O3PS	M+Cl	38.5	0	1.76344	94.3674	Quinalphos;	NA	NA	NA	333.024	NA	4.6179	1	NULL
4.87_333.0243m/z	2.11052	7.65334e-07	1.16525	Z161-0:RT-0	C11030	neg	C11030	C12H15N2O3PS	M+Cl	38.6	0	2.81407	96.2219	Quinalphos;	NA	NA	NA	333.024	NA	4.86722	1	NULL
3.42_402.0671m/z	1.8388	7.14091e-05	1.28957	Z161-0:RT-0	C11034	neg	C11034	C21H18ClNO3	M+Cl	27.2	0.0146	0.495508	36.8373	MK-129; 2-[p-(p-Chlorobenzyloxy)phenyl]-4,5,6,7-tetrahydroisoindoline-1,3-dione;	NA	NA	NA	402.067	NA	3.42065	1	NULL
4.35_353.0950m/z	0.53875	0.000309675	1.10777	Z161-0:RT-0	C11035	neg	C11035	C19H15FN2O4	M-H	38.9	0	2.091	96.7874	Flumioxazin; S-53482;	NA	NA	NA	353.095	NA	4.3543	1	NULL
7.02_766.4313m/z	0.178451	0.000603204	2.49088	Z161-0:RT-0	C11054	neg	C11054	C41H65NO10	M+Cl	37.5	7.75	1.45031	81.3437	Spinosyn A; Spinosad factor A;	NA	NA	NA	766.431	NA	7.02027	1	NULL
3.95_511.2110m/z	0.372492	0.0408518	1.28031	Z161-0:RT-0	C11061	neg	C11061	C26H36O8	M+Cl	33.6	1.91	1.11565	67.2891	all-trans-Retinoyl-beta-glucuronide; Retinoyl glucuronide;	NA	NA	NA	511.211	NA	3.94785	1
4.15_302.1189m/z	0.42286	0.0118748	1.50291	Z161-0:RT-0	C11077	neg	C11077	C14H21NO4	M+Cl	45.6	48.7	8.9963	89.1621	Diethofencarb;	NA	NA	NA	302.119	NA	4.1543	1	NULL
3.70_310.0010m/z	0.399626	1.36165e-06	1.21182	Z161-0:RT-0	C11100	neg	C11100	C12H10Cl2F3NO	M-H	31	2.82	-2.94544	55.4386	Flurochloridone; Raiser;	NA	NA	NA	310.001	NA	3.69853	1	NULL
3.98_259.1290m/z	0.21548	5.08385e-07	1.83377	Z161-0:RT-0	C11113	neg	C11113	C15H20N2S	M-H	36.5	0	6.14915	89.5434	Methaphenilene;	NA	NA	NA	259.129	NA	3.97642	1	NULL
3.83_259.1295m/z	0.235275	0.000233591	1.85398	Z161-0:RT-0	C11113	neg	C11113	C15H20N2S	M-H	35.2	0	7.87209	84.9936	Methaphenilene;	NA	NA	NA	259.129	NA	3.83355	1	NULL
8.84_499.2066m/z	4.1792	0.027114	1.78315	Z161-0:RT-0	C11134	neg	C11134	C25H36O8	M+Cl	38.7	17.6	-8.32826	85.3513	Testosterone glucuronide; Testosterone 17beta-(beta-D-glucuronide);	NA	NA	NA	499.207	NA	8.83827	1
3.99_313.0520m/z	0.360458	1.01933e-05	1.49155	Z161-0:RT-0	C11185	neg	C11185	C17H12ClFN2O	M-H	31.6	0	-9.50414	68.2822	Nuarimol;	NA	NA	NA	313.052	NA	3.9907	1	NULL
4.85_527.0612m/z	0.376422	0.000126278	1.15467	Z161-0:RT-0	C11254	neg	C11254	C22H20O13	M+Cl	38	0.513	2.89488	93.1526	Carmine; Carminic acid;	NA	NA	NA	527.061	NA	4.85293	1	NULL
7.38_674.4353n	0.123581	2.84429e-05	2.60626	Z161-0:RT-0	C11295	neg	C11295	C35H58N6O7	M-H, M+Cl	37.7	0	-2.05081	91.0961	N-Acetyl-leu-leu-leu-leu-tyr-amide; NAc-L4Y-amide;	NA	NA	NA	709.389	674.435	7.38387	1	NULL
7.69_673.4284m/z	0.386947	0.00306047	1.12278	Z161-0:RT-0	C11295	neg	C11295	C35H58N6O7	M-H	36.1	0	-1.49326	82.3974	N-Acetyl-leu-leu-leu-leu-tyr-amide; NAc-L4Y-amide;	NA	NA	NA	673.428	NA	7.69032	1	NULL
3.92_547.2346m/z	0.177792	0.015737	1.83341	Z161-0:RT-0	C11301	neg	C11301	C26H42NO7S-	M+Cl	30.9	0	-5.90453	61.1636	Sulfoglycolithocholate; Glycolithocholate 3-sulfate; Sulfolithocholylglycine;	NA	NA	NA	547.235	NA	3.91927	1	NULL
4.70_243.1706m/z	0.174022	0.000899485	2.3454	Z161-0:RT-0	C11332	neg	C11332	C12H24N2O3	M-H	38	0.803	-3.21653	93.0837	Leucyl-leucine;	NA	NA	NA	243.171	NA	4.70362	1	NULL
4.82_243.1707m/z	0.385079	8.2115e-05	1.50313	Z161-0:RT-0	C11332	neg	C11332	C12H24N2O3	M-H	38.1	0	-2.97549	94.0832	Leucyl-leucine;	NA	NA	NA	243.171	NA	4.82435	1	NULL
5.14_191.0341m/z	0.206039	1.79546e-07	1.67835	Z161-0:RT-0	C11345	neg	C11345	C5H8N4O2	M+Cl	39.8	0	-0.089518	98.8799	1,2,4-Triazole-3-alanine; Triazolealanine;	NA	NA	NA	191.034	NA	5.13867	1	NULL
0.75_276.9867m/z	3.58949	0.00259315	2.15211	Z161-0:RT-0	C11453	neg	C11453	C5H12O9P2	M-H	38.4	0.838	-5.9914	97.7662	2-C-Methyl-D-erythritol 2,4-cyclodiphosphate; 3-Methyl-1,2,3,4-tetrahydroxybutane-1,3-cyclic bisphosphate;	NA	NA	NA	276.987	NA	0.746867	1	map00900 Terpenoid backbone biosynthesis; map01100 Metabolic pathways; map01110 Biosynthesis of secondary metabolites;
3.78_167.0340m/z	6.38392	0.000121068	2.11008	Z161-0:RT-0	C11527	neg	C11527	C8H8O4	M-H	36.9	0	-6.1188	91.5281	4-Hydroxymandelate; 4-Hydroxymandelic acid;	NA	NA	NA	167.034	NA	3.78425	1	NULL
3.47_303.0505m/z	2.51579	3.9412e-05	1.39768	Z161-0:RT-0	C11544	neg	C11544	C9H16O9	M+Cl	49.2	60.4	6.03261	92.6126	2-O-(alpha-D-Mannosyl)-D-glycerate; alpha-Mannosylglycerate; 2-O-(alpha-D-Mannopyranosyl)-D-glycerate;	NA	NA	NA	303.05	NA	3.46995	1	map00051 Fructose and mannose metabolism;
3.80_303.0501m/z	2.65623	1.69741e-05	1.3591	Z161-0:RT-0	C11544	neg	C11544	C9H16O9	M+Cl	46	43.6	4.6913	91.9386	2-O-(alpha-D-Mannosyl)-D-glycerate; alpha-Mannosylglycerate; 2-O-(alpha-D-Mannopyranosyl)-D-glycerate;	NA	NA	NA	303.05	NA	3.80498	1	map00051 Fructose and mannose metabolism;
0.64_354.1410m/z	0.402448	0.00319465	1.44236	Z161-0:RT-0	C11560	neg	C11560	C20H21N3O	M+Cl	23.3	0	9.77155	26.958	1-Carbazol-9-yl-3-(3,5-dimethylpyrazol-1-yl)-propan-2-ol;	NA	NA	NA	354.141	NA	0.637517	1	NULL
4.38_390.1028m/z	0.631451	0.000225499	1.1302	Z161-0:RT-0	C11568	neg	C11568	C22H17N3O2	M+Cl	37.8	0	3.75173	93.4957	(5,12,13-Triaza-indeno[1,2-b]anthracen-13-yl)-acetic acid ethyl ester;	NA	NA	NA	390.103	NA	4.38288	1	NULL
4.76_351.0710m/z	1.89294	0.00013331	1.30446	Z161-0:RT-0	C11584	neg	C11584	C16H16O9	M-H	48.5	55.4	-3.31153	90.8375	4-Methylumbelliferone glucuronide; 4-Methylumbelliferyl glucuronide;	NA	NA	NA	351.071	NA	4.76077	1	NULL
4.34_472.1681m/z	0.556075	0.00717374	1.15435	Z161-0:RT-0	C11596	neg	C11596	C21H31N3O5S	M+Cl	32	4.26	0.69137	56.6794	FMLP; N-Formyl-L-methionyl-L-leucyl-L-phenylalanine;	NA	NA	NA	472.168	NA	4.34002	1
4.18_534.1871m/z	0.375396	0.00040851	1.09905	Z161-0:RT-0	C11597	neg	C11597	C25H30FN3O9	M-H	38.7	18.3	-4.12697	79.9244	Grepafloxacin glucuronide; Grepafloxacin 3-glucuronide;	NA	NA	NA	534.187	NA	4.18287	1	NULL
9.13_445.2352m/z	2.52409	0.00630379	1.15484	Z161-0:RT-0	C11602	neg	C11602	C25H30N6O2	M-H	31.9	0	-1.17739	61.0938	MC-207,110;	NA	NA	NA	445.235	NA	9.13045	1	NULL
4.59_485.1850m/z	0.358645	0.000800065	1.2269	Z161-0:RT-0	C11608	neg	C11608	C26H30O9	M-H	32.2	0	6.69534	68.8209	Nafenopin glucuronide;	NA	NA	NA	485.185	NA	4.58933	1	NULL
4.91_255.0878m/z	0.471718	0.000457747	1.08812	Z161-0:RT-0	C11611	neg	C11611	C12H16O6	M-H	41.9	19	1.56671	92.1984	Phenyl beta-D-glucopyranoside; Phenylglucoside;	NA	NA	NA	255.088	NA	4.91007	1	NULL
5.26_597.1821m/z	2.07478	4.11398e-05	1.22148	Z161-0:RT-0	C11639	neg	C11639	C27H34O15	M-H	45.6	30.6	-0.615908	98.2546	Geniposide pentaacetate; Pentaacetyl geniposide;	NA	NA	NA	597.182	NA	5.2594	1	NULL
3.60_405.1418m/z	0.444393	1.0482e-05	1.47444	Z161-0:RT-0	C11659	neg	C11659	C17H26O11	M-H	30.8	4.19	3.92455	54.3703	10-Hydroxyloganin;	NA	NA	NA	405.142	NA	3.59853	1	NULL
4.91_375.1302m/z	0.416692	6.1953e-06	1.32165	Z161-0:RT-0	C11661	neg	C11661	C16H24O10	M-H	38.5	21.6	1.34288	72.5161	7-Epiloganic acid;	NA	NA	NA	375.13	NA	4.91007	1	NULL
9.55_635.1742m/z	1.87761	0.00312682	1.06882	Z161-0:RT-0	C11663	neg	C11663	C27H36O15	M+Cl	38.8	10.4	-0.977438	84.7075	Loganin pentaacetate;	NA	NA	NA	635.174	NA	9.55118	1	NULL
8.84_635.1783m/z	3.50373	0.00347618	1.68818	Z161-0:RT-0	C11663	neg	C11663	C27H36O15	M+Cl	38.5	6.64	5.80895	92.4314	Loganin pentaacetate;	NA	NA	NA	635.178	NA	8.83827	1	NULL
9.19_591.1900m/z	3.91718	0.000148908	2.08437	Z161-0:RT-0	C11666	neg	C11666	C26H36O13	M+Cl	34.2	0	9.06269	80.8393	11-Hydroxyiridodial glucoside pentaacetate;	NA	NA	NA	591.19	NA	9.18758	1	NULL
9.19_591.1900m/z	3.91718	0.000148908	2.08437	Z161-0:RT-0	C11667	neg	C11667	C26H36O13	M+Cl	34.2	0	9.06269	80.8393	8-epi-11-Hydroxyiridodial glucoside pentaacetate;	NA	NA	NA	591.19	NA	9.18758	1	NULL
3.77_381.0969m/z	2.31573	0.000892148	1.47532	Z161-0:RT-0	C11671	neg	C11671	C15H22O9	M+Cl	37.1	1.26	3.36978	88.076	Deutzioside;	NA	NA	NA	381.097	NA	3.76997	1	NULL
5.04_300.1555m/z	0.296841	0.00260091	1.55306	Z161-0:RT-0	C11698	neg	C11698	C16H24FNO	M+Cl	37.4	0	7.05852	94.7523	UH-301;	NA	NA	NA	300.155	NA	5.03865	1	NULL
4.91_375.1302m/z	0.416692	6.1953e-06	1.32165	Z161-0:RT-0	C11715	neg	C11715	C20H24N2OS	M+Cl	34.6	0	-0.470534	73.7515	Lucanthone;	NA	NA	NA	375.13	NA	4.91007	1	NULL
7.44_427.1404m/z	0.51538	3.82449e-08	1.03495	Z161-0:RT-0	C11743	neg	C11743	C22H19F3N4O2	M-H	29.8	0.0923	3.9852	53.5102	SB 243213;	NA	NA	NA	427.14	NA	7.441	1	NULL
4.02_431.1757m/z	0.396987	1.14251e-06	1.12416	Z161-0:RT-0	C11784	neg	C11784	C23H28N2O4	M+Cl	36.9	0	3.49592	88.6548	Echitovenine;	NA	NA	NA	431.176	NA	4.01928	1	map00901 Indole alkaloid biosynthesis; map01110 Biosynthesis of secondary metabolites;
4.01_609.2013m/z	0.0926613	0.00268979	3.22751	Z161-0:RT-0	C11831	neg	C11831	C35H30MgN4O5	M-H	30.6	0	3.06605	56.7401	Divinylprotochlorophyllide; 2,4-Divinylprotochlorophyllide; Mg-2,4-Divinyl-phaeoporphyrin a5-monomethylester; 3,8-Divinyl protochlorophyllide a;	NA	NA	NA	609.201	NA	4.005	1	map00860 Porphyrin and chlorophyll metabolism; map01100 Metabolic pathways; map01110 Biosynthesis of secondary metabolites;
2.12_345.1343m/z	0.41523	0.000156416	1.02439	Z161-0:RT-0	C11855	neg	C11855	C19H22O6	M-H	34.9	0	-0.206115	74.9177	Gibberellin A29-catabolite;	NA	NA	NA	345.134	NA	2.11555	1	map00904 Diterpenoid biosynthesis;
2.12_345.1343m/z	0.41523	0.000156416	1.02439	Z161-0:RT-0	C11856	neg	C11856	C19H22O6	M-H	34.9	0	-0.206115	74.9177	Gibberellin A6;	NA	NA	NA	345.134	NA	2.11555	1	NULL
2.12_345.1343m/z	0.41523	0.000156416	1.02439	Z161-0:RT-0	C11869	neg	C11869	C19H22O6	M-H	34.9	0	-0.206115	74.9177	Gibberellin A34-catabolite;	NA	NA	NA	345.134	NA	2.11555	1	map00904 Diterpenoid biosynthesis;
5.00_227.0706m/z	6.51013	0.0120369	3.03456	Z161-0:RT-0	C11913	neg	C11913	C8H16O5	M+Cl	38.6	3.73	7.49524	97.6239	D-Mycinose; 6-Deoxy-2,3-di-O-methyl-D-allo-hexose;	NA	NA	NA	227.071	NA	4.9958	1	NULL
4.24_603.2699m/z	0.174211	0.0429254	2.74953	Z161-0:RT-0	C11962	neg	C11962	C33H44O8	M+Cl	34.8	4.76	-5.40285	75.3867	5-Oxoavermectin ''1b'' aglycone;	NA	NA	NA	603.27	NA	4.24002	1
7.02_714.3989n	0.23155	2.60499e-05	2.35911	Z161-0:RT-0	C11965	neg	C11965	C40H58O11	M-H, M+Cl	40.5	13	1.44387	91.1239	Avermectin B1b monosaccharide;	NA	NA	NA	713.392	714.399	7.02027	1
8.32_581.3112m/z	0.360041	0.000510755	1.1228	Z161-0:RT-0	C11978	neg	C11978	C34H46O8	M-H	37.2	1.36	-1.34868	86.3264	5-Oxoavermectin ''1a'' aglycone;	NA	NA	NA	581.311	NA	8.31752	1
8.47_581.3108m/z	0.42899	0.00133292	1.02033	Z161-0:RT-0	C11978	neg	C11978	C34H46O8	M-H	39.7	11.4	-2.08885	89.8639	5-Oxoavermectin ''1a'' aglycone;	NA	NA	NA	581.311	NA	8.47467	1
3.70_310.0010m/z	0.399626	1.36165e-06	1.21182	Z161-0:RT-0	C12022	neg	C12022	C6H15NO7P2	M+Cl	36.2	1.99	-2.96281	82.7356	Phosphophosphinate;	NA	NA	NA	310.001	NA	3.69853	1	NULL
7.03_233.1152m/z	0.431575	0.000570613	1.12505	Z161-0:RT-0	C12025	neg	C12025	C9H18N2O5	M-H	37.5	1.09	3.85586	90.9939	2,6-Diamino-7-hydroxy-azelaic acid;	NA	NA	NA	233.115	NA	7.03455	1	NULL
6.83_233.1151m/z	0.459475	0.000730801	1.16292	Z161-0:RT-0	C12025	neg	C12025	C9H18N2O5	M-H	37.4	0	3.31824	90.8253	2,6-Diamino-7-hydroxy-azelaic acid;	NA	NA	NA	233.115	NA	6.82808	1	NULL
3.76_753.2610m/z	0.420738	0.0477219	1.39677	Z161-0:RT-0	C12063	neg	C12063	C29H44N4O16.[CH2]n	M+Cl	19.9	0.839	1.04028	NA	Tunicamycin;	NA	NA	NA	753.261	NA	3.75568	1	NULL
5.36_271.0604m/z	3.09156	9.76325e-05	1.74799	Z161-0:RT-0	C12087	neg	C12087	C15H12O5	M-H	40.7	17.5	-2.84755	89.3932	p-Coumaroyltriacetic acid lactone;	NA	NA	NA	271.06	NA	5.3594	1	NULL
3.78_243.0651m/z	5.78026	0.00233568	1.80662	Z161-0:RT-0	C12090	neg	C12090	C14H12O4	M-H	37.8	4.38	-4.91854	90.5459	Methylstyrylpyron;	NA	NA	NA	243.065	NA	3.78425	1	NULL
9.12_581.2090m/z	2.40925	0.0046575	1.15594	Z161-0:RT-0	C12099	neg	C12099	C31H34N2O7	M+Cl	36.6	0.127	5.55683	89.2417	Asukamycin;	NA	NA	NA	581.209	NA	9.11615	1	NULL
3.70_532.1772m/z	0.245023	0.022498	1.9812	Z161-0:RT-0	C12112	neg	C12112	C20H35NO13	M+Cl	34.6	6.1	-6.15926	73.8574	Validamycin A; Validacin; Validamycin; Valimon;	NA	NA	NA	532.177	NA	3.69853	1
4.91_273.0761m/z	2.09312	2.06238e-05	1.21788	Z161-0:RT-0	C12122	neg	C12122	C15H14O5	M-H	37.7	0	-2.6454	91.5316	Luteoliflavan;	NA	NA	NA	273.076	NA	4.91007	1	NULL
7.68_273.0761m/z	7.04543	9.69986e-05	3.16345	Z161-0:RT-0	C12122	neg	C12122	C15H14O5	M-H	42	27.2	-2.68786	85.8047	Luteoliflavan;	NA	NA	NA	273.076	NA	7.67603	1	NULL
3.80_285.0394m/z	1.86718	0.04073	1.17379	Z161-0:RT-0	C12134	neg	C12134	C15H10O6	M-H	40.9	21.6	-3.74748	87.4067	2'-Hydroxygenistein; 2',4',5,7-Tetrahydroxyisoflavone;	NA	NA	NA	285.039	NA	3.80498	1	map00943 Isoflavonoid biosynthesis;
4.01_265.0739m/z	0.166074	0.00130031	2.93762	Z161-0:RT-0	C12189	neg	C12189	C16H12NO3+	M-H	29.3	5.28	-2.11184	43.9499	Ungeremine;	NA	NA	NA	265.074	NA	4.005	1	NULL
4.21_917.2308m/z	2.13304	0.000710353	1.03054	Z161-0:RT-0	C12219	neg	C12219	C39H42N6O18	M+Cl	36.9	1.04	6.56935	91.1524	Corynebactin; Bacillibactin;	NA	NA	NA	917.231	NA	4.21145	1	map01110 Biosynthesis of secondary metabolites;
3.78_221.0446m/z	4.37015	9.43245e-05	1.87161	Z161-0:RT-0	C12264	neg	C12264	C11H10O5	M-H	36.8	0	-4.46559	89.3269	6-(2-Methoxyvinyl)benzo[1,3]dioxole-5-carboxylic acid;	NA	NA	NA	221.045	NA	3.78425	1	NULL
0.64_146.0451m/z	2.25404	0.00215467	1.03763	Z161-0:RT-0	C12269	neg	C12269	C5H9NO4	M-H	38.5	0	-5.06658	98.3068	N-Methyl-D-aspartic acid; N-Methyl-D-aspartate; NMDA;	NA	NA	NA	146.045	NA	0.637517	1	NULL
4.28_175.0752m/z	2.48308	0.0104205	1.63533	Z161-0:RT-0	C12299	neg	C12299	C11H12O2	M-H	37.1	3.11	-7.10952	90.5068	Cinnamyl acetate; 3-Phenyl-2-propenyl acetate;	NA	NA	NA	175.075	NA	4.28287	1	NULL
4.50_129.0548m/z	0.397515	0.0103222	1.56242	Z161-0:RT-0	C12314	neg	C12314	C6H10O3	M-H	37.5	0	-6.74979	94.9568	1-Oxa-2-oxo-3-hydroxycycloheptane;	NA	NA	NA	129.055	NA	4.50362	1
3.47_303.0505m/z	2.51579	3.9412e-05	1.39768	Z161-0:RT-0	C12316	neg	C12316	C15H12O7	M-H	39	0	-1.89332	97.3828	cis-Dihydroquercetin;	NA	NA	NA	303.05	NA	3.46995	1	NULL
3.80_303.0501m/z	2.65623	1.69741e-05	1.3591	Z161-0:RT-0	C12316	neg	C12316	C15H12O7	M-H	42.1	17.2	-3.07592	96.8366	cis-Dihydroquercetin;	NA	NA	NA	303.05	NA	3.80498	1	NULL
4.21_331.0594m/z	0.318734	9.44538e-05	1.91287	Z161-0:RT-0	C12331	neg	C12331	C17H14NO4+	M+Cl	36.6	5.99	-7.60338	85.6287	2,3,9,10-Tetrahydroxyberberine;	NA	NA	NA	331.059	NA	4.21145	1	NULL
3.78_191.0702m/z	4.44555	1.61101e-06	2.02701	Z161-0:RT-0	C12343	neg	C12343	C11H12O3	M-H	40.3	19	-6.03163	89.5188	Isoshinanolone;	NA	NA	NA	191.07	NA	3.78425	1	NULL
5.30_399.0714m/z	4.76429	2.63767e-07	2.06143	Z161-0:RT-0	C12382	neg	C12382	C20H16O9	M-H	37.6	0	-1.77091	89.8778	4-Demethylpremithramycinone;	NA	NA	NA	399.071	NA	5.30225	1
4.58_453.0971m/z	1.66612	1.83614e-05	1.03811	Z161-0:RT-0	C12394	neg	C12394	C22H18N2O9	M-H	37.3	0	6.93431	94.231	Kinamycin D;	NA	NA	NA	453.097	NA	4.57505	1
3.77_381.0969m/z	2.31573	0.000892148	1.47532	Z161-0:RT-0	C12420	neg	C12420	C21H18O7	M-H	38.5	3.42	-2.68651	92.2056	12-Deoxyaklanonic acid;	NA	NA	NA	381.097	NA	3.76997	1
4.53_447.0841m/z	1.59124	0.00242827	1.00177	Z161-0:RT-0	C12424	neg	C12424	C22H20O8	M+Cl	34.9	0	-2.69251	77.8711	Aklavinone;	NA	NA	NA	447.084	NA	4.53218	1
4.37_610.1242m/z	2.18993	1.48178e-06	1.49242	Z161-0:RT-0	C12472	neg	C12472	C28H30ClNO10	M+Cl	34.6	6.6	-1.83608	68.6451	Novclobiocin 105;	NA	NA	NA	610.124	NA	4.3686	1
4.50_353.0505m/z	2.38733	7.79542e-05	1.19344	Z161-0:RT-0	C12600	neg	C12600	C19H14O5S	M-H	29.4	0.674	4.32959	51.361	Phenolsulfonphthalein; Phenol red;	NA	NA	NA	353.05	NA	4.50362	1	NULL
4.08_179.0339m/z	0.580222	0.0216252	1.17446	Z161-0:RT-0	C12623	neg	C12623	C9H8O4	M-H	36.6	0	-6.24491	89.8911	trans-2,3-Dihydroxycinnamate; (2E)-3-(2,3-Dihydroxyphenyl)prop-2-enoate;	NA	NA	NA	179.034	NA	4.07642	1	map00360 Phenylalanine metabolism;
3.78_179.0340m/z	3.67901	1.21148e-05	1.82341	Z161-0:RT-0	C12623	neg	C12623	C9H8O4	M-H	37.1	0.693	-5.41419	91.0886	trans-2,3-Dihydroxycinnamate; (2E)-3-(2,3-Dihydroxyphenyl)prop-2-enoate;	NA	NA	NA	179.034	NA	3.78425	1	map00360 Phenylalanine metabolism;
0.86_531.1181m/z	2.60316	0.0149908	1.31082	Z161-0:RT-0	C12625	neg	C12625	C25H24O13	M-H	35.8	0	6.95916	86.8091	Biochanin A 7-O-(6-O-malonyl-beta-D-glucoside); Biochanin A 7-O-beta-D-glucoside 6''-O-malonate;	NA	NA	NA	531.118	NA	0.861167	1	map00943 Isoflavonoid biosynthesis;
4.80_287.0567m/z	2.28879	0.000259829	1.19165	Z161-0:RT-0	C12631	neg	C12631	C15H12O6	M-H	38.3	1.43	2.13899	92.4484	2-Hydroxy-2,3-dihydrogenistein;	NA	NA	NA	287.057	NA	4.80363	1	map00943 Isoflavonoid biosynthesis; map01110 Biosynthesis of secondary metabolites;
3.78_287.0551m/z	2.54548	6.30336e-05	1.30279	Z161-0:RT-0	C12631	neg	C12631	C15H12O6	M-H	37.4	3.61	-3.6522	87.555	2-Hydroxy-2,3-dihydrogenistein;	NA	NA	NA	287.055	NA	3.78425	1	map00943 Isoflavonoid biosynthesis; map01110 Biosynthesis of secondary metabolites;
4.21_917.2308m/z	2.13304	0.000710353	1.03054	Z161-0:RT-0	C12636	neg	C12636	C42H46O23	M-H	36.6	0.257	-5.39685	89.0307	Kaempferol 3-O-[6-(4-coumaroyl)-beta-D-glucosyl-(1->2)-beta-D-glucosyl-(1->2)-beta-D-glucoside];	NA	NA	NA	917.231	NA	4.21145	1	map00944 Flavone and flavonol biosynthesis;
5.17_595.1273m/z	1.93621	0.029552	1.2332	Z161-0:RT-0	C12637	neg	C12637	C26H28O16	M-H	36.1	0	-5.28386	86.4469	Quercetin 3-O-[beta-D-xylosyl-(1->2)-beta-D-glucoside];	NA	NA	NA	595.127	NA	5.17367	1	map00944 Flavone and flavonol biosynthesis;
4.02_463.0844m/z	1.93475	1.96874e-05	1.25762	Z161-0:RT-0	C12639	neg	C12639	C21H20O12	M-H	36.1	12.3	-8.11662	77.2253	Quercimeritrin; Quercetin 7-O-beta-D-glucoside;	NA	NA	NA	463.084	NA	4.01928	1	NULL
5.05_463.0872m/z	2.34738	2.44388e-06	1.33415	Z161-0:RT-0	C12639	neg	C12639	C21H20O12	M-H	35	0	-2.23086	77.8092	Quercimeritrin; Quercetin 7-O-beta-D-glucoside;	NA	NA	NA	463.087	NA	5.05295	1	NULL
3.68_842.1834m/z	0.411943	1.05248e-05	1.50019	Z161-0:RT-0	C12641	neg	C12641	C39H39O21+	M-H	35.3	1.17	-9.12002	85.6062	4'''-Demalonylsalvianin; Monodemalonylsalvianin;	NA	NA	NA	842.183	NA	3.68425	1	map00942 Anthocyanin biosynthesis;
4.24_553.2365m/z	0.15097	0.00584031	2.96772	Z161-0:RT-0	C12661	neg	C12661	C22H42N4O8S2	M-H	36.2	0	-1.05045	82.0884	Pantethine;	NA	NA	NA	553.237	NA	4.24002	1	NULL
3.78_421.9806m/z	0.362466	0.00898934	1.58112	Z161-0:RT-0	C12675	neg	C12675	C14H14ClN3O4S2	M+Cl	33.4	0	-0.706738	67.788	Benzylhydrochlorothiazide;	NA	NA	NA	421.981	NA	3.78425	1	NULL
5.07_597.2878m/z	0.390497	5.39888e-07	1.22286	Z161-0:RT-0	C12896	neg	C12896	C32H42N4O5	M+Cl	37.3	0	5.15382	92.3091	Carpipramine maleate;	NA	NA	NA	597.288	NA	5.06723	1	NULL
7.51_422.1386m/z	0.510976	0.00532742	1.05488	Z161-0:RT-0	C12915	neg	C12915	C21H26ClN3O2	M+Cl	24.1	0	-5.54488	26.7289	Nemonapride;	NA	NA	NA	422.139	NA	7.51243	1	NULL
9.17_585.1700m/z	2.53611	0.00954444	1.36182	Z161-0:RT-0	C12937	neg	C12937	C28H37Cl3N4O	M+Cl	29.1	0	-4.84582	51.3063	Clocapramine dihydrochloride;	NA	NA	NA	585.17	NA	9.1733	1	NULL
4.40_673.2314m/z	0.448726	0.00383694	1.1659	Z161-0:RT-0	C12954	neg	C12954	C31H44Cl2N2O10	M-H	29.7	0	2.10319	50.819	Dilazep dihydrochloride;	NA	NA	NA	673.231	NA	4.39717	1	NULL
4.02_443.2167m/z	0.177781	0.0098901	2.14424	Z161-0:RT-0	C12959	neg	C12959	C24H32N2O6	M-H	28.4	0	-4.53529	47.3999	Dimetacrine tartrate; Dimetacrine bitartrate;	NA	NA	NA	443.217	NA	4.01928	1	NULL
3.89_410.1551m/z	0.158395	0.00127845	2.22468	Z161-0:RT-0	C12962	neg	C12962	C24H25NO3	M+Cl	37.9	3.28	6.08014	93.1015	Cyphenothrin;	NA	NA	NA	410.155	NA	3.8907	1	NULL
3.92_187.1080m/z	0.231769	0.0010214	2.17255	Z161-0:RT-0	C12989	neg	C12989	C8H16N2O3	M-H	37.2	0	-4.5308	91.4797	N2-Acetyl-L-lysine; N(alpha)-Acetyllysine;	NA	NA	NA	187.108	NA	3.91927	1	NULL
3.71_294.0287m/z	0.339697	4.56972e-06	1.41537	Z161-0:RT-0	C13048	neg	C13048	C10H14NO5P	M+Cl	38	0	-6.22533	97.1695	p-Nitrophenyl-O-ethyl ethylphosphonate; Ethyl 4-nitrophenyl ethylphosphonate;	NA	NA	NA	294.029	NA	3.71282	1	NULL
2.02_540.0522m/z	2.28354	0.000330545	1.55417	Z161-0:RT-0	C13050	neg	C13050	C15H21N5O13P2	M-H	52.3	65.9	-3.05639	99.1395	Cyclic ADP-ribose; cADPR;	NA	NA	NA	540.052	NA	2.0234	1
3.29_540.0529m/z	2.92741	0.000767517	2.05307	Z161-0:RT-0	C13050	neg	C13050	C15H21N5O13P2	M-H	38.5	0	-1.63249	94.4353	Cyclic ADP-ribose; cADPR;	NA	NA	NA	540.053	NA	3.29208	1
4.03_382.0992m/z	0.160994	8.56142e-08	1.97676	Z161-0:RT-0	C13109	neg	C13109	C18H26BrNO3	M-H	28.4	0	-8.05652	50.9412	Hyoscyamine methylbromide; Atropine methobromide; Atropine methylbromide;	NA	NA	NA	382.099	NA	4.03357	1	NULL
4.28_433.9927m/z	0.569833	0.000696856	1.00597	Z161-0:RT-0	C13400	neg	C13400	C12H14AlMgNO11	M+Cl	33.6	0	0.120977	67.9647	Bufferin; Aspirin softam;	NA	NA	NA	433.993	NA	4.28287	1	NULL
7.24_257.0813m/z	6.57168	0.00747658	2.57582	Z161-0:RT-0	C13633	neg	C13633	C15H14O4	M-H	38.3	0	-2.61975	94.4082	2,2-Bis(4-hydroxyphenyl)-propanoic acid;	NA	NA	NA	257.081	NA	7.241	1
7.70_259.0969m/z	4.63561	0.0301297	2.59618	Z161-0:RT-0	C13634	neg	C13634	C15H16O4	M-H	39.5	4.42	-2.56066	96.0811	2,3-Bis(4-hydroxyphenyl)-1,2-propanediol;	NA	NA	NA	259.097	NA	7.7046	1
6.77_389.2171m/z	0.449402	0.000210542	1.37078	Z161-0:RT-0	C13707	neg	C13707	C20H32F2O5	M-H	29.1	0	6.66471	52.9377	RU-0211; Lubiprostone;	NA	NA	NA	389.217	NA	6.77095	1	NULL
7.24_257.0813m/z	6.57168	0.00747658	2.57582	Z161-0:RT-0	C13708	neg	C13708	C10H14N4O2	M+Cl	40.3	3.89	0.807515	98.7184	IBMX; 3-Isobutyl-1-methyxanthine;	NA	NA	NA	257.081	NA	7.241	1	NULL
3.56_710.0585m/z	11.4203	0.000165811	2.79101	Z161-0:RT-0	C13722	neg	C13722	C18H28N5O19P3	M-H	33.8	5.25	9.29996	73.9787	Adenophostin B;	NA	NA	NA	710.058	NA	3.55567	1	NULL
3.98_227.1028m/z	0.117274	0.00138843	3.44809	Z161-0:RT-0	C13733	neg	C13733	C10H16N2O4	M-H	37.7	0.979	-4.19081	92.3411	(S)-ATPA;	NA	NA	NA	227.103	NA	3.97642	1	NULL
4.25_227.1028m/z	0.376184	1.55501e-06	1.50728	Z161-0:RT-0	C13733	neg	C13733	C10H16N2O4	M-H	45.5	33.5	-4.28679	98.7563	(S)-ATPA;	NA	NA	NA	227.103	NA	4.2543	1	NULL
4.55_459.2442m/z	0.270269	0.000205224	1.72953	Z161-0:RT-0	C13763	neg	C13763	C26H36N2O3	M+Cl	35.9	0	5.09735	85.4054	Devapamil;	NA	NA	NA	459.244	NA	4.54647	1	NULL
4.91_273.0761m/z	2.09312	2.06238e-05	1.21788	Z161-0:RT-0	C13767	neg	C13767	C15H14O5	M-H	37.7	0	-2.6454	91.5316	H37; 5,8-Diethoxypsoralen;	NA	NA	NA	273.076	NA	4.91007	1	NULL
7.68_273.0761m/z	7.04543	9.69986e-05	3.16345	Z161-0:RT-0	C13767	neg	C13767	C15H14O5	M-H	38.2	8.36	-2.68786	85.8047	H37; 5,8-Diethoxypsoralen;	NA	NA	NA	273.076	NA	7.67603	1	NULL
3.82_343.1009m/z	0.544701	1.26765e-05	1.21224	Z161-0:RT-0	C13784	neg	C13784	C22H17ClN2	M-H	34.3	0	0.498292	72.0616	TRAM-34; 1-[(2-Chlorophenyl)diphenylmethyl]-1H-pyrazole;	NA	NA	NA	343.101	NA	3.81927	1	NULL
7.03_293.2112m/z	0.253956	0.00763896	1.5301	Z161-0:RT-0	C13798	neg	C13798	C18H30O3	M-H	38.6	10.2	-3.57138	87.1092	8-(5-Hexyl-furan-2-yl)-octanoic acid; 8-(5-Hexyl-furan-2-yl)-octanoate;	NA	NA	NA	293.211	NA	7.03455	1	NULL
7.44_349.1987m/z	0.256062	6.97492e-05	1.51475	Z161-0:RT-0	C13802	neg	C13802	C20H30O5	M-H	41.1	29.1	-9.48663	86.8175	Prostaglandin D3;	NA	NA	NA	349.199	NA	7.441	1	NULL
3.93_472.2391m/z	0.180811	0.00420631	2.06566	Z161-0:RT-0	C13804	neg	C13804	C25H40ClNO3	M+Cl	33.7	0	0.112057	68.6807	ORG 20599;	NA	NA	NA	472.239	NA	3.93357	1	NULL
3.95_231.1341m/z	0.237492	0.00292066	1.83054	Z161-0:RT-0	C13811	neg	C13811	C10H20N2O4	M-H	37.3	0	-4.19785	91.3052	Piperazine adipate;	NA	NA	NA	231.134	NA	3.94785	1	NULL
6.83_291.1958m/z	0.320591	3.36582e-06	1.38949	Z161-0:RT-0	C13816	neg	C13816	C18H28O3	M-H	43	23.2	-2.49347	94.8689	(9R,13R)-12-Oxo-phytodienoic acid; (9R,13R)-12-Oxo-phyto-10Z,15Z-dienoic acid; (10Z,15Z)-(9R,13R)-12-Oxophyto-10,15-dienoic acid;	NA	NA	NA	291.196	NA	6.82808	1	NULL
7.13_291.1958m/z	2.74016	0.0277549	1.34699	Z161-0:RT-0	C13816	neg	C13816	C18H28O3	M-H	40.9	20.9	-2.74747	86.8445	(9R,13R)-12-Oxo-phytodienoic acid; (9R,13R)-12-Oxo-phyto-10Z,15Z-dienoic acid; (10Z,15Z)-(9R,13R)-12-Oxophyto-10,15-dienoic acid;	NA	NA	NA	291.196	NA	7.13455	1	NULL
4.24_302.1333m/z	0.422411	0.0237092	1.18665	Z161-0:RT-0	C13826	neg	C13826	C16H18FN3O2	M-H	37.6	0	7.37905	96.0719	Retigabine; D-23129; N-(2-Amino-4-(4-fluorobenzylamino)-phenyl) carbamic acid ethyl ester;	NA	NA	NA	302.133	NA	4.24002	1	NULL
3.56_441.0818m/z	6.18801	4.06261e-06	2.28472	Z161-0:RT-0	C13836	neg	C13836	C20H17F3N2O4	M+Cl	46.5	38.9	-4.14992	98.5706	CGS 7181;	NA	NA	NA	441.082	NA	3.55567	1	NULL
4.30_388.1712m/z	0.305423	0.00104418	1.21797	Z161-0:RT-0	C13906	neg	C13906	C20H24FN3O4	M-H	37.1	1.69	8.74873	93.3972	Balofloxacin;	NA	NA	NA	388.171	NA	4.29717	1	NULL
3.95_421.0447m/z	0.457458	1.05088e-06	1.32892	Z161-0:RT-0	C13967	neg	C13967	C17H16N2Na2O6S	M-H	37.7	0	-1.06104	89.7116	Carbenicillin sodium; Carbenicillin disodium;	NA	NA	NA	421.045	NA	3.94785	1	NULL
3.60_494.1594m/z	0.3729	0.027967	1.25423	Z161-0:RT-0	C14002	neg	C14002	C18H36ClN2O7S	M+Cl	32	0	-6.92268	67.5999	Lincomycin hydrochloride; Lincomycin hydrochloride monohydrate;	NA	NA	NA	494.159	NA	3.59853	1	NULL
0.76_617.9576m/z	4.22869	0.000411177	1.65764	Z161-0:RT-0	C14007	neg	C14007	C17H15N7Na2O8S4	M-H	35.8	0	-1.85981	80.9793	Cefotetan disodium; Cefotetan sodium;	NA	NA	NA	617.958	NA	0.76115	1	NULL
6.92_289.1800m/z	2.24479	0.0190018	1.05179	Z161-0:RT-0	C14043	neg	C14043	C18H26O3	M-H	40.6	23.7	-3.17755	83.0741	ML-236C;	NA	NA	NA	289.18	NA	6.92025	1	NULL
4.28_290.0785n	2.06191	2.06143e-07	1.12096	Z161-0:RT-0	C14079	neg	C14079	C15H14O6	M-H, M+Cl	42.9	16.8	-1.83792	99.7298	(-)-Catechin;	NA	NA	NA	289.071	290.079	4.28287	1	NULL
4.28_175.0752m/z	2.48308	0.0104205	1.63533	Z161-0:RT-0	C14083	neg	C14083	C11H12O2	M-H	36.6	0.572	-7.10952	90.5068	cis-1,2-Dihydroxy-1,2-dihydro-8-methylnaphthalene;	NA	NA	NA	175.075	NA	4.28287	1
4.28_205.0497m/z	1.93996	2.48852e-06	1.19464	Z161-0:RT-0	C14085	neg	C14085	C11H10O4	M-H	42.8	23.5	-4.66077	95.8204	2-Hydroxy-8-methylchromene-2-carboxylate;	NA	NA	NA	205.05	NA	4.28287	1
4.28_205.0497m/z	1.93996	2.48852e-06	1.19464	Z161-0:RT-0	C14086	neg	C14086	C11H10O4	M-H	40.3	11.1	-4.66077	95.8204	2-Hydroxy-3-methylbenzalpyruvate;	NA	NA	NA	205.05	NA	4.28287	1
4.28_205.0497m/z	1.93996	2.48852e-06	1.19464	Z161-0:RT-0	C14092	neg	C14092	C11H10O4	M-H	44.3	31.3	-4.66077	95.8204	cis-1,2-Dihydroxy-1,2-dihydro-8-carboxynaphthalene;	NA	NA	NA	205.05	NA	4.28287	1
4.28_203.0337m/z	2.09163	0.00379263	1.10301	Z161-0:RT-0	C14093	neg	C14093	C11H8O4	M-H	34.8	7.34	-6.04008	73.4568	1,2-Dihydroxy-8-carboxynaphthalene; 7,8-Dihydroxy-1-naphthalenecarboxylic acid;	NA	NA	NA	203.034	NA	4.28287	1
4.28_175.0752m/z	2.48308	0.0104205	1.63533	Z161-0:RT-0	C14102	neg	C14102	C11H12O2	M-H	36.6	0.572	-7.10952	90.5068	cis-1,2-Dihydroxy-1,2-dihydro-7-methylnaphthalene;	NA	NA	NA	175.075	NA	4.28287	1
3.78_191.0702m/z	4.44555	1.61101e-06	2.02701	Z161-0:RT-0	C14104	neg	C14104	C11H12O3	M-H	37.2	3.51	-6.03163	89.5188	cis-1,2-Dihydroxy-1,2-dihydro-7-hydroxymethylnaphthalene;	NA	NA	NA	191.07	NA	3.78425	1
3.78_221.0446m/z	4.37015	9.43245e-05	1.87161	Z161-0:RT-0	C14106	neg	C14106	C11H10O5	M-H	37.4	2.96	-4.46559	89.3269	2-Hydroxy-7-hydroxymethylchromene-2-carboxylate;	NA	NA	NA	221.045	NA	3.78425	1
3.78_221.0446m/z	4.37015	9.43245e-05	1.87161	Z161-0:RT-0	C14107	neg	C14107	C11H10O5	M-H	37.3	2.5	-4.46559	89.3269	2-Hydroxy-4-hydroxymethylbenzalpyruvate;	NA	NA	NA	221.045	NA	3.78425	1
3.78_167.0340m/z	6.38392	0.000121068	2.11008	Z161-0:RT-0	C14109	neg	C14109	C8H8O4	M-H	36.9	0	-6.1188	91.5281	4-Hydroxymethylsalicylate; 2-Hydroxy-4-hydroxymethylbenzoic acid;	NA	NA	NA	167.034	NA	3.78425	1
4.28_175.0752m/z	2.48308	0.0104205	1.63533	Z161-0:RT-0	C14111	neg	C14111	C11H12O2	M-H	36.5	0	-7.10952	90.5068	5,6,7,8-Tetrahydro-2-naphthoic acid;	NA	NA	NA	175.075	NA	4.28287	1
7.24_257.0813m/z	6.57168	0.00747658	2.57582	Z161-0:RT-0	C14115	neg	C14115	C15H14O4	M-H	38.3	0	-2.61975	94.4082	2-Naphtylmethylsuccinic acid; Naphthyl-2-methyl-succinic acid;	NA	NA	NA	257.081	NA	7.241	1
4.28_203.0337m/z	2.09163	0.00379263	1.10301	Z161-0:RT-0	C14149	neg	C14149	C6H8N4O2	M+Cl	35.4	8.44	-2.24285	71.2483	N-Cyclopropylammelide; 2,4-Dihydroxy-6-(cyclopropylamino)-1,3,5-triazine;	NA	NA	NA	203.034	NA	4.28287	1
3.99_346.1609m/z	0.321211	0.000166371	1.21762	Z161-0:RT-0	C14174	neg	C14174	C20H25NO2	M+Cl	36	0	9.54851	90.6078	Allocain-S;	NA	NA	NA	346.161	NA	3.9907	1	NULL
4.28_221.0810m/z	2.05387	6.99713e-05	1.05079	Z161-0:RT-0	C14175	neg	C14175	C12H14O4	M-H	41.3	17.9	-4.39774	93.6558	Diethyl phthalate; Diethyl 1,2-benzenedicarboxylate;	NA	NA	NA	221.081	NA	4.28287	1	NULL
3.78_243.0651m/z	5.78026	0.00233568	1.80662	Z161-0:RT-0	C14283	neg	C14283	C14H12O4	M-H	37.4	2	-4.91854	90.5459	2,2'-Dihydroxy-4-methoxybenzophenone; Dioxybenzone;	NA	NA	NA	243.065	NA	3.78425	1	NULL
5.00_227.0706m/z	6.51013	0.0120369	3.03456	Z161-0:RT-0	C14285	neg	C14285	C14H12O3	M-H	37.8	0.645	-3.30179	92.0113	2-Hydroxy-4-methoxybenzophenone; Oxybenzone;	NA	NA	NA	227.071	NA	4.9958	1	NULL
4.18_422.1905m/z	0.250645	0.00118075	1.33945	Z161-0:RT-0	C14296	neg	C14296	C26H29NO2	M+Cl	41.1	14.5	3.37942	94.9449	Droloxifene; 3-Hydroxytamoxifen;	NA	NA	NA	422.191	NA	4.18287	1	NULL
9.16_309.2428m/z	0.384642	8.72879e-06	1.25023	Z161-0:RT-0	C14308	neg	C14308	C19H34O3	M-H	49.5	61.7	-2.34823	88.5891	Methoprene; (E,E)-1-Methylethyl 11-methoxy-3,7,11-trimethyl-2,4-dodecadienoate;	NA	NA	NA	309.243	NA	9.15902	1	NULL
5.00_227.0706m/z	6.51013	0.0120369	3.03456	Z161-0:RT-0	C14393	neg	C14393	C14H12O3	M-H	37.6	0	-3.30179	92.0113	Benzylparaben; Benzyl parahydroxybenzoate; Benzyl 4-hydroxybenzoate;	NA	NA	NA	227.071	NA	4.9958	1	NULL
5.36_271.0604m/z	3.09156	9.76325e-05	1.74799	Z161-0:RT-0	C14458	neg	C14458	C15H12O5	M-H	40.7	17.5	-2.84755	89.3932	Dihydrogenistein; 4',5,7-Trihydroxyisoflavan-4-one;	NA	NA	NA	271.06	NA	5.3594	1	NULL
3.33_145.0502m/z	0.171994	3.12056e-06	1.87495	Z161-0:RT-0	C14463	neg	C14463	C6H10O4	M-H	38.1	0	-2.97569	93.8391	(R)-3-Hydroxy-3-methyl-2-oxopentanoate;	NA	NA	NA	145.05	NA	3.33493	1	map00290 Valine, leucine and isoleucine biosynthesis; map01110 Biosynthesis of secondary metabolites; map01210 2-Oxocarboxylic acid metabolism;
5.64_377.1806m/z	3.25555	9.1293e-05	1.50234	Z161-0:RT-0	C14484	neg	C14484	C21H27FO5	M-H	34.9	3.61	9.56996	81.1515	9-Fluoroprednisolone; Isoflupredone;	NA	NA	NA	377.181	NA	5.63728	1	NULL
4.43_307.0244m/z	0.492004	0.00114157	1.65149	Z161-0:RT-0	C14510	neg	C14510	C11H17O4PS2	M-H	37	0	3.54292	89.2434	Fensulfothion;	NA	NA	NA	307.024	NA	4.42573	1	NULL
6.81_229.1438m/z	0.31981	4.69508e-06	1.33969	Z161-0:RT-0	C14523	neg	C14523	C12H22O4	M-H	39	0	-3.08896	98.6	Diisopropyl adipate;	NA	NA	NA	229.144	NA	6.8138	1	NULL
7.02_229.1433m/z	0.35443	3.08063e-07	1.76767	Z161-0:RT-0	C14523	neg	C14523	C12H22O4	M-H	40.9	16.2	-5.25057	94.5183	Diisopropyl adipate;	NA	NA	NA	229.143	NA	7.02027	1	NULL
4.50_129.0548m/z	0.397515	0.0103222	1.56242	Z161-0:RT-0	C14530	neg	C14530	C6H10O3	M-H	37.5	0	-6.74979	94.9568	2-Hydroxyethyl methacrylate; HEMA;	NA	NA	NA	129.055	NA	4.50362	1	NULL
3.79_285.1076m/z	0.175676	0.00146875	2.74111	Z161-0:RT-0	C14541	neg	C14541	C18H18O	M+Cl	36.7	1.8	9.87796	92.5789	(R)-4'-Deoxyindenestrol;	NA	NA	NA	285.108	NA	3.78783	1	NULL
3.79_285.1076m/z	0.175676	0.00146875	2.74111	Z161-0:RT-0	C14542	neg	C14542	C18H18O	M+Cl	36.7	1.8	9.87796	92.5789	(S)-4'-Deoxyindenestrol;	NA	NA	NA	285.108	NA	3.78783	1	NULL
3.79_285.1076m/z	0.175676	0.00146875	2.74111	Z161-0:RT-0	C14543	neg	C14543	C18H18O	M+Cl	36.7	1.8	9.87796	92.5789	(R)-5-Deoxyindenestrol;	NA	NA	NA	285.108	NA	3.78783	1	NULL
3.79_285.1076m/z	0.175676	0.00146875	2.74111	Z161-0:RT-0	C14544	neg	C14544	C18H18O	M+Cl	36.7	1.8	9.87796	92.5789	(S)-5-Deoxyindenestrol;	NA	NA	NA	285.108	NA	3.78783	1	NULL
7.24_275.0918m/z	8.51145	0.000138888	2.93245	Z161-0:RT-0	C14549	neg	C14549	C18H16OSi	M-H	36	0	7.48076	88.5799	Triphenylsilanol; Triphenylhydroxysilane;	NA	NA	NA	275.092	NA	7.241	1	NULL
5.27_341.1889m/z	0.359512	0.0204187	1.43809	Z161-0:RT-0	C14553	neg	C14553	C19H30O3	M+Cl	38.7	0.671	-0.138926	93.1347	3alpha,11beta-Dihydroxy-5beta-androstane-17-one; 11beta-Hydroxyetiocholanolone;	NA	NA	NA	341.189	NA	5.27368	1	NULL
3.79_305.2112m/z	37.3549	1.48949e-05	3.64251	Z161-0:RT-0	C14553	neg	C14553	C19H30O3	M-H	38.5	0	-3.47067	96.5251	3alpha,11beta-Dihydroxy-5beta-androstane-17-one; 11beta-Hydroxyetiocholanolone;	NA	NA	NA	305.211	NA	3.78783	1	NULL
7.36_201.1127m/z	0.379172	0.000177675	1.69301	Z161-0:RT-0	C14566	neg	C14566	C10H18O4	M-H	37.1	0	-2.71785	88.7534	Diethyl adipate; Diethyl hexanedioate;	NA	NA	NA	201.113	NA	7.35528	1	NULL
3.35_346.0556m/z	2.0834	0.000431453	1.12192	Z161-0:RT-0	C14568	neg	C14568	C15H22BrNO	M+Cl	28.4	0.909	-7.22905	49.3224	Bromobutide; Sumiherb; 2-Bromo-3,3-dimethyl-N-(1-methyl-1-phenylethyl)butanamide; (RS)-2-Bromo-N-(alpha,alpha-dimethylbenzyl)-3,3-dimethylbutyramide;	NA	NA	NA	346.056	NA	3.34922	1	NULL
0.70_323.0273m/z	2.30113	0.00441486	1.31241	Z161-0:RT-0	C14574	neg	C14574	C16H14Cl2O3	M-H	28.9	0	7.84881	53.155	Chlorobenzilate; Ethyl-4,4'-dichlorobenzilate; Ethyl 2-hydroxy-2,2-bis(4-chlorophenyl)acetate;	NA	NA	NA	323.027	NA	0.697183	1	NULL
5.27_341.1889m/z	0.359512	0.0204187	1.43809	Z161-0:RT-0	C14606	neg	C14606	C19H30O3	M+Cl	38.7	0.671	-0.138926	93.1347	3alpha,11beta-Dihydroxy-5alpha-androstane-17-one; 11beta-Hydroxyandrosterone;	NA	NA	NA	341.189	NA	5.27368	1	NULL
3.79_305.2112m/z	37.3549	1.48949e-05	3.64251	Z161-0:RT-0	C14606	neg	C14606	C19H30O3	M-H	38.5	0	-3.47067	96.5251	3alpha,11beta-Dihydroxy-5alpha-androstane-17-one; 11beta-Hydroxyandrosterone;	NA	NA	NA	305.211	NA	3.78783	1	NULL
5.64_377.1806m/z	3.25555	9.1293e-05	1.50234	Z161-0:RT-0	C14618	neg	C14618	C21H27FO5	M-H	34.9	3.61	9.56996	81.1515	6alpha-Fluoroprednisolone; Fluprednisolone; 6alpha-Fluoro-11beta,17alpha,21-trihydroxypregna-1,4-diene-3,20-dione;	NA	NA	NA	377.181	NA	5.63728	1	NULL
3.56_441.0818m/z	6.18801	4.06261e-06	2.28472	Z161-0:RT-0	C14647	neg	C14647	C21H27BrO3	M+Cl	29.1	0	-4.92588	50.9762	Braxoron; 9alpha-Bromo-11-oxoprogesterone; 9alpha-Bromopregn-4-ene-3,11,20-trione;	NA	NA	NA	441.082	NA	3.55567	1	NULL
7.03_293.2112m/z	0.253956	0.00763896	1.5301	Z161-0:RT-0	C14765	neg	C14765	C18H30O3	M-H	38.4	9.27	-3.57138	87.1092	13-OxoODE; 13-KODE; (9Z,11E)-13-Oxooctadeca-9,11-dienoic acid;	NA	NA	NA	293.211	NA	7.03455	1	map00591 Linoleic acid metabolism;
7.03_293.2112m/z	0.253956	0.00763896	1.5301	Z161-0:RT-0	C14766	neg	C14766	C18H30O3	M-H	42	27.2	-3.57138	87.1092	9-OxoODE; 9-KODE; (10E,12Z)-9-Oxooctadeca-10,12-dienoic acid;	NA	NA	NA	293.211	NA	7.03455	1	map00591 Linoleic acid metabolism;
7.79_337.2369m/z	0.222291	0.00747658	1.86791	Z161-0:RT-0	C14772	neg	C14772	C20H34O4	M-H	45.8	38.7	-4.57424	95.746	5,6-DHET; (8Z,11Z,14Z)-5,6-Dihydroxyeicosa-8,11,14-trienoic acid; (8Z,11Z,14Z)-5,6-Dihydroxyicosa-8,11,14-trienoic acid;	NA	NA	NA	337.237	NA	7.79032	1	map00590 Arachidonic acid metabolism; map01100 Metabolic pathways;
7.79_337.2369m/z	0.222291	0.00747658	1.86791	Z161-0:RT-0	C14773	neg	C14773	C20H34O4	M-H	46.6	42.8	-4.57424	95.746	8,9-DHET; (5Z,11Z,14Z)-8,9-Dihydroxyeicosa-5,11,14-trienoic acid; (5Z,11Z,14Z)-8,9-Dihydroxyicosa-5,11,14-trienoic acid;	NA	NA	NA	337.237	NA	7.79032	1	map00590 Arachidonic acid metabolism; map01100 Metabolic pathways;
7.79_337.2369m/z	0.222291	0.00747658	1.86791	Z161-0:RT-0	C14774	neg	C14774	C20H34O4	M-H	51.8	68.8	-4.57424	95.746	11,12-DHET; (5Z,8Z,14Z)-11,12-Dihydroxyeicosa-5,8,14-trienoic acid; (5Z,8Z,14Z)-11,12-Dihydroxyicosa-5,8,14-trienoic acid;	NA	NA	NA	337.237	NA	7.79032	1	map00590 Arachidonic acid metabolism; map01100 Metabolic pathways;
7.79_337.2369m/z	0.222291	0.00747658	1.86791	Z161-0:RT-0	C14775	neg	C14775	C20H34O4	M-H	44.1	30	-4.57424	95.746	14,15-DHET; (5Z,8Z,11Z)-14,15-Dihydroxyeicosa-5,8,11-trienoic acid; (5Z,8Z,11Z)-14,15-Dihydroxyicosa-5,8,11-trienoic acid;	NA	NA	NA	337.237	NA	7.79032	1	map00590 Arachidonic acid metabolism; map01100 Metabolic pathways;
4.28_159.0442m/z	2.33687	0.00358553	1.44605	Z161-0:RT-0	C14785	neg	C14785	C10H8O2	M-H	38.3	0	-5.83684	97.9252	1,4-Dihydroxynaphthalene; 1,4-Naphthohydroquinone; Naphthalene-1,4-diol;	NA	NA	NA	159.044	NA	4.28287	1
6.83_328.2246n	0.434942	8.53988e-07	1.06481	Z161-0:RT-0	C14795	neg	C14795	C18H32O5	M-H, M+Cl	45	26.4	-1.00592	99.726	2,3-Dinor-8-iso prostaglandin F1alpha; 2,3-Dinor-8-iso PGF1alpha;	NA	NA	NA	327.217	328.225	6.82808	1	map00590 Arachidonic acid metabolism;
8.56_313.2377m/z	0.427683	1.28685e-06	1.10466	Z161-0:RT-0	C14828	neg	C14828	C18H34O4	M-H	53.3	74.1	-2.47896	95.5949	9,10-DHOME; 9,10-DHOA; (12Z)-9,10-Dihydroxyoctadec-12-enoic acid;	NA	NA	NA	313.238	NA	8.56038	1	map00591 Linoleic acid metabolism;
8.56_313.2377m/z	0.427683	1.28685e-06	1.10466	Z161-0:RT-0	C14829	neg	C14829	C18H34O4	M-H	53.3	74.1	-2.47896	95.5949	12,13-DHOME; 12,13-DHOA; (9Z)-12,13-Dihydroxyoctadec-9-enoic acid;	NA	NA	NA	313.238	NA	8.56038	1	map00591 Linoleic acid metabolism;
7.73_329.2326m/z	0.3177	8.56142e-08	1.35608	Z161-0:RT-0	C14833	neg	C14833	C18H34O5	M-H	42.1	13.6	-2.11705	99.3675	9,12,13-TriHOME; 9(S),12(S),13(S)-Trihydroxy-10(E)-octadecenoic acid; (10E)-(9S,12S,13S)-9,12,13-Trihydroxyoctadec-10-enoic acid;	NA	NA	NA	329.233	NA	7.73318	1	map00591 Linoleic acid metabolism;
7.03_330.2401n	0.415414	2.55272e-06	1.09395	Z161-0:RT-0	C14833	neg	C14833	C18H34O5	M-H, M+Cl	45	27.3	-1.6524	99.7224	9,12,13-TriHOME; 9(S),12(S),13(S)-Trihydroxy-10(E)-octadecenoic acid; (10E)-(9S,12S,13S)-9,12,13-Trihydroxyoctadec-10-enoic acid;	NA	NA	NA	329.233	330.24	7.03455	1	map00591 Linoleic acid metabolism;
7.73_329.2326m/z	0.3177	8.56142e-08	1.35608	Z161-0:RT-0	C14835	neg	C14835	C18H34O5	M-H	42	13.4	-2.11705	99.3675	9,10,13-TriHOME; 9,10,13-Trihydroxyoctadec-11-enoic acid; (11E)-9,10,13-Trihydroxyoctadec-11-enoic acid;	NA	NA	NA	329.233	NA	7.73318	1	map00591 Linoleic acid metabolism;
7.03_330.2401n	0.415414	2.55272e-06	1.09395	Z161-0:RT-0	C14835	neg	C14835	C18H34O5	M-H, M+Cl	45	27.3	-1.6524	99.7224	9,10,13-TriHOME; 9,10,13-Trihydroxyoctadec-11-enoic acid; (11E)-9,10,13-Trihydroxyoctadec-11-enoic acid;	NA	NA	NA	329.233	330.24	7.03455	1	map00591 Linoleic acid metabolism;
7.73_329.2326m/z	0.3177	8.56142e-08	1.35608	Z161-0:RT-0	C14837	neg	C14837	C18H34O5	M-H	42	13.4	-2.11705	99.3675	9,10-Dihydroxy-12,13-epoxyoctadecanoate; 9,10-Dihydroxy-12,13-epoxyoctadecanoic acid;	NA	NA	NA	329.233	NA	7.73318	1	map00591 Linoleic acid metabolism;
7.03_330.2401n	0.415414	2.55272e-06	1.09395	Z161-0:RT-0	C14837	neg	C14837	C18H34O5	M-H, M+Cl	44.9	27	-1.6524	99.7224	9,10-Dihydroxy-12,13-epoxyoctadecanoate; 9,10-Dihydroxy-12,13-epoxyoctadecanoic acid;	NA	NA	NA	329.233	330.24	7.03455	1	map00591 Linoleic acid metabolism;
3.85_315.0712m/z	0.552197	1.59136e-05	1.09574	Z161-0:RT-0	C14893	neg	C14893	C20H13ClN2	M-H	33.6	0	5.56455	74.4678	2-(4-Chlorophenyl)-3-phenyl-3-(2-pyridinyl)acrylonitrile;	NA	NA	NA	315.071	NA	3.84783	1	NULL
6.83_291.1958m/z	0.320591	3.36582e-06	1.38949	Z161-0:RT-0	C14911	neg	C14911	C18H28O3	M-H	38.4	0.154	-2.49347	94.8689	17beta-Hydroxy-2-oxa-5alpha-androstan-3-one;	NA	NA	NA	291.196	NA	6.82808	1	NULL
7.13_291.1958m/z	2.74016	0.0277549	1.34699	Z161-0:RT-0	C14911	neg	C14911	C18H28O3	M-H	37.3	3.08	-2.74747	86.8445	17beta-Hydroxy-2-oxa-5alpha-androstan-3-one;	NA	NA	NA	291.196	NA	7.13455	1	NULL
5.97_403.1962m/z	0.342959	0.00455453	1.81268	Z161-0:RT-0	C14922	neg	C14922	C23H32O4S	M-H	34.7	0	3.35863	77.2954	15beta-Hydroxy-7alpha-mercapto-pregn-4-ene-3,20-dione 7-acetate;	NA	NA	NA	403.196	NA	5.9723	1	NULL
3.68_467.1099m/z	1.78232	3.45621e-05	1.2579	Z161-0:RT-0	C14942	neg	C14942	C22H24O9	M+Cl	38	3.54	-3.64894	90.5636	2-(2,4,5-Trimethoxyphenyl)-5,6,7,8-tetramethoxy-4H-1-benzopyran-4-one;	NA	NA	NA	467.11	NA	3.68425	1	NULL
3.68_467.1099m/z	1.78232	3.45621e-05	1.2579	Z161-0:RT-0	C14953	neg	C14953	C22H24O9	M+Cl	38	3.54	-3.64894	90.5636	2-(3,4,5-Trimethoxyphenyl)-5,6,7,8-tetramethoxy-4H-1-benzopyran-4-one;	NA	NA	NA	467.11	NA	3.68425	1	NULL
5.26_399.1079m/z	4.97904	1.48572e-07	2.71816	Z161-0:RT-0	C14963	neg	C14963	C21H20O8	M-H	36.4	0	-1.66389	84.1787	2-[4-(Acetyloxy)phenyl]-5,6,7,8-tetramethoxy-4H-1-benzopyran-4-one;	NA	NA	NA	399.108	NA	5.2594	1	NULL
4.27_374.1552m/z	0.440806	6.56494e-06	1.08496	Z161-0:RT-0	C15014	neg	C15014	C21H25NO3	M+Cl	38	2.56	6.94944	95.1938	3-(2-Propenyloxy)estra-1,3,5(10)-triene-16,17-dione 16-oxime;	NA	NA	NA	374.155	NA	4.26858	1	NULL
4.02_338.1310m/z	0.0157713	0.00101687	5.51482	Z161-0:RT-0	C15028	neg	C15028	C21H21NO	M+Cl	38.1	0	-2.37179	93.191	alpha-Ethyl-alpha,beta-diphenyl-2-pyridineethanol;	NA	NA	NA	338.131	NA	4.01928	1	NULL
3.66_338.1345m/z	2.032	0.00129373	1.02334	Z161-0:RT-0	C15028	neg	C15028	C21H21NO	M+Cl	29.5	0	9.29826	57.727	alpha-Ethyl-alpha,beta-diphenyl-2-pyridineethanol;	NA	NA	NA	338.135	NA	3.65568	1	NULL
5.89_301.0348m/z	2.58811	4.63213e-06	1.43479	Z161-0:RT-0	C15031	neg	C15031	C15H10O7	M-H	37.7	0	-1.80818	90.6411	2-(4-Hydroxyphenyl)-5,6,7,8-tetrahydroxy-4H-1-benzopyran-4-one; 5,6,7,8,4'-Pentahydroxyflavone; Nortangeretin;	NA	NA	NA	301.035	NA	5.88658	1	NULL
4.17_301.0344m/z	3.09469	1.61052e-07	1.5009	Z161-0:RT-0	C15031	neg	C15031	C15H10O7	M-H	37.9	1.17	-3.10902	91.7978	2-(4-Hydroxyphenyl)-5,6,7,8-tetrahydroxy-4H-1-benzopyran-4-one; 5,6,7,8,4'-Pentahydroxyflavone; Nortangeretin;	NA	NA	NA	301.034	NA	4.16858	1	NULL
4.62_301.0345m/z	3.22982	5.71082e-08	1.54186	Z161-0:RT-0	C15031	neg	C15031	C15H10O7	M-H	44.4	32	-2.83841	93.2061	2-(4-Hydroxyphenyl)-5,6,7,8-tetrahydroxy-4H-1-benzopyran-4-one; 5,6,7,8,4'-Pentahydroxyflavone; Nortangeretin;	NA	NA	NA	301.035	NA	4.6179	1	NULL
4.80_301.0344m/z	3.58841	0.00106761	1.62134	Z161-0:RT-0	C15031	neg	C15031	C15H10O7	M-H	37.1	0.792	-3.18916	88.3947	2-(4-Hydroxyphenyl)-5,6,7,8-tetrahydroxy-4H-1-benzopyran-4-one; 5,6,7,8,4'-Pentahydroxyflavone; Nortangeretin;	NA	NA	NA	301.034	NA	4.80363	1	NULL
3.89_410.1551m/z	0.158395	0.00127845	2.22468	Z161-0:RT-0	C15038	neg	C15038	C25H21N3O3	M-H	36.6	0	9.99863	94.0164	Oxidized Oplophorus luciferin; Coelenteramide;	NA	NA	NA	410.155	NA	3.8907	1	NULL
3.99_346.1609m/z	0.321211	0.000166371	1.21762	Z161-0:RT-0	C15062	neg	C15062	C20H25NO2	M+Cl	37.4	6.94	9.54851	90.6078	17beta-Hydroxy-3-methoxyestra-1,3,5(10)-triene-17-carbonitrile;	NA	NA	NA	346.161	NA	3.9907	1	NULL
4.18_422.1905m/z	0.250645	0.00118075	1.33945	Z161-0:RT-0	C15067	neg	C15067	C26H30ClNO2	M-H	35	6.48	3.09213	72.1863	4-Chloro-alpha-[4-[2-(diethylamino)ethoxy]phenyl]-alpha-phenylbenzeneethanol;	NA	NA	NA	422.191	NA	4.18287	1	NULL
4.72_569.2335m/z	3.30618	3.99908e-05	1.82975	Z161-0:RT-0	C15096	neg	C15096	C33H34N4O3	M+Cl	38.5	2.79	1.82126	91.775	GV 150013X; N-Phenyl-N'-[(3R)-2,3,4,5-tetrahydro-2,4-dioxo-1-phenyl-5-(tricyclo[3.3.1.13,7]dec-1-ylmethyl)-1H-1,5-benzodiazepin-3-yl]urea;	NA	NA	NA	569.233	NA	4.71792	1
5.27_341.1889m/z	0.359512	0.0204187	1.43809	Z161-0:RT-0	C15097	neg	C15097	C19H30O3	M+Cl	38.7	0.671	-0.138926	93.1347	Androst-5-ene-3beta,17beta,19-triol;	NA	NA	NA	341.189	NA	5.27368	1	NULL
3.79_305.2112m/z	37.3549	1.48949e-05	3.64251	Z161-0:RT-0	C15097	neg	C15097	C19H30O3	M-H	38.5	0	-3.47067	96.5251	Androst-5-ene-3beta,17beta,19-triol;	NA	NA	NA	305.211	NA	3.78783	1	NULL
7.38_456.1528m/z	0.455493	0.0245623	1.40622	Z161-0:RT-0	C15104	neg	C15104	C27H24ClN3O2	M-H	28.7	0	9.60841	54.0503	LY-202769; 2-[2-(5-Chloro-1H-indol-3-yl)ethyl]-3-[3-(1-methylethoxy)phenyl]-4(3H)-quinazolinone;	NA	NA	NA	456.153	NA	7.38387	1
5.26_357.0972m/z	2.00397	1.47331e-05	1.2141	Z161-0:RT-0	C15109	neg	C15109	C19H18O7	M-H	39.3	0	-2.1581	99.0956	Gardenin B; 5-Hydroxy-2-(4-methoxyphenyl)-6,7,8-trimethoxy-4H-1-benzopyran-4-one; 5-Hydroxy-4',6,7,8-tetramethoxyflavone; Demethyltangeretin;	NA	NA	NA	357.097	NA	5.2594	1	NULL
4.01_415.1819m/z	0.283829	0.00834083	1.70928	Z161-0:RT-0	C15112	neg	C15112	C22H30F2O3	M+Cl	24.7	0.935	-9.97331	33.6948	4,4-Difluoro-17beta-hydroxyandrost-5-en-3-one propionate;	NA	NA	NA	415.182	NA	4.005	1	NULL
5.27_341.1889m/z	0.359512	0.0204187	1.43809	Z161-0:RT-0	C15136	neg	C15136	C19H30O3	M+Cl	38.7	0.671	-0.138926	93.1347	3beta-Hydroxy-D-homo-17a-oxa-5alpha-androstan-17-one; Isoandrololactone;	NA	NA	NA	341.189	NA	5.27368	1	NULL
3.79_305.2112m/z	37.3549	1.48949e-05	3.64251	Z161-0:RT-0	C15136	neg	C15136	C19H30O3	M-H	38.5	0	-3.47067	96.5251	3beta-Hydroxy-D-homo-17a-oxa-5alpha-androstan-17-one; Isoandrololactone;	NA	NA	NA	305.211	NA	3.78783	1	NULL
8.57_325.2375m/z	0.40557	1.0144e-05	1.25148	Z161-0:RT-0	C15140	neg	C15140	C20H32F2O	M-H	37.3	0	8.17721	95.3962	3,3-Difluoro-17-methyl-5alpha-androstan-17beta-ol;	NA	NA	NA	325.238	NA	8.57467	1	NULL
8.36_325.2374m/z	0.456825	2.33307e-06	1.03777	Z161-0:RT-0	C15140	neg	C15140	C20H32F2O	M-H	36.5	0	7.78146	91.3375	3,3-Difluoro-17-methyl-5alpha-androstan-17beta-ol;	NA	NA	NA	325.237	NA	8.36038	1	NULL
9.24_325.2373m/z	0.544256	0.000428364	1.27592	Z161-0:RT-0	C15140	neg	C15140	C20H32F2O	M-H	39.1	7.04	7.60729	97.0325	3,3-Difluoro-17-methyl-5alpha-androstan-17beta-ol;	NA	NA	NA	325.237	NA	9.24473	1	NULL
7.44_349.1987m/z	0.256062	6.97492e-05	1.51475	Z161-0:RT-0	C15152	neg	C15152	C21H28F2O2	M-H	37.3	0.729	0.757207	86.5255	4,4-Difluoropregn-5-ene-3,20-dione;	NA	NA	NA	349.199	NA	7.441	1	NULL
4.08_459.2102m/z	0.316683	0.00368498	1.17901	Z161-0:RT-0	C15173	neg	C15173	C23H37O5P	M+Cl	27.6	0	6.95884	45.6564	3beta-Hydroxy-16-phosphonopregn-5-en-20-one monoethyl ester; (3beta-Hydroxy-20-oxopregn-5-en-16-yl)phosphonic acid monoethyl ester;	NA	NA	NA	459.21	NA	4.07642	1	NULL
3.67_363.1398m/z	0.277126	1.61052e-07	1.28578	Z161-0:RT-0	C15174	neg	C15174	C20H24O4	M+Cl	33	0	8.91294	74.739	Estra-1,3,5-(10)-trien-17-one-3-oxyacetic acid; 3-O-(Carboxymethyl)estrone;	NA	NA	NA	363.14	NA	3.66997	1	NULL
7.44_427.1404m/z	0.51538	3.82449e-08	1.03495	Z161-0:RT-0	C15181	neg	C15181	C23H24O8	M-H	30.6	0.723	1.39916	53.9021	Wortmannin;	NA	NA	NA	427.14	NA	7.441	1	NULL
4.08_315.0785m/z	0.463983	3.36582e-06	1.29184	Z161-0:RT-0	C15191	neg	C15191	C18H16O3	M+Cl	37.8	0	-3.04819	92.5182	(2-Isopropyl-1-benzofuran-3-yl)(4-hydroxyphenyl)methanone; 2-Isopropyl-3-(4-hydroxybenzoyl)benzofuran;	NA	NA	NA	315.078	NA	4.07642	1	NULL
5.00_227.0706m/z	6.51013	0.0120369	3.03456	Z161-0:RT-0	C15196	neg	C15196	C14H12O3	M-H	37.6	0	-3.30179	92.0113	3,4-Dihydro-8,9-dihydroxy-1(2H)-anthracenone;	NA	NA	NA	227.071	NA	4.9958	1	NULL
5.23_273.0396m/z	2.51333	0.00150599	1.36069	Z161-0:RT-0	C15218	neg	C15218	C14H10O6	M-H	36.5	0	-3.21744	86.3795	2,2',4,4'-Tetrahydroxybenzil; Bis(2,4-dihydroxyphenyl)ethanedione;	NA	NA	NA	273.04	NA	5.23082	1	NULL
5.35_273.0395m/z	2.7839	0.00377754	1.39387	Z161-0:RT-0	C15218	neg	C15218	C14H10O6	M-H	36.7	0	-3.42547	87.6635	2,2',4,4'-Tetrahydroxybenzil; Bis(2,4-dihydroxyphenyl)ethanedione;	NA	NA	NA	273.04	NA	5.34512	1	NULL
3.77_287.0873m/z	0.385075	2.89022e-06	1.51094	Z161-0:RT-0	C15230	neg	C15230	C13H21O3PS	M-H	36.4	4.17	-1.23276	79.0959	Iprobenfos; IBP; Kitazin P; S-Benzyl O,O-diisopropyl phosphorothioate;	NA	NA	NA	287.087	NA	3.76997	1	NULL
5.78_473.1482m/z	2.92544	0.0128061	1.7422	Z161-0:RT-0	C15305	neg	C15305	C23H31ClO6	M+Cl	32.2	0	-4.89439	66.5845	9-Chloro-11beta,17,21-trihydroxypregn-4-ene-3,20-dione 21-acetate; 9-Chloro-17-hydroxycorticosterone 21-acetate; 9alpha-Chlorocortisol acetate;	NA	NA	NA	473.148	NA	5.78015	1	NULL
1.10_473.1501m/z	3.74356	0.0287148	2.51589	Z161-0:RT-0	C15305	neg	C15305	C23H31ClO6	M+Cl	31.5	0	-0.485094	58.1116	9-Chloro-11beta,17,21-trihydroxypregn-4-ene-3,20-dione 21-acetate; 9-Chloro-17-hydroxycorticosterone 21-acetate; 9alpha-Chlorocortisol acetate;	NA	NA	NA	473.15	NA	1.09618	1	NULL
6.77_389.2171m/z	0.449402	0.000210542	1.37078	Z161-0:RT-0	C15310	neg	C15310	C23H31FO4	M-H	28.8	0	9.59351	54.6234	6alpha-Fluoro-17-hydroxypregn-4-ene-3,20-dione acetate;	NA	NA	NA	389.217	NA	6.77095	1	NULL
4.23_401.2030m/z	0.253646	0.00349799	2.07965	Z161-0:RT-0	C15322	neg	C15322	C22H32F2O2	M+Cl	37.1	0	-9.48933	95.9649	2alpha,3alpha-(Difluoromethylene)-5alpha-androstan-17beta-ol acetate;	NA	NA	NA	401.203	NA	4.22573	1	NULL
7.43_477.2065m/z	0.470289	5.40538e-05	1.04662	Z161-0:RT-0	C15328	neg	C15328	C29H33ClNO3	M-H	33.3	0	-2.41149	69.4103	N,N-Diethyl-2-[4-[6-methoxy-2-(4-methoxyphenyl)-1H-inden-3-yl]phenoxy]ethanamine hydrochloride;	NA	NA	NA	477.206	NA	7.42672	1	NULL
5.64_377.1806m/z	3.25555	9.1293e-05	1.50234	Z161-0:RT-0	C15361	neg	C15361	C21H27FO5	M-H	34.9	3.61	9.56996	81.1515	Descinolone; 9-Fluoro-11beta,16alpha,17-trihydroxypregna-1,4-diene-3,20-dione;	NA	NA	NA	377.181	NA	5.63728	1	NULL
7.89_365.1951m/z	0.608046	0.000120609	1.3313	Z161-0:RT-0	C15381	neg	C15381	C21H28F2O3	M-H	36.1	0	4.79934	86.215	6alpha,9-Difluoro-11beta-hydroxypregn-4-ene-3,20-dione; 6alpha,9-Difluoro-11beta-hydroxyprogesterone;	NA	NA	NA	365.195	NA	7.89033	1	NULL
7.79_465.2055m/z	0.494791	5.21197e-07	1.06275	Z161-0:RT-0	C15425	neg	C15425	C25H34O6	M+Cl	38.3	4.23	1.41168	88.8108	21-Hydroxypregn-4-ene-3,20-dione hydrogen succinate; 21-(3-Carboxy-1-oxopropoxy)pregn-4-ene-3,20-dione; 11-Deoxycorticosterone hydrogen succinate;	NA	NA	NA	465.206	NA	7.79032	1	NULL
7.53_459.1997m/z	0.56319	0.00612985	1.39913	Z161-0:RT-0	C15429	neg	C15429	C25H32O8	M-H	37.7	0	-5.98714	95.1708	17,21-Dihydroxypregn-4-ene-3,11,20-trione 21-(hydrogensuccinate); 21-(3-Carboxy-1-oxopropoxy)-17-hydroxypregn-4-ene-3,11,20-trione; Cortisone 21-succinate;	NA	NA	NA	459.2	NA	7.52673	1	NULL
6.04_405.2121m/z	0.59709	3.37305e-05	1.07088	Z161-0:RT-0	C15432	neg	C15432	C23H31FO5	M-H	42.6	29	9.3974	94.3193	Flurogestone acetate; 9alpha-Fluoro-11-hydroxy,17alpha-acetoxyprogesterone; 9-Fluoro-11beta,17-dihydroxypregn-4-ene-3,20-dione 17-acetate;	NA	NA	NA	405.212	NA	6.04375	1	NULL
7.89_365.1951m/z	0.608046	0.000120609	1.3313	Z161-0:RT-0	C15438	neg	C15438	C20H30O6	M-H	36.1	0	-4.99711	86.5068	Bis(2-butoxyethyl)phthalate; beta-Butoxyethyl phthalate;	NA	NA	NA	365.195	NA	7.89033	1	NULL
2.12_361.1061m/z	0.456528	8.13085e-05	1.003	Z161-0:RT-0	C15451	neg	C15451	C16H22O7	M+Cl	45.7	34.7	0.422614	94.1472	Hinokitiol glucoside; beta-Thujaplicin 2-O-beta-D-glucoside;	NA	NA	NA	361.106	NA	2.11555	1	NULL
4.21_340.1311n	0.569042	5.29575e-05	1.12746	Z161-0:RT-0	C15509	neg	C15509	C20H20O5	M-H, M+Cl	43.4	20.1	-0.0439029	96.8906	Glyceocarpin; 2-Dimethylallyl-(6aS,11aS)-3,6a,9-trihydroxypterocarpan;	NA	NA	NA	375.128	340.131	4.21145	1	map00943 Isoflavonoid biosynthesis;
5.32_339.1233m/z	3.027	0.0393731	1.41116	Z161-0:RT-0	C15509	neg	C15509	C20H20O5	M-H	38.7	0	-1.52919	95.2091	Glyceocarpin; 2-Dimethylallyl-(6aS,11aS)-3,6a,9-trihydroxypterocarpan;	NA	NA	NA	339.123	NA	5.31653	1	map00943 Isoflavonoid biosynthesis;
4.21_340.1311n	0.569042	5.29575e-05	1.12746	Z161-0:RT-0	C15510	neg	C15510	C20H20O5	M-H, M+Cl	43.4	20.1	-0.0439029	96.8906	4-Glyceollidin; 4-Dimethylallylglycinol; 4-Dimethylallyl-(6aS,11aS)-3,6a,9-trihydroxypterocarpan;	NA	NA	NA	375.128	340.131	4.21145	1	map00943 Isoflavonoid biosynthesis;
5.32_339.1233m/z	3.027	0.0393731	1.41116	Z161-0:RT-0	C15510	neg	C15510	C20H20O5	M-H	38.7	0	-1.52919	95.2091	4-Glyceollidin; 4-Dimethylallylglycinol; 4-Dimethylallyl-(6aS,11aS)-3,6a,9-trihydroxypterocarpan;	NA	NA	NA	339.123	NA	5.31653	1	map00943 Isoflavonoid biosynthesis;
5.27_341.1889m/z	0.359512	0.0204187	1.43809	Z161-0:RT-0	C15536	neg	C15536	C19H30O3	M+Cl	38.7	0.679	-0.138926	93.1347	Dihydromonacolin L;	NA	NA	NA	341.189	NA	5.27368	1	NULL
3.79_305.2112m/z	37.3549	1.48949e-05	3.64251	Z161-0:RT-0	C15536	neg	C15536	C19H30O3	M-H	38.5	0	-3.47067	96.5251	Dihydromonacolin L;	NA	NA	NA	305.211	NA	3.78783	1	NULL
5.26_399.1079m/z	4.97904	1.48572e-07	2.71816	Z161-0:RT-0	C15555	neg	C15555	C21H20O8	M-H	37.4	4.97	-1.66389	84.1787	Flavonol 3-O-D-glycoside; Flavonol 3-O-beta-D-glycoside;	NA	NA	NA	399.108	NA	5.2594	1	NULL
4.38_528.2654m/z	0.214902	9.10014e-05	1.76702	Z161-0:RT-0	C15559	neg	C15559	C26H43NO8S	M-H	33.8	2.28	3.29656	70.4699	Glycochenodeoxycholate 7-sulfate;	NA	NA	NA	528.265	NA	4.38288	1	NULL
5.36_271.0604m/z	3.09156	9.76325e-05	1.74799	Z161-0:RT-0	C15567	neg	C15567	C15H12O5	M-H	40.7	17.7	-2.84755	89.3932	2,7,4'-Trihydroxyisoflavanone;	NA	NA	NA	271.06	NA	5.3594	1	map00943 Isoflavonoid biosynthesis; map01110 Biosynthesis of secondary metabolites;
7.43_439.2296m/z	0.40096	2.3407e-07	1.18002	Z161-0:RT-0	C15568	neg	C15568	C24H36O5	M+Cl	39.3	12.9	9.74712	94.3911	7alpha,12alpha-Dihydroxy-3-oxochol-4-enoate;	NA	NA	NA	439.23	NA	7.42672	1	NULL
4.80_287.0567m/z	2.28879	0.000259829	1.19165	Z161-0:RT-0	C15586	neg	C15586	C10H12N4O4	M+Cl	38	0	5.83791	96.6005	N-D-Ribosylpurine; Purine nucleoside; Purine ribonucleoside;	NA	NA	NA	287.057	NA	4.80363	1	NULL
3.78_287.0551m/z	2.54548	6.30336e-05	1.30279	Z161-0:RT-0	C15586	neg	C15586	C10H12N4O4	M+Cl	49.3	55.9	-0.779801	91.4873	N-D-Ribosylpurine; Purine nucleoside; Purine ribonucleoside;	NA	NA	NA	287.055	NA	3.78425	1	NULL
3.67_363.1398m/z	0.277126	1.61052e-07	1.28578	Z161-0:RT-0	C15618	neg	C15618	C20H24O4	M+Cl	33	0	8.91294	74.739	Sobetirome; GC-1;	NA	NA	NA	363.14	NA	3.66997	1	NULL
9.69_503.2374m/z	2.6466	0.00404853	1.50359	Z161-0:RT-0	C15628	neg	C15628	C24H42O7P2	M-H	37.3	0	8.22815	95.561	SR 12813; GW 485801;	NA	NA	NA	503.237	NA	9.6862	1	NULL
2.02_540.0522m/z	2.28354	0.000330545	1.55417	Z161-0:RT-0	C15635	neg	C15635	C28H22Cl3NO4	M-H	26.9	0	-3.67051	38.8247	GW 4064; GW-4064;	NA	NA	NA	540.052	NA	2.0234	1	NULL
3.29_540.0529m/z	2.92741	0.000767517	2.05307	Z161-0:RT-0	C15635	neg	C15635	C28H22Cl3NO4	M-H	26.9	0	-2.24661	36.9451	GW 4064; GW-4064;	NA	NA	NA	540.053	NA	3.29208	1	NULL
4.18_531.2415m/z	0.0994652	0.000385209	2.44155	Z161-0:RT-0	C15649	neg	C15649	C32H36N2O3	M+Cl	35.3	1.19	-1.05822	76.6362	Fexaramine;	NA	NA	NA	531.241	NA	4.18287	1	NULL
3.89_410.1551m/z	0.158395	0.00127845	2.22468	Z161-0:RT-0	C15665	neg	C15665	C22H25N3O3S	M-H	37.4	0	1.79951	88.9119	Ro 18-5364;	NA	NA	NA	410.155	NA	3.8907	1	NULL
3.95_421.0447m/z	0.457458	1.05088e-06	1.32892	Z161-0:RT-0	C15666	neg	C15666	C15H18N2O8S	M+Cl	39.3	13.9	-7.94214	91.198	(7R)-7-(4-Carboxybutanamido)cephalosporanate; 7-Glutarylaminocephalosporanate;	NA	NA	NA	421.045	NA	3.94785	1
3.98_459.0449m/z	0.343413	0.0496002	2.02142	Z161-0:RT-0	C15693	neg	C15693	C20H23Cl3N2O2S	M-H	26.4	0	-5.33252	38.3652	Barbamide;	NA	NA	NA	459.045	NA	3.97642	1	NULL
6.81_791.3938m/z	0.21778	0.00450626	2.98987	Z161-0:RT-0	C15723	neg	C15723	C37H56N8O9	M+Cl	39.6	17.5	9.7019	91.0857	Nostocyclopeptide A1;	NA	NA	NA	791.394	NA	6.8138	1	NULL
2.07_231.0980m/z	0.11012	0.00130404	3.2447	Z161-0:RT-0	C15767	neg	C15767	C9H16N2O5	M-H	37.7	0	-2.77358	91.9338	4-(L-gamma-Glutamylamino)butanoate; 4-(gamma-L-Glutamylamino)butanoate; gamma-Glutamyl-gamma-aminobutyrate; 4-(Glutamylamino)butanoate; gamma-Glutamyl-GABA;	NA	NA	NA	231.098	NA	2.06625	1	map00330 Arginine and proline metabolism; map01100 Metabolic pathways;
1.11_231.0980m/z	0.312716	0.00357488	1.49796	Z161-0:RT-0	C15767	neg	C15767	C9H16N2O5	M-H	43.7	32.8	-2.6823	88.8676	4-(L-gamma-Glutamylamino)butanoate; 4-(gamma-L-Glutamylamino)butanoate; gamma-Glutamyl-gamma-aminobutyrate; 4-(Glutamylamino)butanoate; gamma-Glutamyl-GABA;	NA	NA	NA	231.098	NA	1.11047	1	map00330 Arginine and proline metabolism; map01100 Metabolic pathways;
0.59_259.0212m/z	2.40654	0.000198636	1.45309	Z161-0:RT-0	C15924	neg	C15924	C6H13O9P	M-H	40.2	7.55	-4.61072	98.7751	L-Gulose 1-phosphate;	NA	NA	NA	259.021	NA	0.5935	1	map00053 Ascorbate and aldarate metabolism;
0.72_604.0684m/z	3.92525	0.000159333	1.66708	Z161-0:RT-0	C15925	neg	C15925	C16H25N5O16P2	M-H	38	2.81	-2.37306	90.0465	GDP-L-gulose;	NA	NA	NA	604.068	NA	0.7179	1	map00053 Ascorbate and aldarate metabolism; map00520 Amino sugar and nucleotide sugar metabolism;
0.96_604.0690m/z	4.43437	8.13085e-05	2.02697	Z161-0:RT-0	C15925	neg	C15925	C16H25N5O16P2	M-H	49.6	59.4	-1.49758	90.1852	GDP-L-gulose;	NA	NA	NA	604.069	NA	0.961167	1	map00053 Ascorbate and aldarate metabolism; map00520 Amino sugar and nucleotide sugar metabolism;
0.59_259.0212m/z	2.40654	0.000198636	1.45309	Z161-0:RT-0	C15926	neg	C15926	C6H13O9P	M-H	40.2	7.55	-4.61072	98.7751	beta-L-Galactose 1-phosphate; L-Galactose 1-phosphate;	NA	NA	NA	259.021	NA	0.5935	1	map00053 Ascorbate and aldarate metabolism; map01100 Metabolic pathways; map01110 Biosynthesis of secondary metabolites;
4.01_403.1824m/z	0.24528	3.58345e-05	1.43183	Z161-0:RT-0	C15985	neg	C15985	C22H28N2O3	M+Cl	36.6	0	8.16731	91.9474	17-O-Acetylajmaline;	NA	NA	NA	403.182	NA	4.005	1	NULL
3.63_403.1829m/z	0.407794	0.010078	1.06564	Z161-0:RT-0	C15985	neg	C15985	C22H28N2O3	M+Cl	38.3	14.9	9.50175	87.1242	17-O-Acetylajmaline;	NA	NA	NA	403.183	NA	3.6271	1	NULL
0.86_531.1181m/z	2.60316	0.0149908	1.31082	Z161-0:RT-0	C16197	neg	C16197	C25H24O13	M-H	35.8	0	6.95916	86.8091	Malonylglycitin;	NA	NA	NA	531.118	NA	0.861167	1	map00943 Isoflavonoid biosynthesis;
4.28_187.0390m/z	1.9958	2.02468e-05	1.02456	Z161-0:RT-0	C16212	neg	C16212	C11H8O3	M-H	36.3	0	-5.71049	88.1926	3-Hydroxy-2-naphthoate;	NA	NA	NA	187.039	NA	4.28287	1
4.28_159.0442m/z	2.33687	0.00358553	1.44605	Z161-0:RT-0	C16213	neg	C16213	C10H8O2	M-H	38.3	0	-5.83684	97.9252	2,3-Dihydroxynaphthalene;	NA	NA	NA	159.044	NA	4.28287	1
3.78_167.0340m/z	6.38392	0.000121068	2.11008	Z161-0:RT-0	C16215	neg	C16215	C8H8O4	M-H	36.9	0	-6.1188	91.5281	1,2-Dihydrophthalic acid; Cyclohexa-3,5-diene-1,2-dicarboxylate;	NA	NA	NA	167.034	NA	3.78425	1
3.88_1084.3413m/z	0.0573223	0.0256093	4.2432	Z161-0:RT-0	C16217	neg	C16217	C39H70N7O18P3S	M+Cl	36.6	2.45	0.793022	81.4753	3-Hydroxyoctadecanoyl-CoA; 3-Hydroxystearoyl-CoA; beta-Hydroxystearoyl-CoA;	NA	NA	NA	1084.34	NA	3.87642	1	map01212 Fatty acid metabolism;
3.68_467.1099m/z	1.78232	3.45621e-05	1.2579	Z161-0:RT-0	C16223	neg	C16223	C22H24O9	M+Cl	40	13.8	-3.64894	90.5636	(-)-Medicocarpin; Medicarpin 3-O-glucoside;	NA	NA	NA	467.11	NA	3.68425	1	map00943 Isoflavonoid biosynthesis;
0.86_531.1181m/z	2.60316	0.0149908	1.31082	Z161-0:RT-0	C16231	neg	C16231	C25H24O13	M-H	35.8	0	6.95916	86.8091	(-)-Maackiain-3-O-glucosyl-6''-O-malonate;	NA	NA	NA	531.118	NA	0.861167	1	map00943 Isoflavonoid biosynthesis;
5.36_271.0604m/z	3.09156	9.76325e-05	1.74799	Z161-0:RT-0	C16232	neg	C16232	C15H12O5	M-H	40.7	17.5	-2.84755	89.3932	6,7,4'-Trihydroxyflavanone;	NA	NA	NA	271.06	NA	5.3594	1	map00943 Isoflavonoid biosynthesis; map01110 Biosynthesis of secondary metabolites;
4.80_287.0567m/z	2.28879	0.000259829	1.19165	Z161-0:RT-0	C16233	neg	C16233	C15H12O6	M-H	38.3	1.43	2.13899	92.4484	2,6,7,4'-Tetrahydroxyisoflavanone;	NA	NA	NA	287.057	NA	4.80363	1	map00943 Isoflavonoid biosynthesis; map01110 Biosynthesis of secondary metabolites;
3.78_287.0551m/z	2.54548	6.30336e-05	1.30279	Z161-0:RT-0	C16233	neg	C16233	C15H12O6	M-H	37.4	3.61	-3.6522	87.555	2,6,7,4'-Tetrahydroxyisoflavanone;	NA	NA	NA	287.055	NA	3.78425	1	map00943 Isoflavonoid biosynthesis; map01110 Biosynthesis of secondary metabolites;
1.18_205.0344m/z	0.4374	0.0233112	1.20421	Z161-0:RT-0	C16241	neg	C16241	C8H14O2S2	M-H	35.4	0	-8.99207	87.0022	(R)-Lipoate; (R)-Lipoic acid; (R)-(+)-Lipoate; R-(+)-Lipoic acid; 1,2-Dithiolane-3R-pentanoic acid;	NA	NA	NA	205.034	NA	1.1819	1	map00785 Lipoic acid metabolism; map01100 Metabolic pathways;
0.61_241.0109m/z	2.92364	0.00220066	1.68403	Z161-0:RT-0	C16241	neg	C16241	C8H14O2S2	M+Cl	38	12.6	-9.82684	88.0421	(R)-Lipoate; (R)-Lipoic acid; (R)-(+)-Lipoate; R-(+)-Lipoic acid; 1,2-Dithiolane-3R-pentanoic acid;	NA	NA	NA	241.011	NA	0.608067	1	map00785 Lipoic acid metabolism; map01100 Metabolic pathways;
3.78_261.0389m/z	2.37582	7.38698e-05	1.30383	Z161-0:RT-0	C16264	neg	C16264	C13H10O6	M-H	46.6	43.2	-5.92113	96.4011	2-Hydroxy-6-oxo-6-(2-carboxyphenyl)-hexa-2,4-dienoate;	NA	NA	NA	261.039	NA	3.78425	1	map01100 Metabolic pathways;
3.33_145.0502m/z	0.171994	3.12056e-06	1.87495	Z161-0:RT-0	C16272	neg	C16272	C6H10O4	M-H	38.1	0	-2.97569	93.8391	3-Hydroxy-5-oxohexanoate;	NA	NA	NA	145.05	NA	3.33493	1
3.68_842.1834m/z	0.411943	1.05248e-05	1.50019	Z161-0:RT-0	C16299	neg	C16299	C39H39O21+	M-H	35.1	0.0107	-9.12002	85.6062	Malonylshisonin;	NA	NA	NA	842.183	NA	3.68425	1	map00942 Anthocyanin biosynthesis;
7.02_211.1332m/z	0.267739	1.57208e-05	1.62761	Z161-0:RT-0	C16309	neg	C16309	C12H20O3	M-H	47.7	45.5	-3.47151	97.1876	Traumatin; (10E)-12-Oxododecenoic acid;	NA	NA	NA	211.133	NA	7.02027	1	map00592 alpha-Linolenic acid metabolism; map01110 Biosynthesis of secondary metabolites;
6.81_211.1333m/z	0.318265	1.06956e-06	1.28845	Z161-0:RT-0	C16309	neg	C16309	C12H20O3	M-H	45.7	33.9	-3.29575	98.5054	Traumatin; (10E)-12-Oxododecenoic acid;	NA	NA	NA	211.133	NA	6.8138	1	map00592 alpha-Linolenic acid metabolism; map01110 Biosynthesis of secondary metabolites;
7.02_211.1332m/z	0.267739	1.57208e-05	1.62761	Z161-0:RT-0	C16311	neg	C16311	C12H20O3	M-H	48.2	48.1	-3.47151	97.1876	12-Oxo-9(Z)-dodecenoic acid;	NA	NA	NA	211.133	NA	7.02027	1	map00592 alpha-Linolenic acid metabolism; map01110 Biosynthesis of secondary metabolites;
6.81_211.1333m/z	0.318265	1.06956e-06	1.28845	Z161-0:RT-0	C16311	neg	C16311	C12H20O3	M-H	46	35.3	-3.29575	98.5054	12-Oxo-9(Z)-dodecenoic acid;	NA	NA	NA	211.133	NA	6.8138	1	map00592 alpha-Linolenic acid metabolism; map01110 Biosynthesis of secondary metabolites;
7.03_293.2112m/z	0.253956	0.00763896	1.5301	Z161-0:RT-0	C16316	neg	C16316	C18H30O3	M-H	38.4	9.25	-3.57138	87.1092	13(S)-HOT; (9Z,11E,15Z)-(13S)-Hydroxyoctadeca-9,11,15-trienoate; (9Z,11E,15Z)-(13S)-13-Hydroxyoctadeca-9,11,15-trienoic acid; (9Z,11E,13S,15Z)-13-Hydroxyoctadeca-9,11,15-trienoic acid; 13(S)-HOTrE;	NA	NA	NA	293.211	NA	7.03455	1	map00592 alpha-Linolenic acid metabolism;
6.83_291.1958m/z	0.320591	3.36582e-06	1.38949	Z161-0:RT-0	C16319	neg	C16319	C18H28O3	M-H	43	23.1	-2.49347	94.8689	Etherolenic acid; (9Z,11E,1'E,3'Z)-12-(1',3'-Hexadienyloxy)-9,11-dodecadienoic acid;	NA	NA	NA	291.196	NA	6.82808	1	map00592 alpha-Linolenic acid metabolism;
7.13_291.1958m/z	2.74016	0.0277549	1.34699	Z161-0:RT-0	C16319	neg	C16319	C18H28O3	M-H	40.7	20.1	-2.74747	86.8445	Etherolenic acid; (9Z,11E,1'E,3'Z)-12-(1',3'-Hexadienyloxy)-9,11-dodecadienoic acid;	NA	NA	NA	291.196	NA	7.13455	1	map00592 alpha-Linolenic acid metabolism;
6.83_291.1958m/z	0.320591	3.36582e-06	1.38949	Z161-0:RT-0	C16320	neg	C16320	C18H28O3	M-H	43.1	23.6	-2.49347	94.8689	Colnelenic acid; (8E)-9-[(1E,3Z,6Z)-Nona-1,3,6-trien-1-yloxy]non-8-enoate;	NA	NA	NA	291.196	NA	6.82808	1	map00592 alpha-Linolenic acid metabolism; map01110 Biosynthesis of secondary metabolites;
7.13_291.1958m/z	2.74016	0.0277549	1.34699	Z161-0:RT-0	C16320	neg	C16320	C18H28O3	M-H	42.5	28.8	-2.74747	86.8445	Colnelenic acid; (8E)-9-[(1E,3Z,6Z)-Nona-1,3,6-trien-1-yloxy]non-8-enoate;	NA	NA	NA	291.196	NA	7.13455	1	map00592 alpha-Linolenic acid metabolism; map01110 Biosynthesis of secondary metabolites;
6.83_291.1958m/z	0.320591	3.36582e-06	1.38949	Z161-0:RT-0	C16324	neg	C16324	C18H28O3	M-H	43	23.1	-2.49347	94.8689	9,10-EOT; 9,10-Epoxyoctadecatrienoic acid; (9S)-(10E,12Z,15Z)-9,10-Epoxyoctadecatri-10,12,15-enoic acid; 9,10-EOTrE;	NA	NA	NA	291.196	NA	6.82808	1	map00592 alpha-Linolenic acid metabolism; map01110 Biosynthesis of secondary metabolites;
7.13_291.1958m/z	2.74016	0.0277549	1.34699	Z161-0:RT-0	C16324	neg	C16324	C18H28O3	M-H	42.5	28.8	-2.74747	86.8445	9,10-EOT; 9,10-Epoxyoctadecatrienoic acid; (9S)-(10E,12Z,15Z)-9,10-Epoxyoctadecatri-10,12,15-enoic acid; 9,10-EOTrE;	NA	NA	NA	291.196	NA	7.13455	1	map00592 alpha-Linolenic acid metabolism; map01110 Biosynthesis of secondary metabolites;
6.83_291.1958m/z	0.320591	3.36582e-06	1.38949	Z161-0:RT-0	C16325	neg	C16325	C18H28O3	M-H	43	23.2	-2.49347	94.8689	10-OPDA; 10-Oxo-11,15-phytodienoic acid; (11Z,15Z)-10-Oxo-11,15-phytodienoic acid;	NA	NA	NA	291.196	NA	6.82808	1	map00592 alpha-Linolenic acid metabolism; map01110 Biosynthesis of secondary metabolites;
7.13_291.1958m/z	2.74016	0.0277549	1.34699	Z161-0:RT-0	C16325	neg	C16325	C18H28O3	M-H	42.4	28.5	-2.74747	86.8445	10-OPDA; 10-Oxo-11,15-phytodienoic acid; (11Z,15Z)-10-Oxo-11,15-phytodienoic acid;	NA	NA	NA	291.196	NA	7.13455	1	map00592 alpha-Linolenic acid metabolism; map01110 Biosynthesis of secondary metabolites;
7.03_293.2112m/z	0.253956	0.00763896	1.5301	Z161-0:RT-0	C16326	neg	C16326	C18H30O3	M-H	42.6	30	-3.57138	87.1092	9(S)-HOT; (9S)-(10E,12Z,15Z)-9-Hydroxyoctadecatri-10,12,15-enoic acid; 9(S)-HOTrE;	NA	NA	NA	293.211	NA	7.03455	1	map00592 alpha-Linolenic acid metabolism;
7.03_293.2112m/z	0.253956	0.00763896	1.5301	Z161-0:RT-0	C16342	neg	C16342	C18H30O3	M-H	42.4	29.2	-3.57138	87.1092	2(R)-HOT; (2R)-(9Z,12Z,15Z)-2-Hydroxyoctadecatri-9,12,15-enoic acid; 2(R)-HOTrE;	NA	NA	NA	293.211	NA	7.03455	1	map00592 alpha-Linolenic acid metabolism;
7.03_293.2112m/z	0.253956	0.00763896	1.5301	Z161-0:RT-0	C16346	neg	C16346	C18H30O3	M-H	37.9	6.76	-3.57138	87.1092	17-Hydroxylinolenic acid; (9Z,12Z,15Z)-17-Hydroxyoctadecatri-9,12,15-enoic acid;	NA	NA	NA	293.211	NA	7.03455	1	map00592 alpha-Linolenic acid metabolism;
4.63_245.0446m/z	2.5245	0.0499828	1.05406	Z161-0:RT-0	C16361	neg	C16361	C8H10N4O3	M+Cl	38.8	0	-0.618648	94.6367	1,3,7-Trimethyluric acid; 1,3,7-Trimethylurate;	NA	NA	NA	245.045	NA	4.6322	1	map00232 Caffeine metabolism;
6.44_245.0448m/z	58.5406	0.0177351	3.48806	Z161-0:RT-0	C16361	neg	C16361	C8H10N4O3	M+Cl	41.3	11.1	0.645455	96.0499	1,3,7-Trimethyluric acid; 1,3,7-Trimethylurate;	NA	NA	NA	245.045	NA	6.43592	1	map00232 Caffeine metabolism;
3.78_261.0389m/z	2.37582	7.38698e-05	1.30383	Z161-0:RT-0	C16365	neg	C16365	C8H10N4O4	M+Cl	40.1	7.37	-3.07926	96.8918	5-Acetylamino-6-formylamino-3-methyluracil; AFMU;	NA	NA	NA	261.039	NA	3.78425	1	map00232 Caffeine metabolism; map01100 Metabolic pathways; map01110 Biosynthesis of secondary metabolites;
2.02_662.1008m/z	3.35737	0.00169527	2.06727	Z161-0:RT-0	C16367	neg	C16367	C30H27O15+	M+Cl	36.8	0	-5.7367	90.6078	Delphinidin 3-O-(6-caffeoyl-beta-D-glucoside);	NA	NA	NA	662.101	NA	2.0234	1	map00942 Anthocyanin biosynthesis;
2.12_130.0869m/z	0.530955	0.0001134	1.2504	Z161-0:RT-0	C16434	neg	C16434	C6H13NO2	M-H	38.6	0	-3.41349	96.8192	Isoleucine;	NA	NA	NA	130.087	NA	2.11555	1	NULL
0.59_131.0454m/z	0.53763	0.000120491	1.29644	Z161-0:RT-0	C16438	neg	C16438	C4H8N2O3	M-H	37.4	0	-6.11075	93.8767	Asparagine;	NA	NA	NA	131.045	NA	0.5935	1	NULL
2.12_130.0869m/z	0.530955	0.0001134	1.2504	Z161-0:RT-0	C16439	neg	C16439	C6H13NO2	M-H	38.6	0	-3.41349	96.8192	Leucine;	NA	NA	NA	130.087	NA	2.11555	1	NULL
4.17_423.0941m/z	1.78141	0.000446261	1.51069	Z161-0:RT-0	C16489	neg	C16489	C12H25N2O10P	M+Cl	37.8	0	-0.069552	89.144	Fructoselysine 6-phosphate;	NA	NA	NA	423.094	NA	4.16858	1
3.79_305.1522m/z	17.5734	1.16686e-06	3.06641	Z161-0:RT-0	C16506	neg	C16506	C15H26O4	M+Cl	38.5	0	-1.2298	94.0386	(10S)-Juvenile hormone III acid diol;	NA	NA	NA	305.152	NA	3.78783	1
4.18_422.1905m/z	0.250645	0.00118075	1.33945	Z161-0:RT-0	C16544	neg	C16544	C26H29NO2	M+Cl	41.1	14.5	3.37942	94.9449	alpha-Hydroxytamoxifen;	NA	NA	NA	422.191	NA	4.18287	1
4.18_422.1905m/z	0.250645	0.00118075	1.33945	Z161-0:RT-0	C16545	neg	C16545	C26H29NO2	M+Cl	40.8	13	3.37942	94.9449	Tamoxifen N-oxide;	NA	NA	NA	422.191	NA	4.18287	1
4.34_392.1812m/z	0.398398	0.0268595	1.09157	Z161-0:RT-0	C16546	neg	C16546	C25H27NO	M+Cl	35.3	0	7.17911	84.7182	N-Desmethyltamoxifen;	NA	NA	NA	392.181	NA	4.34002	1
4.33_378.1657m/z	0.442693	0.00503323	1.02358	Z161-0:RT-0	C16548	neg	C16548	C24H25NO	M+Cl	26.9	0	7.78901	43.3009	N,N-Didesmethyltamoxifen;	NA	NA	NA	378.166	NA	4.32573	1
4.06_474.1723m/z	0.394288	0.0116953	1.49908	Z161-0:RT-0	C16577	neg	C16577	C24H29NO9	M-H	25.1	2.89	-9.82534	33.4952	Codeine-6-glucuronide;	NA	NA	NA	474.172	NA	4.06213	1
3.77_255.0290m/z	5.41776	0.00485461	2.09143	Z161-0:RT-0	C16583	neg	C16583	C8H12O7	M+Cl	36.8	0.381	5.75746	90.0923	(R)-(Homo)2-citrate; (R)-2-Hydroxy-1,2,5-pentanetricarboxylate; (R)-2-Hydroxy-1,2,5-pentanetricarboxylic acid;	NA	NA	NA	255.029	NA	3.76997	1	map01210 2-Oxocarboxylic acid metabolism;
3.77_255.0290m/z	5.41776	0.00485461	2.09143	Z161-0:RT-0	C16597	neg	C16597	C8H12O7	M+Cl	36.8	0.381	5.75746	90.0923	(-)-threo-Iso(homo)2-citrate; (-)-threo-1-Hydroxy-1,2,5-pentanetricarboxylic acid; 1-Hydroxypentane-1,2,5-tricarboxylate; threo-(Homo)2-isocitrate;	NA	NA	NA	255.029	NA	3.76997	1	map01210 2-Oxocarboxylic acid metabolism;
4.91_375.1302m/z	0.416692	6.1953e-06	1.32165	Z161-0:RT-0	C16607	neg	C16607	C20H21FN2O2	M+Cl	33.8	0	6.0801	75.8346	Citalopram N-oxide;	NA	NA	NA	375.13	NA	4.91007	1
5.46_377.0329m/z	2.88174	0.0209723	1.81457	Z161-0:RT-0	C16615	neg	C16615	C11H15N4O7PS	M-H	38.5	0	0.653163	93.3804	6-Methylthiopurine 5'-monophosphate ribonucleotide; 6-Methylthioinosine-5'-monophosphate;	NA	NA	NA	377.033	NA	5.4594	1
0.73_379.0156m/z	1.96119	0.000617878	1.1706	Z161-0:RT-0	C16618	neg	C16618	C10H13N4O8PS	M-H	36	0.343	9.6437	90.2375	6-Thioxanthine 5'-monophosphate;	NA	NA	NA	379.016	NA	0.732583	1
2.12_130.0869m/z	0.530955	0.0001134	1.2504	Z161-0:RT-0	C16647	neg	C16647	C6H13NO2	M-H	38.6	0	-3.41349	96.8192	N,N-Diethylglycine;	NA	NA	NA	130.087	NA	2.11555	1	NULL
3.77_360.1765m/z	0.264719	0.000441754	1.4576	Z161-0:RT-0	C16662	neg	C16662	C21H27NO2	M+Cl	36.9	0	8.86129	94.3875	L-alpha-Acetyl-N,N-dinormethadol; dinor-LAAM;	NA	NA	NA	360.176	NA	3.76997	1
4.30_360.1754m/z	0.429497	0.0296916	1.24819	Z161-0:RT-0	C16662	neg	C16662	C21H27NO2	M+Cl	38	0	5.7366	96.4282	L-alpha-Acetyl-N,N-dinormethadol; dinor-LAAM;	NA	NA	NA	360.175	NA	4.29717	1
0.73_387.0781m/z	0.546754	0.00216905	1.14623	Z161-0:RT-0	C16672	neg	C16672	C16H20N2O5S	M+Cl	29.6	0	-1.75829	50.3356	Benzylpenicilloic acid;	NA	NA	NA	387.078	NA	0.732583	1	NULL
2.04_457.0487m/z	0.514683	0.00195492	1.13952	Z161-0:RT-0	C16688	neg	C16688	C12H23O14P	M+Cl	37.1	0.292	-7.77723	94.0642	Sucrose 6-phosphate; 6-Phosphosucrose; 6-O-Phosphonosucrose; beta-D-Fructofuranosyl-6-O-phosphono-alpha-D-glucopyranoside;	NA	NA	NA	457.049	NA	2.03768	1	map00500 Starch and sucrose metabolism;
3.89_421.0770m/z	0.554464	2.88523e-05	1.01854	Z161-0:RT-0	C16688	neg	C16688	C12H23O14P	M-H	37.4	0	3.99812	91.5568	Sucrose 6-phosphate; 6-Phosphosucrose; 6-O-Phosphonosucrose; beta-D-Fructofuranosyl-6-O-phosphono-alpha-D-glucopyranoside;	NA	NA	NA	421.077	NA	3.8907	1	map00500 Starch and sucrose metabolism;
2.20_257.0773m/z	0.170468	7.53538e-05	1.75667	Z161-0:RT-0	C16744	neg	C16744	C10H14N2O6	M-H	41.5	13.2	-2.41778	96.9868	Spongothymidine;	NA	NA	NA	257.077	NA	2.20127	1	NULL
3.42_153.0189m/z	6.23775	0.000683766	1.93234	Z161-0:RT-0	C16748	neg	C16748	C7H6O4	M-H	39.3	0	-2.83395	99.8904	Patulin;	NA	NA	NA	153.019	NA	3.42065	1	NULL
4.02_327.0503m/z	2.19998	0.000187565	1.27128	Z161-0:RT-0	C16755	neg	C16755	C17H12O7	M-H	46.6	47.5	-2.15136	88.2405	Aflatoxin G1;	NA	NA	NA	327.05	NA	4.01928	1
4.02_327.0503m/z	2.19998	0.000187565	1.27128	Z161-0:RT-0	C16756	neg	C16756	C17H12O7	M-H	46.6	47.5	-2.15136	88.2405	Aflatoxin M1;	NA	NA	NA	327.05	NA	4.01928	1
3.39_563.1808m/z	0.372747	0.0229564	1.29491	Z161-0:RT-0	C16800	neg	C16800	C27H32O13	M-H	36.4	0.0116	6.7818	89.4317	Cascaroside D;	NA	NA	NA	563.181	NA	3.39208	1	NULL
3.39_563.1808m/z	0.372747	0.0229564	1.29491	Z161-0:RT-0	C16801	neg	C16801	C27H32O13	M-H	36.4	0.0116	6.7818	89.4317	Cascaroside C;	NA	NA	NA	563.181	NA	3.39208	1	NULL
5.46_377.0329m/z	2.88174	0.0209723	1.81457	Z161-0:RT-0	C16805	neg	C16805	C19H15ClO4	M+Cl	32.4	0	-7.04836	70.1169	Coumachlor;	NA	NA	NA	377.033	NA	5.4594	1	NULL
3.78_217.0495m/z	2.53445	3.5646e-05	1.30301	Z161-0:RT-0	C16811	neg	C16811	C12H10O4	M-H	47	42.5	-5.33976	98.4173	Baldrinal;	NA	NA	NA	217.049	NA	3.78425	1	NULL
7.70_259.0969m/z	4.63561	0.0301297	2.59618	Z161-0:RT-0	C16812	neg	C16812	C15H16O4	M-H	44.9	31.4	-2.56066	96.0811	Homobaldrinal;	NA	NA	NA	259.097	NA	7.7046	1	NULL
4.24_326.0992n	0.447586	2.6258e-05	1.20153	Z161-0:RT-0	C16827	neg	C16827	C15H18O8	M-H, M+Cl	40.6	10.5	-2.84712	96.008	p-Coumaroyl-D-glucose; 1-O-(4-Coumaroyl)-beta-D-glucose; 1-O-(4-Hydroxycinnamoyl)-beta-D-glucose;	NA	NA	NA	325.092	326.099	4.24002	1	NULL
3.70_177.0184m/z	6.20144	3.20151e-07	1.80904	Z161-0:RT-0	C16828	neg	C16828	C9H6O4	M-H	37.8	0	-5.099	94.8894	Caffeoquinone; Caffeic acid quinone;	NA	NA	NA	177.018	NA	3.69853	1	NULL
3.64_913.1825m/z	6.33706	3.76913e-05	1.90854	Z161-0:RT-0	C16833	neg	C16833	C30H45N8O17P3S	M-H	38	4	6.68927	93.6	beta-Phenylalanoyl-CoA; (R)-beta-Phenylalanoyl-CoA; (R)-3-Amino-3-phenylpropanoyl-CoA; Amino phenylpropanoyl-CoA;	NA	NA	NA	913.182	NA	3.64138	1	NULL
4.63_257.0446m/z	3.16809	0.00287771	1.88424	Z161-0:RT-0	C16838	neg	C16838	C14H10O5	M-H	36.9	0	-3.74545	89.0809	Alternariol;	NA	NA	NA	257.045	NA	4.6322	1	NULL
0.61_241.0109m/z	2.92364	0.00220066	1.68403	Z161-0:RT-0	C16848	neg	C16848	C6H11O8P	M-H	39	1.23	-4.04627	98.2953	6-Deoxy-5-ketofructose 1-phosphate; 1-Deoxy-D-threo-hexo-2,5-diulose 6-phosphate;	NA	NA	NA	241.011	NA	0.608067	1	map00400 Phenylalanine, tyrosine and tryptophan biosynthesis; map01110 Biosynthesis of secondary metabolites;
0.75_276.9867m/z	3.58949	0.00259315	2.15211	Z161-0:RT-0	C16848	neg	C16848	C6H11O8P	M+Cl	38	0.863	-7.61111	97.5378	6-Deoxy-5-ketofructose 1-phosphate; 1-Deoxy-D-threo-hexo-2,5-diulose 6-phosphate;	NA	NA	NA	276.987	NA	0.746867	1	map00400 Phenylalanine, tyrosine and tryptophan biosynthesis; map01110 Biosynthesis of secondary metabolites;
3.78_191.0702m/z	4.44555	1.61101e-06	2.02701	Z161-0:RT-0	C16896	neg	C16896	C11H12O3	M-H	39.9	17	-6.03163	89.5188	Nakitriol;	NA	NA	NA	191.07	NA	3.78425	1	NULL
5.14_191.0341m/z	0.206039	1.79546e-07	1.67835	Z161-0:RT-0	C16913	neg	C16913	C10H8O4	M-H	40.4	11.6	-4.52743	95.6291	Anemonin; Pulsatilla camphor;	NA	NA	NA	191.034	NA	5.13867	1	NULL
7.24_257.0813m/z	6.57168	0.00747658	2.57582	Z161-0:RT-0	C16929	neg	C16929	C15H14O4	M-H	42.4	20.6	-2.61975	94.4082	Catalpalactone;	NA	NA	NA	257.081	NA	7.241	1	NULL
7.43_477.2065m/z	0.470289	5.40538e-05	1.04662	Z161-0:RT-0	C16931	neg	C16931	C26H34O6	M+Cl	37.1	0	3.45262	89.3298	Cinobufagin;	NA	NA	NA	477.206	NA	7.42672	1	NULL
4.80_287.0567m/z	2.28879	0.000259829	1.19165	Z161-0:RT-0	C16940	neg	C16940	C15H12O6	M-H	38	0	2.13899	92.4484	Carthamidin;	NA	NA	NA	287.057	NA	4.80363	1	NULL
3.78_287.0551m/z	2.54548	6.30336e-05	1.30279	Z161-0:RT-0	C16940	neg	C16940	C15H12O6	M-H	36.7	0.351	-3.6522	87.555	Carthamidin;	NA	NA	NA	287.055	NA	3.78425	1	NULL
4.01_403.1824m/z	0.24528	3.58345e-05	1.43183	Z161-0:RT-0	C16953	neg	C16953	C22H28N2O3	M+Cl	36.6	0	8.16731	91.9474	Dihydrocorynantheine; 18,19-Dihydrocorynantheine;	NA	NA	NA	403.182	NA	4.005	1	NULL
3.63_403.1829m/z	0.407794	0.010078	1.06564	Z161-0:RT-0	C16953	neg	C16953	C22H28N2O3	M+Cl	35.3	0	9.50175	87.1242	Dihydrocorynantheine; 18,19-Dihydrocorynantheine;	NA	NA	NA	403.183	NA	3.6271	1	NULL
4.01_403.1824m/z	0.24528	3.58345e-05	1.43183	Z161-0:RT-0	C16972	neg	C16972	C22H28N2O3	M+Cl	36.6	0	8.16731	91.9474	Hirsutine;	NA	NA	NA	403.182	NA	4.005	1	NULL
3.63_403.1829m/z	0.407794	0.010078	1.06564	Z161-0:RT-0	C16972	neg	C16972	C22H28N2O3	M+Cl	35.3	0	9.50175	87.1242	Hirsutine;	NA	NA	NA	403.183	NA	3.6271	1	NULL
0.68_453.0989m/z	0.331113	0.000113735	2.21861	Z161-0:RT-0	C16978	neg	C16978	C21H22O9	M+Cl	36.5	0.605	7.36942	90.0017	Isoliquiritin;	NA	NA	NA	453.099	NA	0.682883	1	NULL
4.58_453.0971m/z	1.66612	1.83614e-05	1.03811	Z161-0:RT-0	C16978	neg	C16978	C21H22O9	M+Cl	38.4	0	3.15462	95.895	Isoliquiritin;	NA	NA	NA	453.097	NA	4.57505	1	NULL
5.26_417.1181m/z	1.86262	0.000112171	1.1721	Z161-0:RT-0	C16978	neg	C16978	C21H22O9	M-H	40.8	13.8	-2.41596	93.25	Isoliquiritin;	NA	NA	NA	417.118	NA	5.2594	1	NULL
3.89_421.0770m/z	0.554464	2.88523e-05	1.01854	Z161-0:RT-0	C16979	neg	C16979	C19H18O11	M-H	36.7	0	-1.61535	85.5934	Isomangiferin;	NA	NA	NA	421.077	NA	3.8907	1	NULL
0.68_453.0989m/z	0.331113	0.000113735	2.21861	Z161-0:RT-0	C16989	neg	C16989	C21H22O9	M+Cl	43.8	37	7.36942	90.0017	Liquiritin; Liquiritigenin-4'-beta-glucoside;	NA	NA	NA	453.099	NA	0.682883	1	NULL
4.58_453.0971m/z	1.66612	1.83614e-05	1.03811	Z161-0:RT-0	C16989	neg	C16989	C21H22O9	M+Cl	38.8	2	3.15462	95.895	Liquiritin; Liquiritigenin-4'-beta-glucoside;	NA	NA	NA	453.097	NA	4.57505	1	NULL
5.26_417.1181m/z	1.86262	0.000112171	1.1721	Z161-0:RT-0	C16989	neg	C16989	C21H22O9	M-H	40.7	13.3	-2.41596	93.25	Liquiritin; Liquiritigenin-4'-beta-glucoside;	NA	NA	NA	417.118	NA	5.2594	1	NULL
3.76_315.0521m/z	0.396348	0.0335815	1.31551	Z161-0:RT-0	C16996	neg	C16996	C16H12N2O3	M+Cl	37.4	0.179	-7.36653	95.0847	Methyl nigakinone;	NA	NA	NA	315.052	NA	3.75568	1	NULL
3.60_405.1418m/z	0.444393	1.0482e-05	1.47444	Z161-0:RT-0	C17000	neg	C17000	C17H26O11	M-H	30.8	4.19	3.92455	54.3703	Morroniside;	NA	NA	NA	405.142	NA	3.59853	1	NULL
5.23_427.1921m/z	1.87748	0.0166202	1.03825	Z161-0:RT-0	C17004	neg	C17004	C22H33ClN2O2	M+Cl	32.7	0.113	-0.964736	64.6745	Kalihinol A;	NA	NA	NA	427.192	NA	5.23082	1	NULL
4.18_298.1400m/z	0.295521	0.00197867	1.6306	Z161-0:RT-0	C17007	neg	C17007	C16H25NS	M+Cl	38.3	0.189	-0.796146	92.1603	Axisothiocyanate 3;	NA	NA	NA	298.14	NA	4.18287	1	NULL
4.21_331.0594m/z	0.318734	9.44538e-05	1.91287	Z161-0:RT-0	C17010	neg	C17010	C14H16O7	M+Cl	37.3	0	1.44814	88.1003	Dehypoxanthine futalosine;	NA	NA	NA	331.059	NA	4.21145	1	map00130 Ubiquinone and other terpenoid-quinone biosynthesis; map01110 Biosynthesis of secondary metabolites;
3.31_383.1146m/z	0.55519	7.48678e-05	1.23628	Z161-0:RT-0	C17011	neg	C17011	C15H24O9	M+Cl	35.4	1.67	8.97772	85.3427	Leonuridine;	NA	NA	NA	383.115	NA	3.30637	1	NULL
5.23_427.1921m/z	1.87748	0.0166202	1.03825	Z161-0:RT-0	C17013	neg	C17013	C22H32O6	M+Cl	34.7	0	7.11048	81.3332	Nigakilactone B; Simalikalactone A; Quassin;	NA	NA	NA	427.192	NA	5.23082	1	NULL
4.28_203.0337m/z	2.09163	0.00379263	1.10301	Z161-0:RT-0	C17018	neg	C17018	C11H8O4	M-H	34.8	7.34	-6.04008	73.4568	1,4-Dihydroxy-6-naphthoate;	NA	NA	NA	203.034	NA	4.28287	1	map00130 Ubiquinone and other terpenoid-quinone biosynthesis; map01110 Biosynthesis of secondary metabolites;
4.60_333.0608m/z	1.89317	0.00162138	1.04064	Z161-0:RT-0	C17114	neg	C17114	C15H23BrO	M+Cl	39.4	57.4	-6.06596	46.6145	Spirolaurenone;	NA	NA	NA	333.061	NA	4.60362	1	NULL
4.17_593.1269m/z	2.9216	3.33235e-05	1.57726	Z161-0:RT-0	C17140	neg	C17140	C30H26O13	M-H	35.9	0.601	-5.24829	84.7636	Tribuloside;	NA	NA	NA	593.127	NA	4.16858	1	NULL
3.98_593.1268m/z	3.66499	5.51068e-05	1.95465	Z161-0:RT-0	C17140	neg	C17140	C30H26O13	M-H	39.5	9.69	-5.4781	93.9654	Tribuloside;	NA	NA	NA	593.127	NA	3.97642	1	NULL
3.77_593.1282m/z	3.81147	2.86961e-05	1.83285	Z161-0:RT-0	C17140	neg	C17140	C30H26O13	M-H	49.1	51.6	-3.15568	97.3953	Tribuloside;	NA	NA	NA	593.128	NA	3.76997	1	NULL
1.11_307.0333m/z	0.384888	0.0110162	1.06186	Z161-0:RT-0	C17177	neg	C17177	C15H17BrO2	M-H	28.8	0	-1.93985	46.0999	Aplysinal;	NA	NA	NA	307.033	NA	1.11047	1	NULL
4.52_335.0762m/z	3.05364	4.83076e-06	1.48856	Z161-0:RT-0	C17179	neg	C17179	C15H25BrO	M+Cl	28.9	0	-6.82921	52.3948	beta-Snyderol;	NA	NA	NA	335.076	NA	4.5179	1	NULL
4.52_335.0762m/z	3.05364	4.83076e-06	1.48856	Z161-0:RT-0	C17193	neg	C17193	C15H26BrClO	M-H	29	15.9	-6.09817	36.0665	Heterocladol;	NA	NA	NA	335.076	NA	4.5179	1	NULL
0.72_362.0494m/z	2.14467	0.00810695	1.12159	Z161-0:RT-0	C17244	neg	C17244	C11H21NO6S2	M+Cl	38	13.3	-3.16634	80.5359	3-Methylthiopropyl-desulfoglucosinolate;	NA	NA	NA	362.049	NA	0.7179	1	map00966 Glucosinolate biosynthesis; map01110 Biosynthesis of secondary metabolites; map01210 2-Oxocarboxylic acid metabolism;
3.56_376.0655m/z	0.46306	6.97492e-05	1.00167	Z161-0:RT-0	C17248	neg	C17248	C12H23NO6S2	M+Cl	35.1	8.26	-1.76203	69.3909	4-Methylthiobutyl-desulfoglucosinolate;	NA	NA	NA	376.065	NA	3.55567	1	map00966 Glucosinolate biosynthesis; map01210 2-Oxocarboxylic acid metabolism;
3.70_147.0444m/z	0.430251	1.62374e-07	1.3517	Z161-0:RT-0	C17268	neg	C17268	C9H8O2	M-H	37.4	0	-4.81775	92.6765	Pyruvophenone; 1-Phenyl-1,2-propanedione;	NA	NA	NA	147.044	NA	3.69853	1	map00360 Phenylalanine metabolism; map01100 Metabolic pathways;
4.03_485.1681m/z	0.429082	8.70943e-06	1.03736	Z161-0:RT-0	C17351	neg	C17351	C23H26N4O8	M-H	37.7	0.848	0.596684	88.2421	Nocardicin C;	NA	NA	NA	485.168	NA	4.03357	1	map00261 Monobactam biosynthesis;
4.03_485.1681m/z	0.429082	8.70943e-06	1.03736	Z161-0:RT-0	C17352	neg	C17352	C23H26N4O8	M-H	37.7	0.848	0.596684	88.2421	Isonocardicin C;	NA	NA	NA	485.168	NA	4.03357	1	map00261 Monobactam biosynthesis;
4.18_361.1372m/z	0.371801	0.000820855	1.3257	Z161-0:RT-0	C17362	neg	C17362	C13H22N4O8	M-H	37.3	0	2.07283	88.7311	Clavamycin B;	NA	NA	NA	361.137	NA	4.18287	1	NULL
4.18_361.1372m/z	0.371801	0.000820855	1.3257	Z161-0:RT-0	C17363	neg	C17363	C13H22N4O8	M-H	37.4	0.838	2.07283	88.7311	Clavamycin C;	NA	NA	NA	361.137	NA	4.18287	1	NULL
4.11_314.1348m/z	0.243882	0.00107255	1.72941	Z161-0:RT-0	C17364	neg	C17364	C13H21N3O6	M-H	40.5	13.5	-3.12558	92.765	Clavamycin D;	NA	NA	NA	314.135	NA	4.105	1	NULL
3.88_314.1350m/z	0.366124	1.21035e-05	1.39817	Z161-0:RT-0	C17364	neg	C17364	C13H21N3O6	M-H	39.1	4.91	-2.50776	93.5725	Clavamycin D;	NA	NA	NA	314.135	NA	3.87642	1	NULL
3.98_659.1807m/z	0.494634	0.000118693	1.09696	Z161-0:RT-0	C17393	neg	C17393	C29H36O15	M+Cl	37.8	2.89	9.48283	96.4638	Methyl hesperidin;	NA	NA	NA	659.181	NA	3.97642	1	NULL
10.30_517.2532m/z	5.98292	0.00377133	2.20757	Z161-0:RT-0	C17435	neg	C17435	C25H44O7P2	M-H	35.2	0	8.29265	85.4596	di-trans,poly-cis-Pentaprenyl diphosphate; ditrans,dicis-Pentaprenyl diphosphate; 2-cis,6-cis,10-trans,14-trans-Pentaprenyl diphosphate; 2-cis,6-cis,10-trans,14-trans-Geranylfarnesyl diphosphate;	NA	NA	NA	517.253	NA	10.2991	1	NULL
4.02_489.1958m/z	0.384226	5.35915e-07	1.02172	Z161-0:RT-0	C17440	neg	C17440	C20H40O7P2	M+Cl	31.6	0.0439	3.16951	61.6892	Tetrahydrogeranylgeranyl diphosphate;	NA	NA	NA	489.196	NA	4.01928	1	NULL
4.65_449.1078m/z	2.15898	2.4674e-06	1.46706	Z161-0:RT-0	C17449	neg	C17449	C21H22O11	M-H	45.5	33.6	-2.52298	97.0964	Astilbin;	NA	NA	NA	449.108	NA	4.64648	1	NULL
6.77_389.2171m/z	0.449402	0.000210542	1.37078	Z161-0:RT-0	C17450	neg	C17450	C19H34O8	M-H	29.9	0	-2.52872	52.7484	Rehmaionoside A;	NA	NA	NA	389.217	NA	6.77095	1	NULL
6.77_389.2171m/z	0.449402	0.000210542	1.37078	Z161-0:RT-0	C17451	neg	C17451	C19H34O8	M-H	29.9	0	-2.52872	52.7484	Rehmaionoside B;	NA	NA	NA	389.217	NA	6.77095	1	NULL
3.78_221.0446m/z	4.37015	9.43245e-05	1.87161	Z161-0:RT-0	C17479	neg	C17479	C11H10O5	M-H	42.8	29.7	-4.46559	89.3269	Fraxidin; 8-Hydroxy-6,7-dimethoxy-2H-1-benzopyran-2-one;	NA	NA	NA	221.045	NA	3.78425	1	NULL
3.78_221.0446m/z	4.37015	9.43245e-05	1.87161	Z161-0:RT-0	C17480	neg	C17480	C11H10O5	M-H	42.8	29.7	-4.46559	89.3269	Isofraxidin; 7-Hydroxy-6,8-dimethoxy-2H-1-benzopyran-2-one;	NA	NA	NA	221.045	NA	3.78425	1	NULL
7.24_275.0918m/z	8.51145	0.000138888	2.93245	Z161-0:RT-0	C17483	neg	C17483	C15H16O5	M-H	43	19.5	-2.41409	98.1897	Hamaudol;	NA	NA	NA	275.092	NA	7.241	1	NULL
3.63_479.0838m/z	2.0274	9.16641e-05	1.38914	Z161-0:RT-0	C17514	neg	C17514	C21H20O13	M-H	34.2	0.412	1.51448	72.5986	4-o-Galloylbergenin;	NA	NA	NA	479.084	NA	3.6271	1	NULL
3.63_479.0838m/z	2.0274	9.16641e-05	1.38914	Z161-0:RT-0	C17520	neg	C17520	C21H20O13	M-H	34.2	0.409	1.51448	72.5986	11-o-Galloylbergenin;	NA	NA	NA	479.084	NA	3.6271	1	NULL
4.40_711.2122m/z	0.423162	1.0712e-06	1.06731	Z161-0:RT-0	C17555	neg	C17555	C33H40O15	M+Cl	41.4	19.1	9.01444	98.041	Icariin;	NA	NA	NA	711.212	NA	4.39717	1	NULL
4.02_489.1958m/z	0.384226	5.35915e-07	1.02172	Z161-0:RT-0	C17584	neg	C17584	C17H34N4O10	M+Cl	31.7	0.524	-2.4806	60.7136	Xylostasin;	NA	NA	NA	489.196	NA	4.01928	1
4.28_290.0785n	2.06191	2.06143e-07	1.12096	Z161-0:RT-0	C17590	neg	C17590	C15H14O6	M-H, M+Cl	42.9	16.8	-1.83792	99.7298	Catechin; (+/-)-Catechin;	NA	NA	NA	289.071	290.079	4.28287	1	NULL
4.01_1153.2594m/z	2.72537	4.16965e-06	1.13528	Z161-0:RT-0	C17625	neg	C17625	C60H50O24	M-H	36.7	18.6	-2.22509	67.401	Cinnamtannin A2;	NA	NA	NA	1153.26	NA	4.005	1	NULL
4.49_577.1326m/z	2.32458	2.93833e-05	1.17322	Z161-0:RT-0	C17639	neg	C17639	C30H26O12	M-H	39.1	7.72	-4.41086	92.9514	Procyanidin B2; Procyanidol B2;	NA	NA	NA	577.133	NA	4.48933	1	NULL
4.49_577.1326m/z	2.32458	2.93833e-05	1.17322	Z161-0:RT-0	C17640	neg	C17640	C30H26O12	M-H	39.1	7.72	-4.41086	92.9514	Procyanidin B5; Procyanidol B5;	NA	NA	NA	577.133	NA	4.48933	1	NULL
5.26_357.0972m/z	2.00397	1.47331e-05	1.2141	Z161-0:RT-0	C17669	neg	C17669	C19H18O7	M-H	39.3	0	-2.1581	99.0956	Chryso-obtusin;	NA	NA	NA	357.097	NA	5.2594	1	NULL
4.63_257.0446m/z	3.16809	0.00287771	1.88424	Z161-0:RT-0	C17671	neg	C17671	C14H10O5	M-H	36.9	0	-3.74545	89.0809	Norrubrofusarin;	NA	NA	NA	257.045	NA	4.6322	1	NULL
4.28_245.0811m/z	2.02705	0.000142035	1.05057	Z161-0:RT-0	C17672	neg	C17672	C14H14O4	M-H	43.1	20.3	-3.50437	99.4385	Torachrysone;	NA	NA	NA	245.081	NA	4.28287	1	NULL
4.63_245.0810m/z	3.00364	1.69529e-05	1.43755	Z161-0:RT-0	C17672	neg	C17672	C14H14O4	M-H	39.8	9.48	-3.91257	94.3338	Torachrysone;	NA	NA	NA	245.081	NA	4.6322	1	NULL
5.36_271.0604m/z	3.09156	9.76325e-05	1.74799	Z161-0:RT-0	C17673	neg	C17673	C15H12O5	M-H	40.7	17.5	-2.84755	89.3932	Toralactone;	NA	NA	NA	271.06	NA	5.3594	1	NULL
4.65_449.1078m/z	2.15898	2.4674e-06	1.46706	Z161-0:RT-0	C17675	neg	C17675	C21H22O11	M-H	38.9	0.635	-2.52298	97.0964	Neocarthamin;	NA	NA	NA	449.108	NA	4.64648	1	NULL
3.98_659.1807m/z	0.494634	0.000118693	1.09696	Z161-0:RT-0	C17678	neg	C17678	C29H36O15	M+Cl	37.3	0.393	9.48283	96.4638	Magnoloside A;	NA	NA	NA	659.181	NA	3.97642	1	NULL
3.64_571.1778m/z	0.212851	0.00759007	1.88334	Z161-0:RT-0	C17684	neg	C17684	C30H32O9	M+Cl	38.3	6.26	7.00255	93.2345	Lappaol A;	NA	NA	NA	571.178	NA	3.64138	1	NULL
4.25_549.2097m/z	0.419971	0.015307	1.12987	Z161-0:RT-0	C17685	neg	C17685	C31H34O9	M-H	47.7	60.1	-6.03088	85.2248	Lappaol B;	NA	NA	NA	549.21	NA	4.2543	1	NULL
4.18_531.2415m/z	0.0994652	0.000385209	2.44155	Z161-0:RT-0	C17703	neg	C17703	C20H40N4O10	M+Cl	34.7	8.39	-4.78695	70.8202	Antibiotic G-418; G418; Geneticin;	NA	NA	NA	531.241	NA	4.18287	1
5.05_568.1121m/z	1.68566	0.000304763	1.33019	Z161-0:RT-0	C17752	neg	C17752	C21H27NO15	M+Cl	40.7	27.6	8.74848	85.6265	cyclo-Dopa-glucuronylglucoside;	NA	NA	NA	568.112	NA	5.05295	1	map00965 Betalain biosynthesis;
4.02_463.0844m/z	1.93475	1.96874e-05	1.25762	Z161-0:RT-0	C17763	neg	C17763	C21H20O12	M-H	36.1	12.4	-8.11662	77.2253	6-Hydroxyluteolin 7-glucoside;	NA	NA	NA	463.084	NA	4.01928	1	NULL
5.05_463.0872m/z	2.34738	2.44388e-06	1.33415	Z161-0:RT-0	C17763	neg	C17763	C21H20O12	M-H	35	0	-2.23086	77.8092	6-Hydroxyluteolin 7-glucoside;	NA	NA	NA	463.087	NA	5.05295	1	NULL
7.43_381.1361m/z	0.46594	4.59812e-06	1.17965	Z161-0:RT-0	C17765	neg	C17765	C22H22O6	M-H	38.5	12.8	4.53176	85.1693	Licoricone;	NA	NA	NA	381.136	NA	7.42672	1	NULL
9.54_579.1471m/z	1.8665	0.00389607	1.13091	Z161-0:RT-0	C17772	neg	C17772	C30H28O12	M-H	36.2	0	-6.32946	88.0582	Gambiriin A1;	NA	NA	NA	579.147	NA	9.5369	1	NULL
8.84_579.1497m/z	2.14824	0.00419695	1.17795	Z161-0:RT-0	C17772	neg	C17772	C30H28O12	M-H	35.4	0	-1.91679	79.2866	Gambiriin A1;	NA	NA	NA	579.15	NA	8.83827	1	NULL
4.28_579.1489m/z	2.83871	1.31805e-05	1.26286	Z161-0:RT-0	C17772	neg	C17772	C30H28O12	M-H	43	21.4	-3.23849	97.3492	Gambiriin A1;	NA	NA	NA	579.149	NA	4.28287	1	NULL
9.54_579.1471m/z	1.8665	0.00389607	1.13091	Z161-0:RT-0	C17773	neg	C17773	C30H28O12	M-H	36.2	0	-6.32946	88.0582	Gambiriin A2;	NA	NA	NA	579.147	NA	9.5369	1	NULL
8.84_579.1497m/z	2.14824	0.00419695	1.17795	Z161-0:RT-0	C17773	neg	C17773	C30H28O12	M-H	35.4	0	-1.91679	79.2866	Gambiriin A2;	NA	NA	NA	579.15	NA	8.83827	1	NULL
4.28_579.1489m/z	2.83871	1.31805e-05	1.26286	Z161-0:RT-0	C17773	neg	C17773	C30H28O12	M-H	43	21.4	-3.23849	97.3492	Gambiriin A2;	NA	NA	NA	579.149	NA	4.28287	1	NULL
9.54_579.1471m/z	1.8665	0.00389607	1.13091	Z161-0:RT-0	C17774	neg	C17774	C30H28O12	M-H	36.2	0	-6.32946	88.0582	Gambiriin A3;	NA	NA	NA	579.147	NA	9.5369	1	NULL
8.84_579.1497m/z	2.14824	0.00419695	1.17795	Z161-0:RT-0	C17774	neg	C17774	C30H28O12	M-H	35.4	0	-1.91679	79.2866	Gambiriin A3;	NA	NA	NA	579.15	NA	8.83827	1	NULL
4.28_579.1489m/z	2.83871	1.31805e-05	1.26286	Z161-0:RT-0	C17774	neg	C17774	C30H28O12	M-H	43	21.4	-3.23849	97.3492	Gambiriin A3;	NA	NA	NA	579.149	NA	4.28287	1	NULL
0.68_453.0989m/z	0.331113	0.000113735	2.21861	Z161-0:RT-0	C17778	neg	C17778	C21H22O9	M+Cl	36.3	0	7.36942	90.0017	Isobarbaloin; Aloin B;	NA	NA	NA	453.099	NA	0.682883	1	NULL
4.58_453.0971m/z	1.66612	1.83614e-05	1.03811	Z161-0:RT-0	C17778	neg	C17778	C21H22O9	M+Cl	38.4	0	3.15462	95.895	Isobarbaloin; Aloin B;	NA	NA	NA	453.097	NA	4.57505	1	NULL
5.26_417.1181m/z	1.86262	0.000112171	1.1721	Z161-0:RT-0	C17778	neg	C17778	C21H22O9	M-H	40.7	13.3	-2.41596	93.25	Isobarbaloin; Aloin B;	NA	NA	NA	417.118	NA	5.2594	1	NULL
3.39_563.1808m/z	0.372747	0.0229564	1.29491	Z161-0:RT-0	C17779	neg	C17779	C27H32O13	M-H	36.4	0	6.7818	89.4317	Aloinoside A;	NA	NA	NA	563.181	NA	3.39208	1	NULL
3.39_563.1808m/z	0.372747	0.0229564	1.29491	Z161-0:RT-0	C17780	neg	C17780	C27H32O13	M-H	36.4	0	6.7818	89.4317	Aloinoside B;	NA	NA	NA	563.181	NA	3.39208	1	NULL
3.92_539.1595m/z	0.361576	0.0368669	1.89102	Z161-0:RT-0	C17781	neg	C17781	C28H28O11	M-H	36	0	6.70372	87.5988	2''-o-p-Coumaroylaloesin;	NA	NA	NA	539.16	NA	3.91927	1	NULL
3.80_285.0394m/z	1.86718	0.04073	1.17379	Z161-0:RT-0	C17786	neg	C17786	C15H10O6	M-H	40.9	21.6	-3.74748	87.4067	6-Demethoxycapillarisin;	NA	NA	NA	285.039	NA	3.80498	1	NULL
7.36_201.1127m/z	0.379172	0.000177675	1.69301	Z161-0:RT-0	C17803	neg	C17803	C10H18O4	M-H	50.4	66.6	-2.71785	88.7534	Dimethyl suberate; Octanedioic acid dimethyl;	NA	NA	NA	201.113	NA	7.35528	1	NULL
0.68_453.0989m/z	0.331113	0.000113735	2.21861	Z161-0:RT-0	C17809	neg	C17809	C21H22O9	M+Cl	43.6	36.2	7.36942	90.0017	Polygonimitin B;	NA	NA	NA	453.099	NA	0.682883	1	NULL
4.58_453.0971m/z	1.66612	1.83614e-05	1.03811	Z161-0:RT-0	C17809	neg	C17809	C21H22O9	M+Cl	38.4	0	3.15462	95.895	Polygonimitin B;	NA	NA	NA	453.097	NA	4.57505	1	NULL
5.26_417.1181m/z	1.86262	0.000112171	1.1721	Z161-0:RT-0	C17809	neg	C17809	C21H22O9	M-H	40.7	13.3	-2.41596	93.25	Polygonimitin B;	NA	NA	NA	417.118	NA	5.2594	1	NULL
3.80_285.0394m/z	1.86718	0.04073	1.17379	Z161-0:RT-0	C17810	neg	C17810	C15H10O6	M-H	40.9	21.6	-3.74748	87.4067	Citreorosein; omega-Hydroxyemodin;	NA	NA	NA	285.039	NA	3.80498	1	NULL
5.32_565.1842m/z	1.72634	0.00117877	1.25208	Z161-0:RT-0	C17816	neg	C17816	C28H34O10	M+Cl	38.5	0	-0.770491	93.2668	Gomisin D;	NA	NA	NA	565.184	NA	5.31653	1	NULL
3.64_571.1778m/z	0.212851	0.00759007	1.88334	Z161-0:RT-0	C17819	neg	C17819	C30H32O9	M+Cl	38.3	6.26	7.00255	93.2345	Gomisin G;	NA	NA	NA	571.178	NA	3.64138	1	NULL
5.43_181.0862m/z	1.81714	0.00121417	1.05798	Z161-0:RT-0	C17822	neg	C17822	C10H14O3	M-H	37.3	0	-4.3508	91.6023	3,4,5-Trimethoxytoluene;	NA	NA	NA	181.086	NA	5.43083	1	NULL
5.43_181.0862m/z	1.81714	0.00121417	1.05798	Z161-0:RT-0	C17823	neg	C17823	C10H14O3	M-H	37.3	0	-4.3508	91.6023	2,4,5-Trimethoxytoluene;	NA	NA	NA	181.086	NA	5.43083	1	NULL
5.43_181.0862m/z	1.81714	0.00121417	1.05798	Z161-0:RT-0	C17825	neg	C17825	C10H14O3	M-H	37.3	0	-4.3508	91.6023	(+/-)-Asarinol B;	NA	NA	NA	181.086	NA	5.43083	1	NULL
5.36_607.1651m/z	0.0630365	0.00341423	3.59453	Z161-0:RT-0	C17834	neg	C17834	C28H32O15	M-H	36.8	0.811	-2.83357	86.3261	Spinosin;	NA	NA	NA	607.165	NA	5.3594	1	NULL
5.36_607.1651m/z	0.0630365	0.00341423	3.59453	Z161-0:RT-0	C17837	neg	C17837	C28H32O15	M-H	36.8	0.811	-2.83357	86.3261	Isospinosin;	NA	NA	NA	607.165	NA	5.3594	1	NULL
7.24_275.0918m/z	8.51145	0.000138888	2.93245	Z161-0:RT-0	C17838	neg	C17838	C15H16O5	M-H	41.4	11.5	-2.41409	98.1897	Visamminol;	NA	NA	NA	275.092	NA	7.241	1	NULL
3.78_191.0702m/z	4.44555	1.61101e-06	2.02701	Z161-0:RT-0	C17840	neg	C17840	C11H12O3	M-H	37.1	3.11	-6.03163	89.5188	Dehydrozingerone;	NA	NA	NA	191.07	NA	3.78425	1	NULL
4.11_435.1486m/z	0.568173	0.0196931	1.0506	Z161-0:RT-0	C17869	neg	C17869	C25H24O7	M-H	35.5	11.1	8.41654	75.9094	Sanggenon A;	NA	NA	NA	435.149	NA	4.105	1	NULL
4.15_569.1859m/z	0.279429	0.00337218	1.48343	Z161-0:RT-0	C17870	neg	C17870	C33H30O9	M-H	37.1	0	7.43607	93.7051	Sanggenon B;	NA	NA	NA	569.186	NA	4.1543	1	NULL
11.26_383.3520m/z	0.646645	0.0148938	1.33671	Z161-0:RT-0	C17873	neg	C17873	C24H48O3	M-H	46.6	53.6	-2.86168	83.0182	2-Hydroxytetracosanoic acid;	NA	NA	NA	383.352	NA	11.2597	1	NULL
4.01_1153.2594m/z	2.72537	4.16965e-06	1.13528	Z161-0:RT-0	C17893	neg	C17893	C60H50O24	M-H	36.7	18.6	-2.22509	67.401	Arecatannin A2;	NA	NA	NA	1153.26	NA	4.005	1	NULL
3.85_629.1687m/z	0.258842	0.000301036	2.58644	Z161-0:RT-0	C17905	neg	C17905	C34H30N2O8	M+Cl	37.4	1.12	-1.46194	87.6963	Cannabisin A;	NA	NA	NA	629.169	NA	3.84783	1	NULL
4.03_485.1681m/z	0.429082	8.70943e-06	1.03736	Z161-0:RT-0	C17940	neg	C17940	C16H31N6O7P	M+Cl	37.3	2.88	-1.12799	84.736	Rhizocticin B;	NA	NA	NA	485.168	NA	4.03357	1	map00440 Phosphonate and phosphinate metabolism;
3.98_582.1712m/z	0.221093	5.87739e-06	1.7607	Z161-0:RT-0	C17963	neg	C17963	C27H33NO11	M+Cl	30.8	0.0169	-6.50343	61.5405	Colchicoside;	NA	NA	NA	582.171	NA	3.97642	1	NULL
5.59_387.1648m/z	3.10144	0.000166189	1.32831	Z161-0:RT-0	C17973	neg	C17973	C13H28N4O7	M+Cl	44.7	27.5	-1.18168	97.1967	Fortimicin KL1;	NA	NA	NA	387.165	NA	5.59442	1
4.21_340.1311n	0.569042	5.29575e-05	1.12746	Z161-0:RT-0	C18023	neg	C18023	C20H20O5	M-H, M+Cl	43.2	19.2	-0.0439029	96.8906	Sophoraflavanone B; Flavaprenin; 8-Prenylnaringenin;	NA	NA	NA	375.128	340.131	4.21145	1	NULL
5.32_339.1233m/z	3.027	0.0393731	1.41116	Z161-0:RT-0	C18023	neg	C18023	C20H20O5	M-H	38.7	0	-1.52919	95.2091	Sophoraflavanone B; Flavaprenin; 8-Prenylnaringenin;	NA	NA	NA	339.123	NA	5.31653	1	NULL
8.42_359.1834m/z	0.220587	0.023694	1.72002	Z161-0:RT-0	C18039	neg	C18039	C21H28O5	M-H	37.1	6.31	-8.20732	88.4883	Aldosterone hemiacetal; 11beta,18-Epoxy-18,21-dihydroxypregn-4-ene-3,20-dione;	NA	NA	NA	359.183	NA	8.41752	1
3.86_359.1878m/z	0.266404	0.0117562	1.8139	Z161-0:RT-0	C18039	neg	C18039	C21H28O5	M-H	34.8	0	3.80423	78.5875	Aldosterone hemiacetal; 11beta,18-Epoxy-18,21-dihydroxypregn-4-ene-3,20-dione;	NA	NA	NA	359.188	NA	3.86213	1
2.04_457.0487m/z	0.514683	0.00195492	1.13952	Z161-0:RT-0	C18050	neg	C18050	C12H23O14P	M+Cl	38.5	7.2	-7.77723	94.0642	beta-D-Fructofuranosyl-alpha-D-mannopyranoside 6F-phosphate; Mannosylfructose 6-phosphate;	NA	NA	NA	457.049	NA	2.03768	1	NULL
3.89_421.0770m/z	0.554464	2.88523e-05	1.01854	Z161-0:RT-0	C18050	neg	C18050	C12H23O14P	M-H	37.4	0	3.99812	91.5568	beta-D-Fructofuranosyl-alpha-D-mannopyranoside 6F-phosphate; Mannosylfructose 6-phosphate;	NA	NA	NA	421.077	NA	3.8907	1	NULL
4.21_394.0558m/z	0.326841	4.5343e-06	1.93938	Z161-0:RT-0	C18062	neg	C18062	C14H17NO10	M+Cl	37.2	0	3.25834	89.7456	TRIBOA-glucoside;2,4,7-Trihydroxy-1,4-benzoxazin-3-one-glucoside;2,4,7-Trihydroxy-2H-1,4-benzoxazin-3(4H)-one-glucoside;	NA	NA	NA	394.056	NA	4.21145	1	map00402 Benzoxazinoid biosynthesis;
4.72_569.2335m/z	3.30618	3.99908e-05	1.82975	Z161-0:RT-0	C18064	neg	C18064	C33H34N4O3	M+Cl	37.9	0	1.82126	91.775	Pyropheophorbide a;	NA	NA	NA	569.233	NA	4.71792	1	map00860 Porphyrin and chlorophyll metabolism; map01110 Biosynthesis of secondary metabolites;
5.14_191.0341m/z	0.206039	1.79546e-07	1.67835	Z161-0:RT-0	C18077	neg	C18077	C10H8O4	M-H	38.5	2.06	-4.52743	95.6291	Methylenedioxycinnamic acid; MDCA;	NA	NA	NA	191.034	NA	5.13867	1	NULL
5.14_191.0341m/z	0.206039	1.79546e-07	1.67835	Z161-0:RT-0	C18079	neg	C18079	C10H8O4	M-H	40.8	13.5	-4.52743	95.6291	Isoscopoletin;	NA	NA	NA	191.034	NA	5.13867	1	NULL
3.70_164.0710m/z	0.419355	8.56142e-08	1.37347	Z161-0:RT-0	C18090	neg	C18090	C9H11NO2	M-H	38.8	0	-4.11455	98.9424	Tricaine; 3-Aminobenzoic acid; m-Aminobenzoate;	NA	NA	NA	164.071	NA	3.69853	1	NULL
0.67_535.0358m/z	4.9104	0.000914112	2.28211	Z161-0:RT-0	C18094	neg	C18094	C14H22N2O16P2	M-H	45.5	32.1	-2.65298	98.3567	UDP-L-arabinofuranose; UDP-beta-L-arabinofuranose;	NA	NA	NA	535.036	NA	0.6685	1	map00520 Amino sugar and nucleotide sugar metabolism;
0.59_259.0212m/z	2.40654	0.000198636	1.45309	Z161-0:RT-0	C18096	neg	C18096	C6H13O9P	M-H	40.2	7.59	-4.61072	98.7751	D-Allulose 6-phosphate;	NA	NA	NA	259.021	NA	0.5935	1	map00051 Fructose and mannose metabolism;
7.53_449.1669m/z	0.587221	0.00520685	1.12712	Z161-0:RT-0	C18128	neg	C18128	C26H26N2O3	M+Cl	35.1	0	7.59721	84.1016	Naltrindole; NTI;	NA	NA	NA	449.167	NA	7.52673	1
7.44_349.1987m/z	0.256062	6.97492e-05	1.51475	Z161-0:RT-0	C18171	neg	C18171	C20H30O5	M-H	38.1	14.3	-9.48663	86.8175	Resolvin E1; 5S,12R,18R-Trihydroxy-6Z,8E,10E,14Z,16E-eicosapentaenoic acid;	NA	NA	NA	349.199	NA	7.441	1	NULL
7.44_349.1987m/z	0.256062	6.97492e-05	1.51475	Z161-0:RT-0	C18176	neg	C18176	C20H30O5	M-H	38.2	14.4	-9.48663	86.8175	5S-Hydroperoxy-18R-HEPE; 5S-Hydroperoxy-18R-hydroxy-6E,8Z,11Z,14Z,16E-eicosapentaenoic acid;	NA	NA	NA	349.199	NA	7.441	1	NULL
4.35_487.2407m/z	0.341955	0.00633895	1.04322	Z161-0:RT-0	C18213	neg	C18213	C27H37ClN2O4	M-H	30.6	0.631	7.82252	60.8683	Jamaicamide B;	NA	NA	NA	487.241	NA	4.3543	1	NULL
5.36_523.2171m/z	0.468191	8.44403e-07	1.04905	Z161-0:RT-0	C18213	neg	C18213	C27H37ClN2O4	M+Cl	32.4	1.13	7.22482	69.2471	Jamaicamide B;	NA	NA	NA	523.217	NA	5.3594	1	NULL
9.32_271.2272m/z	0.673931	0.00910623	1.20886	Z161-0:RT-0	C18218	neg	C18218	C16H32O3	M-H	37.7	0	-2.35803	91.3429	16-Hydroxypalmitate; 16-Hydroxypalmitic acid;	NA	NA	NA	271.227	NA	9.3226	1	map00073 Cutin, suberine and wax biosynthesis; map01100 Metabolic pathways;
0.72_362.0494m/z	2.14467	0.00810695	1.12159	Z161-0:RT-0	C18239	neg	C18239	C10H14N5O8P	M-H	38.5	13.4	-3.65666	83.2174	Precursor Z; Cyclic pyranopterin monophosphate; Cyclic pyranopterin phosphate; cPMP;	NA	NA	NA	362.049	NA	0.7179	1	map00790 Folate biosynthesis; map01100 Metabolic pathways; map04122 Sulfur relay system;
4.63_373.0542m/z	2.22177	0.000615373	1.071	Z161-0:RT-0	C18339	neg	C18339	C12H18O11	M+Cl	37.8	1.17	-0.196931	88.0804	L-Ascorbic acid-2-glucoside; AA-2G;	NA	NA	NA	373.054	NA	4.6322	1	NULL
4.60_333.0608m/z	1.89317	0.00162138	1.04064	Z161-0:RT-0	C18347	neg	C18347	C16H14O8	M-H	44.6	36.3	-2.30623	89.5263	5,5'-Dehydrodivanillate;	NA	NA	NA	333.061	NA	4.60362	1
3.98_319.0448m/z	2.59253	3.471e-05	1.61628	Z161-0:RT-0	C18348	neg	C18348	C15H12O8	M-H	45.6	36.3	-3.44926	95.5707	2,2',3-Trihydroxy-3'-methoxy-5,5'-dicarboxybiphenyl;	NA	NA	NA	319.045	NA	3.97642	1
4.62_319.0450m/z	2.90823	2.3407e-07	1.49423	Z161-0:RT-0	C18348	neg	C18348	C15H12O8	M-H	39.1	0	-2.91203	98.9176	2,2',3-Trihydroxy-3'-methoxy-5,5'-dicarboxybiphenyl;	NA	NA	NA	319.045	NA	4.6179	1
4.80_319.0450m/z	3.09017	1.48178e-06	1.41956	Z161-0:RT-0	C18348	neg	C18348	C15H12O8	M-H	38.4	0	-3.07847	95.5154	2,2',3-Trihydroxy-3'-methoxy-5,5'-dicarboxybiphenyl;	NA	NA	NA	319.045	NA	4.80363	1
7.03_303.0865m/z	9.59134	1.01444e-05	2.75444	Z161-0:RT-0	C18354	neg	C18354	C16H16O6	M-H	37.9	1.71	-2.83908	91.1781	(S)-Chiral alcohol;	NA	NA	NA	303.087	NA	7.03455	1
7.03_303.0865m/z	9.59134	1.01444e-05	2.75444	Z161-0:RT-0	C18356	neg	C18356	C16H16O6	M-H	37.8	0.969	-2.83908	91.1781	(S)-Hemiketal;	NA	NA	NA	303.087	NA	7.03455	1
7.03_303.0865m/z	9.59134	1.01444e-05	2.75444	Z161-0:RT-0	C18360	neg	C18360	C16H16O6	M-H	37.8	0.969	-2.83908	91.1781	Dihydrokalafungin dihydroquinone form; DHKred;	NA	NA	NA	303.087	NA	7.03455	1
5.26_597.1821m/z	2.07478	4.11398e-05	1.22148	Z161-0:RT-0	C18377	neg	C18377	C24H34N8O4S2	M+Cl	37.6	0.297	-3.05824	91.3849	Thiamine disulfide;	NA	NA	NA	597.182	NA	5.2594	1	NULL
8.91_407.1861m/z	3.46017	0.000194114	2.19043	Z161-0:RT-0	C18412	neg	C18412	C25H29FO2Si	M-H	36	0	3.08665	83.7232	Silafluofen;	NA	NA	NA	407.186	NA	8.9097	1	NULL
3.89_380.1457m/z	0.338872	0.0318108	1.05697	Z161-0:RT-0	C18415	neg	C18415	C18H24FN3O3S	M-H	37.9	0	1.86283	91.5192	Benthiavalicarb isopropyl;	NA	NA	NA	380.146	NA	3.8907	1	NULL
4.25_380.1472m/z	0.403569	0.0142374	1.04502	Z161-0:RT-0	C18415	neg	C18415	C18H24FN3O3S	M-H	36.4	1.84	5.83803	86.7175	Benthiavalicarb isopropyl;	NA	NA	NA	380.147	NA	4.2543	1	NULL
4.01_415.1819m/z	0.283829	0.00834083	1.70928	Z161-0:RT-0	C18416	neg	C18416	C20H32N2O3S	M+Cl	26	0	-2.24782	32.5055	Carbosulfan;	NA	NA	NA	415.182	NA	4.005	1	NULL
7.70_259.0969m/z	4.63561	0.0301297	2.59618	Z161-0:RT-0	C18421	neg	C18421	C9H21ClN2O2	M+Cl	33.3	0	-7.31901	74.6498	Propamocarb hydrochloride;	NA	NA	NA	259.097	NA	7.7046	1	NULL
4.17_423.0941m/z	1.78141	0.000446261	1.51069	Z161-0:RT-0	C18438	neg	C18438	C13H16N10O5S	M-H	37.1	0	-2.95279	89.0745	Azimsulfuron;	NA	NA	NA	423.094	NA	4.16858	1	NULL
4.33_469.0066m/z	0.535672	0.0406322	1.06956	Z161-0:RT-0	C18442	neg	C18442	C13H15ClN6O7S	M+Cl	30.3	0.899	-9.13348	60.4707	Halosulfuron-methyl;	NA	NA	NA	469.007	NA	4.32573	1	NULL
0.64_291.0476m/z	0.236527	2.04629e-05	2.23033	Z161-0:RT-0	C18452	neg	C18452	C12H16O4S	M+Cl	47.2	49.2	5.00172	92.4844	Benfuresate;	NA	NA	NA	291.048	NA	0.637517	1	NULL
4.84_423.0385m/z	2.22541	5.80521e-07	2.16216	Z161-0:RT-0	C18478	neg	C18478	C18H16N2O6S	M+Cl	36.8	0	-9.80569	94.6839	Oxyquinoline sulfate;	NA	NA	NA	423.039	NA	4.83863	1	NULL
3.78_237.0758m/z	5.30491	0.000898761	1.95146	Z161-0:RT-0	C18509	neg	C18509	C7H14N4O3	M+Cl	38.4	0.615	-0.851342	92.2034	Dinotefuran;	NA	NA	NA	237.076	NA	3.78425	1	NULL
4.01_403.1824m/z	0.24528	3.58345e-05	1.43183	Z161-0:RT-0	C18525	neg	C18525	C22H28N2O3	M+Cl	36.6	0	8.16731	91.9474	Methoxyfenozide;	NA	NA	NA	403.182	NA	4.005	1	NULL
3.63_403.1829m/z	0.407794	0.010078	1.06564	Z161-0:RT-0	C18525	neg	C18525	C22H28N2O3	M+Cl	35.3	0	9.50175	87.1242	Methoxyfenozide;	NA	NA	NA	403.183	NA	3.6271	1	NULL
3.70_429.0751m/z	0.433685	1.17545e-06	1.81931	Z161-0:RT-0	C18555	neg	C18555	C22H20Cl2N2O3	M-H	31.8	0.0426	-6.30358	66.1817	Benzofenap;	NA	NA	NA	429.075	NA	3.69853	1	NULL
3.78_263.0552m/z	3.80122	4.63213e-06	1.59665	Z161-0:RT-0	C18564	neg	C18564	C6H17N2O5P	M+Cl	37.1	0	-7.65935	94.2066	Glyphosate-isopropylammonium;	NA	NA	NA	263.055	NA	3.78425	1	NULL
4.28_289.1203m/z	1.85456	0.0326521	1.04694	Z161-0:RT-0	C18579	neg	C18579	C15H18N4	M+Cl	37.7	1.61	-8.8469	96.7858	Ferimzone; (Z)-Ferimzone;	NA	NA	NA	289.12	NA	4.28287	1	NULL
3.95_304.1297m/z	0.352232	0.0383496	1.55578	Z161-0:RT-0	C18598	neg	C18598	C15H19N3O4	M-H	36.2	0	-1.80715	83.3317	Imazamox;	NA	NA	NA	304.13	NA	3.94785	1	NULL
5.26_399.1079m/z	4.97904	1.48572e-07	2.71816	Z161-0:RT-0	C18614	neg	C18614	C19H25ClN2OS	M+Cl	31.9	0	2.3672	62.4277	Pyridaben;	NA	NA	NA	399.108	NA	5.2594	1	NULL
0.68_317.1097m/z	0.295133	0.0492635	2.16593	Z161-0:RT-0	C18692	neg	C18692	C13H23N2O3PS	M-H	36.5	2.41	0.732233	81.1372	Tebupirimfos; Tebupirimphos;	NA	NA	NA	317.11	NA	0.682883	1	NULL
4.14_434.2128m/z	0.419619	0.000120075	1.14533	Z161-0:RT-0	C18705	neg	C18705	C24H33NO4	M+Cl	37.2	0	6.03671	93.0453	Butroxydim;	NA	NA	NA	434.213	NA	4.14002	1	NULL
4.30_436.9797m/z	0.574261	0.00054436	1.02468	Z161-0:RT-0	C18736	neg	C18736	C15H10ClF3N2O6S	M-H	31.8	0	-6.94538	66.7768	Fomesafen;	NA	NA	NA	436.98	NA	4.29717	1	NULL
3.70_164.0710m/z	0.419355	8.56142e-08	1.37347	Z161-0:RT-0	C18747	neg	C18747	C9H11NO2	M-H	38.8	0	-4.11455	98.9424	Metolcarb; Tsumacide; MTMC;	NA	NA	NA	164.071	NA	3.69853	1	NULL
4.28_201.0544m/z	2.56786	0.00162697	1.69128	Z161-0:RT-0	C18750	neg	C18750	C12H10O3	M-H	36.4	2.17	-6.61567	87.1554	2-Napthyloxyacetic acid;	NA	NA	NA	201.054	NA	4.28287	1	NULL
4.62_333.0240m/z	2.0475	0.00040608	1.02716	Z161-0:RT-0	C18757	neg	C18757	C12H15N2O3PS	M+Cl	38.5	0	1.76344	94.3674	Phoxim;	NA	NA	NA	333.024	NA	4.6179	1	NULL
4.87_333.0243m/z	2.11052	7.65334e-07	1.16525	Z161-0:RT-0	C18757	neg	C18757	C12H15N2O3PS	M+Cl	38.6	0	2.81407	96.2219	Phoxim;	NA	NA	NA	333.024	NA	4.86722	1	NULL
4.02_463.0844m/z	1.93475	1.96874e-05	1.25762	Z161-0:RT-0	C18764	neg	C18764	C22H21ClN2O5	M+Cl	38.1	13.9	2.6441	79.7458	Quizalofop-P-tefuryl;	NA	NA	NA	463.084	NA	4.01928	1	NULL
5.05_463.0872m/z	2.34738	2.44388e-06	1.33415	Z161-0:RT-0	C18764	neg	C18764	C22H21ClN2O5	M+Cl	36.2	0	9.02454	90.8604	Quizalofop-P-tefuryl;	NA	NA	NA	463.087	NA	5.05295	1	NULL
3.98_152.0107m/z	0.442278	0.0132755	1.41991	Z161-0:RT-0	C18789	neg	C18789	C3H8NO4P	M-H	37.5	0	-7.16477	95.4814	Fosamine;	NA	NA	NA	152.011	NA	3.97642	1	NULL
3.78_368.0615m/z	1.94304	0.000120609	1.06046	Z161-0:RT-0	C18827	neg	C18827	C13H14F3N3O4	M+Cl	38.2	0	-4.76236	96.4209	Ethalfluralin;	NA	NA	NA	368.061	NA	3.78425	1	NULL
7.03_303.0865m/z	9.59134	1.01444e-05	2.75444	Z161-0:RT-0	C18836	neg	C18836	C16H16O6	M-H	37.6	0	-2.83908	91.1781	Griseophenone C;	NA	NA	NA	303.087	NA	7.03455	1
7.44_349.1987m/z	0.256062	6.97492e-05	1.51475	Z161-0:RT-0	C18848	neg	C18848	C20H30O5	M-H	43.5	41.2	-9.48663	86.8175	Chalcolactone;	NA	NA	NA	349.199	NA	7.441	1	NULL
0.52_487.0384m/z	0.275543	0.000401426	2.17357	Z161-0:RT-0	C18855	neg	C18855	C15H14F3N5NaO7S	M-H	29.6	0	-1.45391	49.9573	Flupyrsulfuron-methyl sodium;	NA	NA	NA	487.038	NA	0.519033	1	NULL
4.41_260.1029m/z	0.463327	0.00403546	1.37272	Z161-0:RT-0	C18864	neg	C18864	C13H15N3O3	M-H	38.5	0	-4.30147	97.2746	Imazapyr;	NA	NA	NA	260.103	NA	4.41145	1	NULL
4.11_314.1348m/z	0.243882	0.00107255	1.72941	Z161-0:RT-0	C18898	neg	C18898	C16H25NOS	M+Cl	38.1	0	-1.12033	91.7565	Tiocarbazil; Thiocarbazil;	NA	NA	NA	314.135	NA	4.105	1	NULL
3.88_314.1350m/z	0.366124	1.21035e-05	1.39817	Z161-0:RT-0	C18898	neg	C18898	C16H25NOS	M+Cl	38.4	0	-0.422888	92.5253	Tiocarbazil; Thiocarbazil;	NA	NA	NA	314.135	NA	3.87642	1	NULL
3.95_405.0489m/z	0.487805	5.61861e-07	1.00768	Z161-0:RT-0	C18918	neg	C18918	C14H18N4O4S2	M+Cl	38	0	6.82553	97.6204	Thiophanate;	NA	NA	NA	405.049	NA	3.94785	1	NULL
3.71_294.0287m/z	0.339697	4.56972e-06	1.41537	Z161-0:RT-0	C18951	neg	C18951	C11H14ClNO4	M+Cl	34.9	6.17	-6.90644	76.0525	Cloethocarb;	NA	NA	NA	294.029	NA	3.71282	1	NULL
4.63_257.0446m/z	3.16809	0.00287771	1.88424	Z161-0:RT-0	C18977	neg	C18977	C8H19O3PS2	M-H	36.7	0	2.06856	85.9689	Demeton-O;	NA	NA	NA	257.045	NA	4.6322	1	NULL
4.63_257.0446m/z	3.16809	0.00287771	1.88424	Z161-0:RT-0	C18978	neg	C18978	C8H19O3PS2	M-H	36.7	0	2.06856	85.9689	Demeton-S;	NA	NA	NA	257.045	NA	4.6322	1	NULL
0.59_259.0212m/z	2.40654	0.000198636	1.45309	Z161-0:RT-0	C18984	neg	C18984	C7H17O4PS2	M-H	37.4	6.93	-7.95273	89.1052	Oxydeprofos;	NA	NA	NA	259.021	NA	0.5935	1	NULL
0.61_356.9960m/z	2.10384	0.000631223	1.31041	Z161-0:RT-0	C19016	neg	C19016	C12H19O2PS3	M+Cl	34.1	0.346	-5.98554	76.997	Sulprofos;	NA	NA	NA	356.996	NA	0.608067	1	NULL
4.87_355.0060m/z	2.01466	0.00110475	1.03404	Z161-0:RT-0	C19020	neg	C19020	C14H14ClN2O3PS	M-H	31.5	0	-5.06168	63.1922	Azothoate;	NA	NA	NA	355.006	NA	4.86722	1	NULL
3.56_295.0936m/z	0.24293	1.53316e-06	2.01987	Z161-0:RT-0	C19068	neg	C19068	C13H16N2O6	M-H	37.9	0	0.23046	89.5873	Medinoterb acetate;	NA	NA	NA	295.094	NA	3.55567	1	NULL
6.81_229.1438m/z	0.31981	4.69508e-06	1.33969	Z161-0:RT-0	C19143	neg	C19143	C12H22O4	M-H	39	0	-3.08896	98.6	Dibutyl succinate;	NA	NA	NA	229.144	NA	6.8138	1	NULL
7.02_229.1433m/z	0.35443	3.08063e-07	1.76767	Z161-0:RT-0	C19143	neg	C19143	C12H22O4	M-H	37.7	0	-5.25057	94.5183	Dibutyl succinate;	NA	NA	NA	229.143	NA	7.02027	1	NULL
4.28_221.0810m/z	2.05387	6.99713e-05	1.05079	Z161-0:RT-0	C19228	neg	C19228	C12H14O4	M-H	38.6	4.28	-4.39774	93.6558	Diglycidyl resorcinol ether;	NA	NA	NA	221.081	NA	4.28287	1	NULL
4.24_371.0970m/z	0.519898	1.17545e-06	1.38813	Z161-0:RT-0	C19252	neg	C19252	C20H19ClN3	M+Cl	37.1	0	2.56565	88.4314	Magenta; Fuchsin; Rosaniline hydrochloride;	NA	NA	NA	371.097	NA	4.24002	1	NULL
0.59_131.0454m/z	0.53763	0.000120491	1.29644	Z161-0:RT-0	C19258	neg	C19258	C4H8N2O3	M-H	37.4	0	-6.11075	93.8767	Methylazoxymethanol acetate;	NA	NA	NA	131.045	NA	0.5935	1	NULL
0.59_131.0454m/z	0.53763	0.000120491	1.29644	Z161-0:RT-0	C19301	neg	C19301	C4H8N2O3	M-H	37.4	0	-6.11075	93.8767	N-Nitroso-N-methylurethane;	NA	NA	NA	131.045	NA	0.5935	1	NULL
5.43_181.0862m/z	1.81714	0.00121417	1.05798	Z161-0:RT-0	C19351	neg	C19351	C10H14O3	M-H	37.3	0	-4.3508	91.6023	Bis(2,3-epoxycyclopentyl)ether;	NA	NA	NA	181.086	NA	5.43083	1	NULL
4.63_257.0446m/z	3.16809	0.00287771	1.88424	Z161-0:RT-0	C19357	neg	C19357	C14H10O5	M-H	36.9	0	-3.74545	89.0809	3-Carbethoxypsoralen;	NA	NA	NA	257.045	NA	4.6322	1	NULL
3.99_284.1243m/z	0.374448	0.0332208	1.46859	Z161-0:RT-0	C19429	neg	C19429	C12H19N3O5	M-H	39.5	4.11	-3.22885	97.102	HC Blue No. 2; 2,2'-[[4-[(2-Hydroxyethyl)amino]-3-nitrophenyl]imino]bis-ethanol;	NA	NA	NA	284.124	NA	3.9907	1	NULL
3.77_241.0820m/z	0.198283	0.000247237	1.90266	Z161-0:RT-0	C19431	neg	C19431	C10H14N2O5	M-H	37.2	0	-4.0089	90.5106	HC Yellow No. 4; 2-[[2-(2-Hydroxyethoxy)-4-nitrophenyl]amino]-ethanol;	NA	NA	NA	241.082	NA	3.76997	1	NULL
3.99_313.0520m/z	0.360458	1.01933e-05	1.49155	Z161-0:RT-0	C19530	neg	C19530	C12H14N4O2S	M+Cl	36.9	0	-4.28072	89.4167	Sulfamethazine;	NA	NA	NA	313.052	NA	3.9907	1	NULL
5.00_227.0706m/z	6.51013	0.0120369	3.03456	Z161-0:RT-0	C19538	neg	C19538	C14H12O3	M-H	37.6	0	-3.30179	92.0113	4,4',6-Trimethylangelicin;	NA	NA	NA	227.071	NA	4.9958	1	NULL
3.77_305.1208m/z	3.19181	0.000134246	1.60867	Z161-0:RT-0	C19559	neg	C19559	C20H18O3	M-H	21.6	0	7.9559	16.827	(1aalpha,2beta,3alpha,11calpha)-1a,2,3,11c-Tetrahydro-6,11-dimethylbenzo[6,7]phenanthro[3,4-b]oxirene-2,3-diol;	NA	NA	NA	305.121	NA	3.76997	1
4.76_351.0710m/z	1.89294	0.00013331	1.30446	Z161-0:RT-0	C19562	neg	C19562	C20H16O4S	M-H	49.2	56.4	3.79513	94.0469	7-Hydroxymethyl-12-methylbenz[a]anthracene sulfate;	NA	NA	NA	351.071	NA	4.76077	1
3.70_164.0710m/z	0.419355	8.56142e-08	1.37347	Z161-0:RT-0	C19565	neg	C19565	C9H11NO2	M-H	38.8	0	-4.11455	98.9424	4-Hydroxy-1-(3-pyridinyl)-1-butanone;	NA	NA	NA	164.071	NA	3.69853	1
3.70_164.0710m/z	0.419355	8.56142e-08	1.37347	Z161-0:RT-0	C19578	neg	C19578	C9H11NO2	M-H	38.8	0	-4.11455	98.9424	5-(3-Pyridyl)-2-hydroxytetrahydrofuran;	NA	NA	NA	164.071	NA	3.69853	1
4.17_389.1018m/z	0.571628	0.000204517	1.52587	Z161-0:RT-0	C19583	neg	C19583	C17H22O8	M+Cl	36.3	0	2.66558	84.7002	Fusarenone X; Fusarenon-X;	NA	NA	NA	389.102	NA	4.16858	1	NULL
4.02_327.0503m/z	2.19998	0.000187565	1.27128	Z161-0:RT-0	C19585	neg	C19585	C17H12O7	M-H	46.6	47.5	-2.15136	88.2405	Aflatoxin Q1;	NA	NA	NA	327.05	NA	4.01928	1
4.02_327.0503m/z	2.19998	0.000187565	1.27128	Z161-0:RT-0	C19586	neg	C19586	C17H12O7	M-H	46.6	47.5	-2.15136	88.2405	Aflatoxin B1-exo-8,9-epoxide; 2,3-Epoxyaflatoxin B1;	NA	NA	NA	327.05	NA	4.01928	1
3.63_343.0453m/z	2.92784	2.44388e-06	2.01172	Z161-0:RT-0	C19594	neg	C19594	C17H12O8	M-H	32.6	29.1	-1.96743	36.1322	Aflatoxin-M1-8,9-epoxide;	NA	NA	NA	343.045	NA	3.6271	1
5.59_343.0454m/z	6.75207	0.00165074	2.8701	Z161-0:RT-0	C19594	neg	C19594	C17H12O8	M-H	23	0	-1.56807	17.1296	Aflatoxin-M1-8,9-epoxide;	NA	NA	NA	343.045	NA	5.59442	1
4.02_327.0503m/z	2.19998	0.000187565	1.27128	Z161-0:RT-0	C19595	neg	C19595	C17H12O7	M-H	46.6	47.5	-2.15136	88.2405	Aflatoxin B1-endo-8,9-epoxide;	NA	NA	NA	327.05	NA	4.01928	1
4.63_245.0446m/z	2.5245	0.0499828	1.05406	Z161-0:RT-0	C19612	neg	C19612	C7H14O7	M+Cl	37.9	0	5.74774	96.0231	Coriose; D-altro-3-Heptulose;	NA	NA	NA	245.045	NA	4.6322	1	NULL
6.44_245.0448m/z	58.5406	0.0177351	3.48806	Z161-0:RT-0	C19612	neg	C19612	C7H14O7	M+Cl	37.1	0	7.01185	93.4302	Coriose; D-altro-3-Heptulose;	NA	NA	NA	245.045	NA	6.43592	1	NULL
7.03_293.2112m/z	0.253956	0.00763896	1.5301	Z161-0:RT-0	C19613	neg	C19613	C18H30O3	M-H	37.6	5.22	-3.57138	87.1092	Juvenile hormone I; Methyl (2E,6E,10R,11S)-10,11-epoxy-7-ethyl-3,11-dimethyl-2,6-tridecadienoate;	NA	NA	NA	293.211	NA	7.03455	1	NULL
8.56_313.2377m/z	0.427683	1.28685e-06	1.10466	Z161-0:RT-0	C19620	neg	C19620	C18H34O4	M-H	53.3	74.1	-2.47896	95.5949	9,10-Epoxy-18-hydroxystearate;	NA	NA	NA	313.238	NA	8.56038	1	map00073 Cutin, suberine and wax biosynthesis;
3.77_360.1765m/z	0.264719	0.000441754	1.4576	Z161-0:RT-0	C19691	neg	C19691	C18H31NO2S	M+Cl	38.8	3.33	-1.50489	92.4934	Farnesylcysteine; S-(2E,6E)-Farnesyl-L-cysteine; S-trans-trans-Farnesylcysteine;	NA	NA	NA	360.176	NA	3.76997	1	map00900 Terpenoid backbone biosynthesis;
4.30_360.1754m/z	0.429497	0.0296916	1.24819	Z161-0:RT-0	C19691	neg	C19691	C18H31NO2S	M+Cl	38.2	0	-4.62955	96.1392	Farnesylcysteine; S-(2E,6E)-Farnesyl-L-cysteine; S-trans-trans-Farnesylcysteine;	NA	NA	NA	360.175	NA	4.29717	1	map00900 Terpenoid backbone biosynthesis;
3.61_590.0311m/z	0.515421	2.4325e-05	1.55547	Z161-0:RT-0	C19700	neg	C19700	C26H19Cl2N3O7	M+Cl	31.9	3.88	3.03658	59.3459	4'-O-Demethylrebeccamycin;	NA	NA	NA	590.031	NA	3.61282	1
4.28_245.0811m/z	2.02705	0.000142035	1.05057	Z161-0:RT-0	C19707	neg	C19707	C14H14O4	M-H	46.6	37.8	-3.50437	99.4385	(+)-Columbianetin; (S)-Columbianetin;	NA	NA	NA	245.081	NA	4.28287	1
4.63_245.0810m/z	3.00364	1.69529e-05	1.43755	Z161-0:RT-0	C19707	neg	C19707	C14H14O4	M-H	39.9	9.5	-3.91257	94.3338	(+)-Columbianetin; (S)-Columbianetin;	NA	NA	NA	245.081	NA	4.6322	1
3.76_315.0521m/z	0.396348	0.0335815	1.31551	Z161-0:RT-0	C19739	neg	C19739	C16H12O7	M-H	54.9	83.8	3.49306	94.8693	3'-O-Methyltricetin; Selagin; Tricetin 3'-methyl ether;	NA	NA	NA	315.052	NA	3.75568	1	NULL
4.72_589.0977m/z	2.46609	5.33548e-06	1.25441	Z161-0:RT-0	C19774	neg	C19774	C17H31O18P	M+Cl	29.7	3.07	6.24164	52.4299	3-O-(6-O-alpha-D-Xylosylphospho-alpha-D-mannopyranosyl)-alpha-D-mannopyranose;	NA	NA	NA	589.098	NA	4.71792	1	NULL
4.90_589.0984m/z	2.94551	5.78519e-05	1.35195	Z161-0:RT-0	C19774	neg	C19774	C17H31O18P	M+Cl	33.7	36.7	7.57546	40.1304	3-O-(6-O-alpha-D-Xylosylphospho-alpha-D-mannopyranosyl)-alpha-D-mannopyranose;	NA	NA	NA	589.098	NA	4.89578	1	NULL
3.47_303.0505m/z	2.51579	3.9412e-05	1.39768	Z161-0:RT-0	C19792	neg	C19792	C9H16O9	M+Cl	49.2	60.4	6.03261	92.6126	2-O-(alpha-D-Glucopyranosyl)-D-glycerate; (R)-2-(alpha-D-Glucopyranosyloxy)-3-hydroxypropanoate;	NA	NA	NA	303.05	NA	3.46995	1	NULL
3.80_303.0501m/z	2.65623	1.69741e-05	1.3591	Z161-0:RT-0	C19792	neg	C19792	C9H16O9	M+Cl	46	43.6	4.6913	91.9386	2-O-(alpha-D-Glucopyranosyl)-D-glycerate; (R)-2-(alpha-D-Glucopyranosyloxy)-3-hydroxypropanoate;	NA	NA	NA	303.05	NA	3.80498	1	NULL
7.03_293.2112m/z	0.253956	0.00763896	1.5301	Z161-0:RT-0	C19827	neg	C19827	C18H30O3	M-H	42.2	28	-3.57138	87.1092	Colneleate; (8E)-9-[(1E,3Z)-Nona-1,3-dien-1-yloxy]non-8-enoate;	NA	NA	NA	293.211	NA	7.03455	1	NULL
1.30_620.0190m/z	4.14048	0.0011007	2.32134	Z161-0:RT-0	C19851	neg	C19851	C15H22N5O16P3	M-H	39.8	8.54	-1.79472	92.6691	ADP-ribose 1'',2''-phosphate; ADP-ribose 1,2-cyclic phosphate;	NA	NA	NA	620.019	NA	1.29618	1	NULL
6.92_289.1800m/z	2.24479	0.0190018	1.05179	Z161-0:RT-0	C19859	neg	C19859	C13H18O3.[C5H8]n	M-H	19.5	1.43	-3.17755	NA	6-Methoxy-3-methyl-2-all-trans-polyprenyl-1,4-benzoquinol;	NA	NA	NA	289.18	NA	6.92025	1	NULL
4.28_201.0544m/z	2.56786	0.00162697	1.69128	Z161-0:RT-0	C19872	neg	C19872	C7H10N4O	M+Cl	40.2	13.6	-2.89787	91.1003	N-Formyl-4-amino-5-aminomethyl-2-methylpyrimidine; 2-Methyl-4-amino-5-(formylaminomethyl)pyrimidine; FAMP;	NA	NA	NA	201.054	NA	4.28287	1	map00730 Thiamine metabolism; map01100 Metabolic pathways; map02010 ABC transporters;
4.87_289.0346m/z	2.22938	6.14075e-06	1.22687	Z161-0:RT-0	C19878	neg	C19878	C7H15O10P	M-H	49.4	57.9	5.35344	95.3364	D-glycero-alpha-D-manno-Heptose 7-phosphate;	NA	NA	NA	289.035	NA	4.86722	1
4.87_289.0346m/z	2.22938	6.14075e-06	1.22687	Z161-0:RT-0	C19880	neg	C19880	C7H15O10P	M-H	57.1	96.3	5.35344	95.3364	D-glycero-alpha-D-manno-Heptose 1-phosphate;	NA	NA	NA	289.035	NA	4.86722	1
4.87_289.0346m/z	2.22938	6.14075e-06	1.22687	Z161-0:RT-0	C19882	neg	C19882	C7H15O10P	M-H	49.4	57.9	5.35344	95.3364	D-glycero-D-manno-Heptose 7-phosphate;	NA	NA	NA	289.035	NA	4.86722	1	NULL
3.98_244.0816m/z	0.287266	0.0289247	1.81385	Z161-0:RT-0	C19897	neg	C19897	C11H11N5O2	M-H	22.9	0	-9.58717	25.2551	Debromohymenialdisine; (Z)-Debromohymenialdisine; DBH;	NA	NA	NA	244.082	NA	3.97642	1	NULL
4.72_589.0977m/z	2.46609	5.33548e-06	1.25441	Z161-0:RT-0	C19961	neg	C19961	C17H28N4O15P2	M-H	30.8	5.39	3.8937	53.1769	UDP-4-amino-4,6-dideoxy-N-acetyl-beta-L-altrosamine; UDP-4-amino-4,6-dideoxy-beta-L-AltNAc; UDP-2-acetamido-4-amino-2,4,6-trideoxy-beta-L-altrose;	NA	NA	NA	589.098	NA	4.71792	1	map00520 Amino sugar and nucleotide sugar metabolism;
4.90_589.0984m/z	2.94551	5.78519e-05	1.35195	Z161-0:RT-0	C19961	neg	C19961	C17H28N4O15P2	M-H	27	0	5.1462	40.8517	UDP-4-amino-4,6-dideoxy-N-acetyl-beta-L-altrosamine; UDP-4-amino-4,6-dideoxy-beta-L-AltNAc; UDP-2-acetamido-4-amino-2,4,6-trideoxy-beta-L-altrose;	NA	NA	NA	589.098	NA	4.89578	1	map00520 Amino sugar and nucleotide sugar metabolism;
0.72_362.0494m/z	2.14467	0.00810695	1.12159	Z161-0:RT-0	C19968	neg	C19968	C10H14N5O8P	M-H	38.5	13.6	-3.65666	83.2174	8-Oxo-dGMP; 2'-Deoxy-7,8-dihydro-8-oxo-5'-guanylate; 8-Hydroxydeoxyguanosine 5'-monophosphate;	NA	NA	NA	362.049	NA	0.7179	1	NULL
3.35_346.0556m/z	2.0834	0.000431453	1.12192	Z161-0:RT-0	C19970	neg	C19970	C10H14N5O7P	M-H	38.2	0	-0.516198	91.5593	2-Hydroxy-dAMP;	NA	NA	NA	346.056	NA	3.34922	1	NULL
3.98_245.1132m/z	0.154416	0.005813	3.1389	Z161-0:RT-0	C19972	neg	C19972	C10H18N2O5	M-H	37.3	0	-4.29372	91.6961	2,4-Bis(acetamido)-2,4,6-trideoxy-beta-L-altropyranose;	NA	NA	NA	245.113	NA	3.97642	1	map00520 Amino sugar and nucleotide sugar metabolism;
3.85_245.1133m/z	0.176102	1.26765e-05	2.06788	Z161-0:RT-0	C19972	neg	C19972	C10H18N2O5	M-H	38.2	1.33	-3.97526	94.411	2,4-Bis(acetamido)-2,4,6-trideoxy-beta-L-altropyranose;	NA	NA	NA	245.113	NA	3.84783	1	map00520 Amino sugar and nucleotide sugar metabolism;
3.77_435.1981m/z	0.138156	0.00540986	2.76385	Z161-0:RT-0	C20036	neg	C20036	C24H32O5	M+Cl	33.1	0.0221	9.31241	75.9122	Marinobufagenin; Marinobufagin;	NA	NA	NA	435.198	NA	3.76997	1	NULL
4.53_447.0841m/z	1.59124	0.00242827	1.00177	Z161-0:RT-0	C20046	neg	C20046	C22H20O8	M+Cl	34.9	0	-2.69251	77.8711	Mollicellin C;	NA	NA	NA	447.084	NA	4.53218	1	NULL
4.15_569.1859m/z	0.279429	0.00337218	1.48343	Z161-0:RT-0	C20136	neg	C20136	C27H35ClN2O7	M+Cl	34.1	0	6.11292	77.714	N-Demethyl-desepoxymaytansinol; N-Desmethyl-4,5-desepoxymaytansinol;	NA	NA	NA	569.186	NA	4.1543	1
1.05_442.0162m/z	1.96801	0.000113735	1.20082	Z161-0:RT-0	C20176	neg	C20176	C10H15N5O11P2	M-H	39	5.78	-1.93568	91.5444	8-Oxo-dGDP;	NA	NA	NA	442.016	NA	1.04688	1	NULL
7.53_459.1997m/z	0.56319	0.00612985	1.39913	Z161-0:RT-0	C20206	neg	C20206	C25H32O8	M-H	37.7	0	-5.98714	95.1708	Albaspidin BB;	NA	NA	NA	459.2	NA	7.52673	1	NULL
4.28_205.0497m/z	1.93996	2.48852e-06	1.19464	Z161-0:RT-0	C20210	neg	C20210	C11H10O4	M-H	45.3	36.2	-4.66077	95.8204	Eugenin; 2-Methyl-5-hydroxy-7-methoxychromone;	NA	NA	NA	205.05	NA	4.28287	1	NULL
7.44_349.1987m/z	0.256062	6.97492e-05	1.51475	Z161-0:RT-0	C20214	neg	C20214	C20H30O5	M-H	36.2	4.41	-9.48663	86.8175	Andrographolide;	NA	NA	NA	349.199	NA	7.441	1	NULL
4.28_221.0810m/z	2.05387	6.99713e-05	1.05079	Z161-0:RT-0	C20225	neg	C20225	C12H14O4	M-H	44.1	32.1	-4.39774	93.6558	Coniferyl acetate;	NA	NA	NA	221.081	NA	4.28287	1	map00940 Phenylpropanoid biosynthesis;
2.04_457.0487m/z	0.514683	0.00195492	1.13952	Z161-0:RT-0	C20237	neg	C20237	C12H23O14P	M+Cl	37.1	0.0828	-7.77723	94.0642	alpha-Maltose 1-phosphate;	NA	NA	NA	457.049	NA	2.03768	1	map00500 Starch and sucrose metabolism; map01100 Metabolic pathways;
3.89_421.0770m/z	0.554464	2.88523e-05	1.01854	Z161-0:RT-0	C20237	neg	C20237	C12H23O14P	M-H	37.4	0	3.99812	91.5568	alpha-Maltose 1-phosphate;	NA	NA	NA	421.077	NA	3.8907	1	map00500 Starch and sucrose metabolism; map01100 Metabolic pathways;
5.43_181.0862m/z	1.81714	0.00121417	1.05798	Z161-0:RT-0	C20271	neg	C20271	C10H14O3	M-H	37.3	0	-4.3508	91.6023	[(1R)-2,2,3-Trimethyl-5-oxocyclopent-3-enyl]acetate;	NA	NA	NA	181.086	NA	5.43083	1	NULL
3.76_315.0521m/z	0.396348	0.0335815	1.31551	Z161-0:RT-0	C20282	neg	C20282	C16H12N2O3	M+Cl	37.4	0	-7.36653	95.0847	1-(4-Hydroxyphenylazo)-naphthalene-2,6-diol; 4',6-diOH-Sudan I;	NA	NA	NA	315.052	NA	3.75568	1
3.76_315.0521m/z	0.396348	0.0335815	1.31551	Z161-0:RT-0	C20283	neg	C20283	C16H12N2O3	M+Cl	37.4	0	-7.36653	95.0847	1-(3,4-Dihydroxyphenylazo)-2-naphthol; 3',4'-diOH-Sudan I;	NA	NA	NA	315.052	NA	3.75568	1
4.91_255.0878m/z	0.471718	0.000457747	1.08812	Z161-0:RT-0	C20290	neg	C20290	C13H12N4O2	M-H	38.3	5.08	-3.65561	90.8029	N-Acetoxy-IQ;	NA	NA	NA	255.088	NA	4.91007	1
0.53_259.0779m/z	0.242894	0.00016081	2.6072	Z161-0:RT-0	C20386	neg	C20386	C10H16N2O4S	M-H	36.2	0	8.24207	90.3523	Biotin sulfoxide;	NA	NA	NA	259.078	NA	0.533317	1	map00780 Biotin metabolism; map01100 Metabolic pathways;
4.23_259.0732m/z	0.454068	3.12056e-06	1.39985	Z161-0:RT-0	C20386	neg	C20386	C10H16N2O4S	M-H	36.4	0	-9.8764	92.748	Biotin sulfoxide;	NA	NA	NA	259.073	NA	4.22573	1	map00780 Biotin metabolism; map01100 Metabolic pathways;
7.24_275.0918m/z	8.51145	0.000138888	2.93245	Z161-0:RT-0	C20407	neg	C20407	C15H16O5	M-H	39.1	0	-2.41409	98.1897	Pentalenolactone; Arenaemycin E;	NA	NA	NA	275.092	NA	7.241	1
4.23_259.0732m/z	0.454068	3.12056e-06	1.39985	Z161-0:RT-0	C20417	neg	C20417	C12H16O4	M+Cl	42.5	21.4	-4.5845	96.2454	2,4-Dihydroxy-6-pentylbenzoate; Olivetolic acid;	NA	NA	NA	259.073	NA	4.22573	1	NULL
3.98_245.1132m/z	0.154416	0.005813	3.1389	Z161-0:RT-0	C20424	neg	C20424	C10H18N2O5	M-H	37.3	0	-4.29372	91.6961	2,4-Diacetamido-2,4,6-trideoxy-D-mannopyranose; 2,4-Diacetamido-2,4,6-trideoxy-alpha-D-mannopyranose;	NA	NA	NA	245.113	NA	3.97642	1	map00520 Amino sugar and nucleotide sugar metabolism;
3.85_245.1133m/z	0.176102	1.26765e-05	2.06788	Z161-0:RT-0	C20424	neg	C20424	C10H18N2O5	M-H	38.2	1.33	-3.97526	94.411	2,4-Diacetamido-2,4,6-trideoxy-D-mannopyranose; 2,4-Diacetamido-2,4,6-trideoxy-alpha-D-mannopyranose;	NA	NA	NA	245.113	NA	3.84783	1	map00520 Amino sugar and nucleotide sugar metabolism;
4.23_401.2030m/z	0.253646	0.00349799	2.07965	Z161-0:RT-0	C20438	neg	C20438	C23H30N2O2	M+Cl	37.1	0	7.73597	94.2741	Fumigaclavine C;	NA	NA	NA	401.203	NA	4.22573	1	NULL
0.98_154.9978m/z	1.93992	0.0313784	1.11946	Z161-0:RT-0	C20450	neg	C20450	C6H4O5	M-H	37.4	0	-4.95844	92.6402	2,5-Furandicarboxylate; Furan-2,5-dicarboxylate;	NA	NA	NA	154.998	NA	0.97545	1
5.14_191.0341m/z	0.206039	1.79546e-07	1.67835	Z161-0:RT-0	C20462	neg	C20462	C10H8O4	M-H	38.1	0	-4.52743	95.6291	5,7-Dihydroxy-2-methyl-4H-chromen-4-one;	NA	NA	NA	191.034	NA	5.13867	1	NULL
5.36_271.0604m/z	3.09156	9.76325e-05	1.74799	Z161-0:RT-0	C20463	neg	C20463	C10H12N4O3	M+Cl	43	22.1	0.342064	93.4098	Purine deoxyribonucleoside; Purine 2'-deoxyribonucleoside;	NA	NA	NA	271.06	NA	5.3594	1	NULL
3.78_191.0702m/z	4.44555	1.61101e-06	2.02701	Z161-0:RT-0	C20465	neg	C20465	C11H12O3	M-H	37.4	4.44	-6.03163	89.5188	Coumaryl acetate;	NA	NA	NA	191.07	NA	3.78425	1	map00940 Phenylpropanoid biosynthesis;
4.79_329.0869m/z	2.51785	1.52668e-07	1.92218	Z161-0:RT-0	C20470	neg	C20470	C14H18O9	M-H	35.9	2.35	-2.67497	80.2711	1-O-Vanilloyl-beta-D-glucose;	NA	NA	NA	329.087	NA	4.78935	1	NULL
3.70_164.0710m/z	0.419355	8.56142e-08	1.37347	Z161-0:RT-0	C20487	neg	C20487	C9H11NO2	M-H	38.8	0	-4.11455	98.9424	L-beta-Phenylalanine; (R)-3-Amino-3-phenylpropanoate;	NA	NA	NA	164.071	NA	3.69853	1	NULL
3.70_164.0710m/z	0.419355	8.56142e-08	1.37347	Z161-0:RT-0	C20488	neg	C20488	C9H11NO2	M-H	38.8	0	-4.11455	98.9424	D-beta-Phenylalanine; (S)-3-Amino-3-phenylpropanoate;	NA	NA	NA	164.071	NA	3.69853	1	NULL
5.30_399.0714m/z	4.76429	2.63767e-07	2.06143	Z161-0:RT-0	C20505	neg	C20505	C20H16O9	M-H	37.6	0	-1.77091	89.8778	Versiconal hemiacetal acetate;	NA	NA	NA	399.071	NA	5.30225	1
3.78_600.3358m/z	4.4117	0.00011396	1.97872	Z161-0:RT-0	C20533	neg	C20533	C37H47NO6	M-H	34	0.475	4.51963	74.6591	Lolitrem K;	NA	NA	NA	600.336	NA	3.78425	1	NULL
4.65_449.1078m/z	2.15898	2.4674e-06	1.46706	Z161-0:RT-0	C20571	neg	C20571	C15H26O13	M+Cl	40.2	12.4	2.55294	91.5259	alpha-1,5-L-Arabinotriose;	NA	NA	NA	449.108	NA	4.64648	1	map02010 ABC transporters;
1.52_413.1295m/z	2.88732	5.89329e-06	1.33389	Z161-0:RT-0	C20571	neg	C20571	C15H26O13	M-H	37.1	0	-1.32494	86.9303	alpha-1,5-L-Arabinotriose;	NA	NA	NA	413.13	NA	1.51693	1	map02010 ABC transporters;
4.24_603.1769m/z	0.393061	0.00130404	1.42323	Z161-0:RT-0	C20573	neg	C20573	C22H36O19	M-H	38.1	2.92	-1.4261	89.3859	Aldotetraouronic acid;	NA	NA	NA	603.177	NA	4.24002	1	map02010 ABC transporters;
4.24_514.2138m/z	0.255633	0.000714011	1.36455	Z161-0:RT-0	C20630	neg	C20630	C27H33N3O5	M+Cl	34.4	7.47	4.91969	70.3163	Fumitremorgin B;	NA	NA	NA	514.214	NA	4.24002	1
4.11_491.0894m/z	0.446956	0.000113735	1.37768	Z161-0:RT-0	C20641	neg	C20641	C15H21N6O11P	M-H	34.5	0	-7.96904	81.4113	L-Threonylcarbamoyladenylate; L-Threonylcarbamoyl-AMP; TC-AMP;	NA	NA	NA	491.089	NA	4.105	1	NULL
4.27_425.0366m/z	0.434342	0.000155749	1.79805	Z161-0:RT-0	C20684	neg	C20684	C11H15N6O8P	M+Cl	38	0.354	-4.3428	94.7934	O-Carbamoyladenylate;	NA	NA	NA	425.037	NA	4.26858	1	NULL
4.41_260.1029m/z	0.463327	0.00403546	1.37272	Z161-0:RT-0	C20698	neg	C20698	C14H16BNO	M+Cl	22.7	0	4.64581	18.7791	2-Aminoethyl diphenylborinate; 2-APB;	NA	NA	NA	260.103	NA	4.41145	1
8.56_313.2377m/z	0.427683	1.28685e-06	1.10466	Z161-0:RT-0	C20702	neg	C20702	C18H34O4	M-H	53.3	74	-2.47896	95.5949	(8E,10S)-10-Hydroperoxyoctadeca-8-enoate; (8E,10S)-10-Hydroperoxy-8-octadecenoate;	NA	NA	NA	313.238	NA	8.56038	1	NULL
1.30_620.0190m/z	4.14048	0.0011007	2.32134	Z161-0:RT-0	C20742	neg	C20742	C15H22N5O16P3	M-H	39.8	8.62	-1.79472	92.6691	2'-Phospho-cyclic ADP-ribose; cADPRP;	NA	NA	NA	620.019	NA	1.29618	1	NULL
8.18_637.4310m/z	0.235881	0.0326521	1.70167	Z161-0:RT-0	C20780	neg	C20780	C36H62O9	M-H	38.8	0	-1.68938	95.987	Ginsenoside F1;	NA	NA	NA	637.431	NA	8.1825	1	NULL
4.24_119.0496m/z	0.414736	0.00109676	1.44461	Z161-0:RT-0	C20782	neg	C20782	C8H8O	M-H	37	0	-5.70804	91.4687	(S)-2-Phenyloxirane; (S)-Styrene oxide;	NA	NA	NA	119.05	NA	4.24002	1	map01100 Metabolic pathways;
4.28_201.0544m/z	2.56786	0.00162697	1.69128	Z161-0:RT-0	C20805	neg	C20805	C12H10O3	M-H	36.4	2.17	-6.61567	87.1554	3-Hydroxy-5-methyl-1-naphthoate;	NA	NA	NA	201.054	NA	4.28287	1	NULL
4.18_221.0922m/z	0.33485	0.000798379	1.39898	Z161-0:RT-0	C20843	neg	C20843	C11H14N2O3	M-H	46.5	42.9	-4.34103	94.8328	N5-Phenyl-L-glutamine; gamma-Glutamylanilide;	NA	NA	NA	221.092	NA	4.18287	1	NULL
4.28_201.0544m/z	2.56786	0.00162697	1.69128	Z161-0:RT-0	C20856	neg	C20856	C12H10O3	M-H	36.4	2.17	-6.61567	87.1554	2-Hydroxy-5-methyl-1-naphthoate;	NA	NA	NA	201.054	NA	4.28287	1
3.78_217.0495m/z	2.53445	3.5646e-05	1.30301	Z161-0:RT-0	C20857	neg	C20857	C12H10O4	M-H	47	42.5	-5.33976	98.4173	2,7-Dihydroxy-5-methyl-1-naphthoate;	NA	NA	NA	217.049	NA	3.78425	1
4.24_393.0788m/z	0.463987	2.18168e-06	1.62736	Z161-0:RT-0	C20888	neg	C20888	C12H22O12	M+Cl	41.8	18.9	-4.70878	95.2927	Cellobionate; Cellobionic acid; 4-O-beta-D-Glucopyranosyl-D-gluconate;	NA	NA	NA	393.079	NA	4.24002	1	NULL
3.47_303.0505m/z	2.51579	3.9412e-05	1.39768	Z161-0:RT-0	C20934	neg	C20934	C9H16O9	M+Cl	49.1	59.9	6.03261	92.6126	3-Deoxy-D-glycero-D-galacto-non-2-ulosonic acid; 2-Keto-3-deoxy-D-glycero-D-galacto-nononic acid; KDN; Deaminated neuraminic acid; Ketodeoxynonulonic acid; 3-Deoxy-D-glycero-D-galacto-non-2-ulopyranosonic acid;	NA	NA	NA	303.05	NA	3.46995	1	NULL
3.80_303.0501m/z	2.65623	1.69741e-05	1.3591	Z161-0:RT-0	C20934	neg	C20934	C9H16O9	M+Cl	46	43.6	4.6913	91.9386	3-Deoxy-D-glycero-D-galacto-non-2-ulosonic acid; 2-Keto-3-deoxy-D-glycero-D-galacto-nononic acid; KDN; Deaminated neuraminic acid; Ketodeoxynonulonic acid; 3-Deoxy-D-glycero-D-galacto-non-2-ulopyranosonic acid;	NA	NA	NA	303.05	NA	3.80498	1	NULL
4.87_289.0346m/z	2.22938	6.14075e-06	1.22687	Z161-0:RT-0	C20956	neg	C20956	C7H15O10P	M-H	49.4	57.9	5.35344	95.3364	alpha-D-Sedoheptulopyranose 7-phosphate;	NA	NA	NA	289.035	NA	4.86722	1
4.17_423.0941m/z	1.78141	0.000446261	1.51069	Z161-0:RT-0	C20979	neg	C20979	C12H25N2O10P	M+Cl	37.8	0	-0.069552	89.144	Glucoselysine-6-phosphate;	NA	NA	NA	423.094	NA	4.16858	1
4.70_243.1706m/z	0.174022	0.000899485	2.3454	Z161-0:RT-0	C20988	neg	C20988	C6H13NO2.[C6H11NO]n-1	M-H	19.4	0.812	-3.21653	NA	[N-(6-Aminohexanoyl)]n; 6-Aminohexanoate oligomer; Nylon-6 oligomer;	NA	NA	NA	243.171	NA	4.70362	1
4.82_243.1707m/z	0.385079	8.2115e-05	1.50313	Z161-0:RT-0	C20988	neg	C20988	C6H13NO2.[C6H11NO]n-1	M-H	20.7	7.03	-2.97549	NA	[N-(6-Aminohexanoyl)]n; 6-Aminohexanoate oligomer; Nylon-6 oligomer;	NA	NA	NA	243.171	NA	4.82435	1
2.07_231.0980m/z	0.11012	0.00130404	3.2447	Z161-0:RT-0	C21015	neg	C21015	C9H16N2O5	M-H	37.7	0	-2.77358	91.9338	gamma-L-Glutamyl-L-2-aminobutyrate;	NA	NA	NA	231.098	NA	2.06625	1	map00270 Cysteine and methionine metabolism; map01100 Metabolic pathways;
1.11_231.0980m/z	0.312716	0.00357488	1.49796	Z161-0:RT-0	C21015	neg	C21015	C9H16N2O5	M-H	45.6	42.3	-2.6823	88.8676	gamma-L-Glutamyl-L-2-aminobutyrate;	NA	NA	NA	231.098	NA	1.11047	1	map00270 Cysteine and methionine metabolism; map01100 Metabolic pathways;
4.63_245.0446m/z	2.5245	0.0499828	1.05406	Z161-0:RT-0	C21042	neg	C21042	C7H14O7	M+Cl	37.9	0	5.74774	96.0231	D-glycero-D-manno-Heptose; D-glycero-D-manno-Heptopyranose;	NA	NA	NA	245.045	NA	4.6322	1	NULL
6.44_245.0448m/z	58.5406	0.0177351	3.48806	Z161-0:RT-0	C21042	neg	C21042	C7H14O7	M+Cl	37.1	0	7.01185	93.4302	D-glycero-D-manno-Heptose; D-glycero-D-manno-Heptopyranose;	NA	NA	NA	245.045	NA	6.43592	1	NULL
4.63_245.0446m/z	2.5245	0.0499828	1.05406	Z161-0:RT-0	C21043	neg	C21043	C7H14O7	M+Cl	37.9	0	5.74774	96.0231	L-glycero-D-manno-Heptose; L-glycero-D-manno-Heptopyranose;	NA	NA	NA	245.045	NA	4.6322	1	NULL
6.44_245.0448m/z	58.5406	0.0177351	3.48806	Z161-0:RT-0	C21043	neg	C21043	C7H14O7	M+Cl	37.1	0	7.01185	93.4302	L-glycero-D-manno-Heptose; L-glycero-D-manno-Heptopyranose;	NA	NA	NA	245.045	NA	6.43592	1	NULL
5.23_273.0396m/z	2.51333	0.00150599	1.36069	Z161-0:RT-0	C21063	neg	C21063	C8H14O8	M+Cl	37.1	0	5.50752	91.6472	Ketodeoxyoctonic acid; Ketodeoxyoctulonic acid; 3-Deoxy-D-manno-oct-2-ulopyranosonic acid;	NA	NA	NA	273.04	NA	5.23082	1	NULL
0.65_237.0606m/z	2.70563	5.71968e-06	1.55905	Z161-0:RT-0	C21063	neg	C21063	C8H14O8	M-H	47.6	49.6	-4.25153	93.4855	Ketodeoxyoctonic acid; Ketodeoxyoctulonic acid; 3-Deoxy-D-manno-oct-2-ulopyranosonic acid;	NA	NA	NA	237.061	NA	0.652967	1	NULL
5.35_273.0395m/z	2.7839	0.00377754	1.39387	Z161-0:RT-0	C21063	neg	C21063	C8H14O8	M+Cl	38.2	4.03	5.26805	93.0095	Ketodeoxyoctonic acid; Ketodeoxyoctulonic acid; 3-Deoxy-D-manno-oct-2-ulopyranosonic acid;	NA	NA	NA	273.04	NA	5.34512	1	NULL
2.12_130.0869m/z	0.530955	0.0001134	1.2504	Z161-0:RT-0	C21092	neg	C21092	C6H13NO2	M-H	38.6	0	-3.41349	96.8192	D-allo-Isoleucine;	NA	NA	NA	130.087	NA	2.11555	1	NULL
2.12_130.0869m/z	0.530955	0.0001134	1.2504	Z161-0:RT-0	C21096	neg	C21096	C6H13NO2	M-H	38.6	0	-3.41349	96.8192	L-allo-Isoleucine;	NA	NA	NA	130.087	NA	2.11555	1	NULL
4.80_287.0567m/z	2.28879	0.000259829	1.19165	Z161-0:RT-0	C21102	neg	C21102	C10H12N4O4	M+Cl	39.8	9.08	5.83791	96.6005	5'-Deoxyinosine;	NA	NA	NA	287.057	NA	4.80363	1	NULL
3.78_287.0551m/z	2.54548	6.30336e-05	1.30279	Z161-0:RT-0	C21102	neg	C21102	C10H12N4O4	M+Cl	52.5	71.7	-0.779801	91.4873	5'-Deoxyinosine;	NA	NA	NA	287.055	NA	3.78425	1	NULL
3.98_392.0813m/z	0.300472	0.00124654	1.66693	Z161-0:RT-0	C21132	neg	C21132	C21H15N3O3	M+Cl	40.6	10.7	1.69845	94.1704	Deoxyviolaceinic acid; Deoxyviolaceinate;	NA	NA	NA	392.081	NA	3.97642	1
3.70_362.0715m/z	0.530919	5.08512e-06	1.39621	Z161-0:RT-0	C21133	neg	C21133	C20H13N3O2	M+Cl	39	4.46	4.16495	95.1923	Deoxyviolacein;	NA	NA	NA	362.072	NA	3.69853	1
3.98_392.0813m/z	0.300472	0.00124654	1.66693	Z161-0:RT-0	C21134	neg	C21134	C21H15N3O3	M+Cl	40.6	10.7	1.69845	94.1704	Protoviolaceinic acid; Protoviolaceinate;	NA	NA	NA	392.081	NA	3.97642	1
3.78_261.0389m/z	2.37582	7.38698e-05	1.30383	Z161-0:RT-0	C21144	neg	C21144	C8H10N4O4	M+Cl	46	36.6	-3.07926	96.8918	1,3,7-Trimethyl-5-hydroxyisourate;	NA	NA	NA	261.039	NA	3.78425	1	NULL
3.64_334.1067m/z	0.235659	0.00319465	1.9798	Z161-0:RT-0	C21162	neg	C21162	C15H17N3O6	M-H	31.5	0	6.79401	65.3071	Mitomycin B;	NA	NA	NA	334.107	NA	3.64138	1	NULL
3.64_334.1067m/z	0.235659	0.00319465	1.9798	Z161-0:RT-0	C21163	neg	C21163	C15H17N3O6	M-H	31.5	0	6.79401	65.3071	7-Demethylmitomycin A; 6-Demethylmitomycin A;	NA	NA	NA	334.107	NA	3.64138	1	NULL
5.26_399.1079m/z	4.97904	1.48572e-07	2.71816	Z161-0:RT-0	C21185	neg	C21185	C21H20O8	M-H	52.8	81.9	-1.66389	84.1787	4'-Demethylepipodophyllotoxin; (-)-4'-Demethylepipodophyllotoxin; (5R,5aR,8aR,9S)-9-Hydroxy-5-(4-hydroxy-3,5-dimethoxyphenyl)-5,8,8a,9-tetrahydrofuro[3',4':6,7]naphtho[2,3-d][1,3]dioxol-6(5aH)-one;	NA	NA	NA	399.108	NA	5.2594	1	NULL
1.69_269.0696m/z	0.431687	0.0130328	1.28561	Z161-0:RT-0	C21203	neg	C21203	C10H19O4P	M+Cl	36.7	0	-7.9902	92.1852	Geranyl phosphate;	NA	NA	NA	269.07	NA	1.68837	1	NULL
5.23_273.0396m/z	2.51333	0.00150599	1.36069	Z161-0:RT-0	C21204	neg	C21204	C7H15O9P	M-H	37.2	0	5.42837	92.405	5-epi-Valiolol 7-phosphate;	NA	NA	NA	273.04	NA	5.23082	1
5.35_273.0395m/z	2.7839	0.00377754	1.39387	Z161-0:RT-0	C21204	neg	C21204	C7H15O9P	M-H	38.3	3.81	5.22033	93.7786	5-epi-Valiolol 7-phosphate;	NA	NA	NA	273.04	NA	5.34512	1
3.77_255.0290m/z	5.41776	0.00485461	2.09143	Z161-0:RT-0	C21205	neg	C21205	C7H13O8P	M-H	39	10.7	5.63762	90.8371	1-epi-Valienol 7-phosphate;	NA	NA	NA	255.029	NA	3.76997	1
3.77_255.0290m/z	5.41776	0.00485461	2.09143	Z161-0:RT-0	C21209	neg	C21209	C7H13O8P	M-H	39.2	11.5	5.63762	90.8371	1-epi-Valienol 1-phosphate;	NA	NA	NA	255.029	NA	3.76997	1
3.77_255.0290m/z	5.41776	0.00485461	2.09143	Z161-0:RT-0	C21218	neg	C21218	C7H13O8P	M-H	39.6	13.6	5.63762	90.8371	Validone 7-phosphate;	NA	NA	NA	255.029	NA	3.76997	1
4.02_489.1958m/z	0.384226	5.35915e-07	1.02172	Z161-0:RT-0	C21266	neg	C21266	C17H34N4O10	M+Cl	31.6	0.0437	-2.4806	60.7136	3''-Amino-3''-deoxygentamicin A2; 3''-Demethyl-gentamicin A;	NA	NA	NA	489.196	NA	4.01928	1
3.42_153.0189m/z	6.23775	0.000683766	1.93234	Z161-0:RT-0	C21298	neg	C21298	C7H6O4	M-H	39.3	0	-2.83395	99.8904	2,6-Dihydroxybenzoate; gamma-Resorcylate;	NA	NA	NA	153.019	NA	3.42065	1
5.37_577.1001m/z	2.22204	2.30957e-05	1.01007	Z161-0:RT-0	C21334	neg	C21334	C17H27N4O14P	M+Cl	38.8	10.2	8.47317	93.0633	CMP-8-amino-3,8-dideoxy-beta-D-manno-octulosonate; CMP-Kdo8N;	NA	NA	NA	577.1	NA	5.37368	1	NULL
3.77_255.0290m/z	5.41776	0.00485461	2.09143	Z161-0:RT-0	C21367	neg	C21367	C7H13O8P	M-H	39.2	11.5	5.63762	90.8371	Valienol 1-phosphate;	NA	NA	NA	255.029	NA	3.76997	1
5.14_191.0341m/z	0.206039	1.79546e-07	1.67835	Z161-0:RT-0	C21414	neg	C21414	C10H8O4	M-H	38.1	0	-4.52743	95.6291	Naphthalene-1,2,4,8-tetrol;	NA	NA	NA	191.034	NA	5.13867	1	NULL
3.77_255.0290m/z	5.41776	0.00485461	2.09143	Z161-0:RT-0	C21415	neg	C21415	C7H13O8P	M-H	39	10.7	5.63762	90.8371	Valienol 7-phosphate;	NA	NA	NA	255.029	NA	3.76997	1
2.23_755.2034m/z	0.00663207	0.021215	3.52486	Z161-0:RT-0	NA	neg	NA	NA	NA	NA	NA	NA	NA	NA	NA	NA	NA	NA	NA	NA	NA	NA
4.03_765.2058m/z	0.0152589	2.32904e-07	4.38214	Z161-0:RT-0	NA	neg	NA	NA	NA	NA	NA	NA	NA	NA	NA	NA	NA	NA	NA	NA	NA	NA
2.23_962.1995m/z	0.0218383	0.0244419	3.40473	Z161-0:RT-0	NA	neg	NA	NA	NA	NA	NA	NA	NA	NA	NA	NA	NA	NA	NA	NA	NA	NA
3.85_1003.3155m/z	0.0234524	0.000809375	4.23807	Z161-0:RT-0	NA	neg	NA	NA	NA	NA	NA	NA	NA	NA	NA	NA	NA	NA	NA	NA	NA	NA
1.94_690.2073m/z	0.0422299	1.07624e-05	3.06949	Z161-0:RT-0	NA	neg	NA	NA	NA	NA	NA	NA	NA	NA	NA	NA	NA	NA	NA	NA	NA	NA
0.68_1153.3437m/z	0.0436051	0.0203298	3.44996	Z161-0:RT-0	NA	neg	NA	NA	NA	NA	NA	NA	NA	NA	NA	NA	NA	NA	NA	NA	NA	NA
7.79_695.4691m/z	0.0470835	0.000227758	4.12047	Z161-0:RT-0	NA	neg	NA	NA	NA	NA	NA	NA	NA	NA	NA	NA	NA	NA	NA	NA	NA	NA
3.95_396.1259m/z	0.0507134	0.00171762	4.02055	Z161-0:RT-0	NA	neg	NA	NA	NA	NA	NA	NA	NA	NA	NA	NA	NA	NA	NA	NA	NA	NA
3.77_317.1225m/z	0.0581438	0.00568714	4.4127	Z161-0:RT-0	NA	neg	NA	NA	NA	NA	NA	NA	NA	NA	NA	NA	NA	NA	NA	NA	NA	NA
3.80_818.2586m/z	0.0605833	7.9244e-06	2.77416	Z161-0:RT-0	NA	neg	NA	NA	NA	NA	NA	NA	NA	NA	NA	NA	NA	NA	NA	NA	NA	NA
7.43_691.4381m/z	0.0726375	0.000148269	3.21577	Z161-0:RT-0	NA	neg	NA	NA	NA	NA	NA	NA	NA	NA	NA	NA	NA	NA	NA	NA	NA	NA
5.11_405.2133m/z	0.0727792	0.0245107	4.01191	Z161-0:RT-0	NA	neg	NA	NA	NA	NA	NA	NA	NA	NA	NA	NA	NA	NA	NA	NA	NA	NA
4.38_909.2386m/z	0.0748342	0.023685	4.43606	Z161-0:RT-0	NA	neg	NA	NA	NA	NA	NA	NA	NA	NA	NA	NA	NA	NA	NA	NA	NA	NA
4.03_482.0234m/z	0.0861123	0.000110359	3.30764	Z161-0:RT-0	NA	neg	NA	NA	NA	NA	NA	NA	NA	NA	NA	NA	NA	NA	NA	NA	NA	NA
7.02_1033.6801m/z	0.0913225	0.00020122	4.17544	Z161-0:RT-0	NA	neg	NA	NA	NA	NA	NA	NA	NA	NA	NA	NA	NA	NA	NA	NA	NA	NA
4.52_427.2187m/z	0.0913484	0.009105	3.02507	Z161-0:RT-0	NA	neg	NA	NA	NA	NA	NA	NA	NA	NA	NA	NA	NA	NA	NA	NA	NA	NA
3.76_737.2318m/z	0.100725	0.00588284	2.61072	Z161-0:RT-0	NA	neg	NA	NA	NA	NA	NA	NA	NA	NA	NA	NA	NA	NA	NA	NA	NA	NA
3.89_544.2261m/z	0.104025	0.0251756	2.83465	Z161-0:RT-0	NA	neg	NA	NA	NA	NA	NA	NA	NA	NA	NA	NA	NA	NA	NA	NA	NA	NA
3.54_522.2295m/z	0.104433	0.00173048	2.85069	Z161-0:RT-0	NA	neg	NA	NA	NA	NA	NA	NA	NA	NA	NA	NA	NA	NA	NA	NA	NA	NA
4.08_650.2316m/z	0.107218	0.000458671	2.09551	Z161-0:RT-0	NA	neg	NA	NA	NA	NA	NA	NA	NA	NA	NA	NA	NA	NA	NA	NA	NA	NA
2.23_443.1064m/z	0.107649	0.00270407	2.33849	Z161-0:RT-0	NA	neg	NA	NA	NA	NA	NA	NA	NA	NA	NA	NA	NA	NA	NA	NA	NA	NA
3.77_340.1405m/z	0.108403	0.00111499	3.04706	Z161-0:RT-0	NA	neg	NA	NA	NA	NA	NA	NA	NA	NA	NA	NA	NA	NA	NA	NA	NA	NA
3.96_521.1881m/z	0.109199	0.00491755	2.66592	Z161-0:RT-0	NA	neg	NA	NA	NA	NA	NA	NA	NA	NA	NA	NA	NA	NA	NA	NA	NA	NA
4.01_516.2310m/z	0.113138	5.84582e-07	1.97386	Z161-0:RT-0	NA	neg	NA	NA	NA	NA	NA	NA	NA	NA	NA	NA	NA	NA	NA	NA	NA	NA
3.73_656.2056m/z	0.114268	0.0181338	2.91559	Z161-0:RT-0	NA	neg	NA	NA	NA	NA	NA	NA	NA	NA	NA	NA	NA	NA	NA	NA	NA	NA
3.76_783.2360m/z	0.114599	0.0376711	3.76803	Z161-0:RT-0	NA	neg	NA	NA	NA	NA	NA	NA	NA	NA	NA	NA	NA	NA	NA	NA	NA	NA
4.18_456.2087m/z	0.118373	0.0183011	2.64768	Z161-0:RT-0	NA	neg	NA	NA	NA	NA	NA	NA	NA	NA	NA	NA	NA	NA	NA	NA	NA	NA
3.76_258.1451m/z	0.119151	0.00497252	2.61953	Z161-0:RT-0	NA	neg	NA	NA	NA	NA	NA	NA	NA	NA	NA	NA	NA	NA	NA	NA	NA	NA
1.03_267.9577m/z	0.119227	0.00747658	3.53701	Z161-0:RT-0	NA	neg	NA	NA	NA	NA	NA	NA	NA	NA	NA	NA	NA	NA	NA	NA	NA	NA
3.86_258.1452m/z	0.122608	0.000234101	2.15748	Z161-0:RT-0	NA	neg	NA	NA	NA	NA	NA	NA	NA	NA	NA	NA	NA	NA	NA	NA	NA	NA
4.27_551.1959m/z	0.12298	1.05415e-05	2.42593	Z161-0:RT-0	NA	neg	NA	NA	NA	NA	NA	NA	NA	NA	NA	NA	NA	NA	NA	NA	NA	NA
4.05_559.2449m/z	0.126777	7.32685e-05	2.20909	Z161-0:RT-0	NA	neg	NA	NA	NA	NA	NA	NA	NA	NA	NA	NA	NA	NA	NA	NA	NA	NA
6.81_1027.6335m/z	0.128496	0.000215132	2.95338	Z161-0:RT-0	NA	neg	NA	NA	NA	NA	NA	NA	NA	NA	NA	NA	NA	NA	NA	NA	NA	NA
3.71_806.2477m/z	0.129979	0.00631472	2.43445	Z161-0:RT-0	NA	neg	NA	NA	NA	NA	NA	NA	NA	NA	NA	NA	NA	NA	NA	NA	NA	NA
4.25_350.1702m/z	0.135978	0.0311083	2.665	Z161-0:RT-0	NA	neg	NA	NA	NA	NA	NA	NA	NA	NA	NA	NA	NA	NA	NA	NA	NA	NA
7.02_697.4310m/z	0.138922	0.000261681	2.90173	Z161-0:RT-0	NA	neg	NA	NA	NA	NA	NA	NA	NA	NA	NA	NA	NA	NA	NA	NA	NA	NA
3.67_440.0040m/z	0.152863	0.0269481	2.64186	Z161-0:RT-0	NA	neg	NA	NA	NA	NA	NA	NA	NA	NA	NA	NA	NA	NA	NA	NA	NA	NA
3.92_302.1710m/z	0.155326	0.00231784	2.03678	Z161-0:RT-0	NA	neg	NA	NA	NA	NA	NA	NA	NA	NA	NA	NA	NA	NA	NA	NA	NA	NA
3.79_316.1867m/z	0.155389	0.0213497	2.14947	Z161-0:RT-0	NA	neg	NA	NA	NA	NA	NA	NA	NA	NA	NA	NA	NA	NA	NA	NA	NA	NA
3.76_482.9895m/z	0.157099	0.00142745	1.64962	Z161-0:RT-0	NA	neg	NA	NA	NA	NA	NA	NA	NA	NA	NA	NA	NA	NA	NA	NA	NA	NA
4.27_604.1686m/z	0.163021	0.000619406	2.25058	Z161-0:RT-0	NA	neg	NA	NA	NA	NA	NA	NA	NA	NA	NA	NA	NA	NA	NA	NA	NA	NA
1.92_738.1565m/z	0.163178	0.000432596	2.11945	Z161-0:RT-0	NA	neg	NA	NA	NA	NA	NA	NA	NA	NA	NA	NA	NA	NA	NA	NA	NA	NA
3.80_841.2616m/z	0.164621	0.000355724	1.87185	Z161-0:RT-0	NA	neg	NA	NA	NA	NA	NA	NA	NA	NA	NA	NA	NA	NA	NA	NA	NA	NA
4.41_470.2235m/z	0.165544	6.34841e-05	2.01564	Z161-0:RT-0	NA	neg	NA	NA	NA	NA	NA	NA	NA	NA	NA	NA	NA	NA	NA	NA	NA	NA
7.44_271.1543m/z	0.167056	0.000641105	2.49549	Z161-0:RT-0	NA	neg	NA	NA	NA	NA	NA	NA	NA	NA	NA	NA	NA	NA	NA	NA	NA	NA
9.34_171.9463m/z	0.168269	0.00164952	3.24287	Z161-0:RT-0	NA	neg	NA	NA	NA	NA	NA	NA	NA	NA	NA	NA	NA	NA	NA	NA	NA	NA
1.10_332.1091m/z	0.169172	0.000118158	2.1861	Z161-0:RT-0	NA	neg	NA	NA	NA	NA	NA	NA	NA	NA	NA	NA	NA	NA	NA	NA	NA	NA
4.65_689.2972m/z	0.169358	7.45586e-06	1.88446	Z161-0:RT-0	NA	neg	NA	NA	NA	NA	NA	NA	NA	NA	NA	NA	NA	NA	NA	NA	NA	NA
3.98_241.1184m/z	0.174325	0.006551	2.94139	Z161-0:RT-0	NA	neg	NA	NA	NA	NA	NA	NA	NA	NA	NA	NA	NA	NA	NA	NA	NA	NA
7.03_712.3849m/z	0.17506	0.00622573	2.18032	Z161-0:RT-0	NA	neg	NA	NA	NA	NA	NA	NA	NA	NA	NA	NA	NA	NA	NA	NA	NA	NA
7.02_659.4731m/z	0.175639	8.33817e-07	2.50421	Z161-0:RT-0	NA	neg	NA	NA	NA	NA	NA	NA	NA	NA	NA	NA	NA	NA	NA	NA	NA	NA
4.30_744.2454m/z	0.177522	0.00452235	2.55862	Z161-0:RT-0	NA	neg	NA	NA	NA	NA	NA	NA	NA	NA	NA	NA	NA	NA	NA	NA	NA	NA
3.46_401.2144m/z	0.178436	0.00277944	1.91885	Z161-0:RT-0	NA	neg	NA	NA	NA	NA	NA	NA	NA	NA	NA	NA	NA	NA	NA	NA	NA	NA
4.21_404.9901m/z	0.178872	4.18974e-06	1.9116	Z161-0:RT-0	NA	neg	NA	NA	NA	NA	NA	NA	NA	NA	NA	NA	NA	NA	NA	NA	NA	NA
4.05_345.1888n	0.181832	1.61052e-07	1.98601	Z161-0:RT-0	NA	neg	NA	NA	NA	NA	NA	NA	NA	NA	NA	NA	NA	NA	NA	NA	NA	NA
3.83_496.1291m/z	0.182457	0.000130357	2.69314	Z161-0:RT-0	NA	neg	NA	NA	NA	NA	NA	NA	NA	NA	NA	NA	NA	NA	NA	NA	NA	NA
4.28_396.1377m/z	0.182796	0.00422058	1.92995	Z161-0:RT-0	NA	neg	NA	NA	NA	NA	NA	NA	NA	NA	NA	NA	NA	NA	NA	NA	NA	NA
6.83_708.3551m/z	0.183049	0.0001238	2.45966	Z161-0:RT-0	NA	neg	NA	NA	NA	NA	NA	NA	NA	NA	NA	NA	NA	NA	NA	NA	NA	NA
4.37_229.1549m/z	0.184446	0.000241156	2.17596	Z161-0:RT-0	NA	neg	NA	NA	NA	NA	NA	NA	NA	NA	NA	NA	NA	NA	NA	NA	NA	NA
3.90_667.2041m/z	0.184666	0.00999328	1.93111	Z161-0:RT-0	NA	neg	NA	NA	NA	NA	NA	NA	NA	NA	NA	NA	NA	NA	NA	NA	NA	NA
4.47_413.2030m/z	0.185639	0.00684742	2.50986	Z161-0:RT-0	NA	neg	NA	NA	NA	NA	NA	NA	NA	NA	NA	NA	NA	NA	NA	NA	NA	NA
3.70_351.1318m/z	0.186335	1.65606e-06	1.77088	Z161-0:RT-0	NA	neg	NA	NA	NA	NA	NA	NA	NA	NA	NA	NA	NA	NA	NA	NA	NA	NA
3.78_622.2575m/z	0.187531	0.00593643	1.97132	Z161-0:RT-0	NA	neg	NA	NA	NA	NA	NA	NA	NA	NA	NA	NA	NA	NA	NA	NA	NA	NA
4.72_312.1560m/z	0.189098	0.00931216	2.65519	Z161-0:RT-0	NA	neg	NA	NA	NA	NA	NA	NA	NA	NA	NA	NA	NA	NA	NA	NA	NA	NA
3.64_530.2473m/z	0.189813	1.58838e-06	1.74401	Z161-0:RT-0	NA	neg	NA	NA	NA	NA	NA	NA	NA	NA	NA	NA	NA	NA	NA	NA	NA	NA
5.01_730.2786m/z	0.189902	0.000710353	1.6765	Z161-0:RT-0	NA	neg	NA	NA	NA	NA	NA	NA	NA	NA	NA	NA	NA	NA	NA	NA	NA	NA
6.81_322.4277m/z	0.195257	0.0076854	2.39788	Z161-0:RT-0	NA	neg	NA	NA	NA	NA	NA	NA	NA	NA	NA	NA	NA	NA	NA	NA	NA	NA
7.44_257.1386m/z	0.198128	3.06305e-06	1.412	Z161-0:RT-0	NA	neg	NA	NA	NA	NA	NA	NA	NA	NA	NA	NA	NA	NA	NA	NA	NA	NA
4.34_505.2286m/z	0.198164	0.00239671	1.78876	Z161-0:RT-0	NA	neg	NA	NA	NA	NA	NA	NA	NA	NA	NA	NA	NA	NA	NA	NA	NA	NA
3.43_623.1808m/z	0.20034	0.0348653	2.31283	Z161-0:RT-0	NA	neg	NA	NA	NA	NA	NA	NA	NA	NA	NA	NA	NA	NA	NA	NA	NA	NA
3.96_474.2152m/z	0.201883	1.38788e-05	1.92878	Z161-0:RT-0	NA	neg	NA	NA	NA	NA	NA	NA	NA	NA	NA	NA	NA	NA	NA	NA	NA	NA
6.79_491.2846m/z	0.202105	1.03125e-05	1.72377	Z161-0:RT-0	NA	neg	NA	NA	NA	NA	NA	NA	NA	NA	NA	NA	NA	NA	NA	NA	NA	NA
4.01_358.1973m/z	0.203375	0.00137787	1.79832	Z161-0:RT-0	NA	neg	NA	NA	NA	NA	NA	NA	NA	NA	NA	NA	NA	NA	NA	NA	NA	NA
3.90_502.2156m/z	0.204839	7.79218e-05	1.49074	Z161-0:RT-0	NA	neg	NA	NA	NA	NA	NA	NA	NA	NA	NA	NA	NA	NA	NA	NA	NA	NA
6.81_704.3582m/z	0.208965	0.0275144	2.63064	Z161-0:RT-0	NA	neg	NA	NA	NA	NA	NA	NA	NA	NA	NA	NA	NA	NA	NA	NA	NA	NA
6.81_655.4418m/z	0.210256	2.89022e-06	1.48144	Z161-0:RT-0	NA	neg	NA	NA	NA	NA	NA	NA	NA	NA	NA	NA	NA	NA	NA	NA	NA	NA
4.55_588.2413m/z	0.212592	1.05006e-05	1.70001	Z161-0:RT-0	NA	neg	NA	NA	NA	NA	NA	NA	NA	NA	NA	NA	NA	NA	NA	NA	NA	NA
4.21_551.2094m/z	0.213406	0.0137738	2.18069	Z161-0:RT-0	NA	neg	NA	NA	NA	NA	NA	NA	NA	NA	NA	NA	NA	NA	NA	NA	NA	NA
3.70_232.0583m/z	0.214322	9.05535e-05	2.30938	Z161-0:RT-0	NA	neg	NA	NA	NA	NA	NA	NA	NA	NA	NA	NA	NA	NA	NA	NA	NA	NA
4.90_674.3271m/z	0.21562	0.00612985	1.94871	Z161-0:RT-0	NA	neg	NA	NA	NA	NA	NA	NA	NA	NA	NA	NA	NA	NA	NA	NA	NA	NA
6.81_677.5494m/z	0.216014	0.0145828	1.9928	Z161-0:RT-0	NA	neg	NA	NA	NA	NA	NA	NA	NA	NA	NA	NA	NA	NA	NA	NA	NA	NA
3.98_791.2932m/z	0.216503	0.00449754	2.24139	Z161-0:RT-0	NA	neg	NA	NA	NA	NA	NA	NA	NA	NA	NA	NA	NA	NA	NA	NA	NA	NA
4.28_730.2280m/z	0.217938	0.0148376	1.88865	Z161-0:RT-0	NA	neg	NA	NA	NA	NA	NA	NA	NA	NA	NA	NA	NA	NA	NA	NA	NA	NA
3.83_424.1355m/z	0.218027	3.03027e-06	2.08143	Z161-0:RT-0	NA	neg	NA	NA	NA	NA	NA	NA	NA	NA	NA	NA	NA	NA	NA	NA	NA	NA
7.58_737.3597m/z	0.218369	1.08945e-05	1.98513	Z161-0:RT-0	NA	neg	NA	NA	NA	NA	NA	NA	NA	NA	NA	NA	NA	NA	NA	NA	NA	NA
1.43_346.1259m/z	0.220547	0.000218213	1.66353	Z161-0:RT-0	NA	neg	NA	NA	NA	NA	NA	NA	NA	NA	NA	NA	NA	NA	NA	NA	NA	NA
4.85_544.2621m/z	0.221636	0.00137088	1.95275	Z161-0:RT-0	NA	neg	NA	NA	NA	NA	NA	NA	NA	NA	NA	NA	NA	NA	NA	NA	NA	NA
4.38_629.2755m/z	0.222549	0.00039796	1.96262	Z161-0:RT-0	NA	neg	NA	NA	NA	NA	NA	NA	NA	NA	NA	NA	NA	NA	NA	NA	NA	NA
0.72_1173.2905m/z	0.224275	0.0118966	2.1346	Z161-0:RT-0	NA	neg	NA	NA	NA	NA	NA	NA	NA	NA	NA	NA	NA	NA	NA	NA	NA	NA
6.54_374.2537m/z	0.2262	0.000868493	2.20111	Z161-0:RT-0	NA	neg	NA	NA	NA	NA	NA	NA	NA	NA	NA	NA	NA	NA	NA	NA	NA	NA
7.02_743.4254m/z	0.226735	5.98935e-05	2.02888	Z161-0:RT-0	NA	neg	NA	NA	NA	NA	NA	NA	NA	NA	NA	NA	NA	NA	NA	NA	NA	NA
4.25_625.1939m/z	0.227013	0.0345075	2.63541	Z161-0:RT-0	NA	neg	NA	NA	NA	NA	NA	NA	NA	NA	NA	NA	NA	NA	NA	NA	NA	NA
3.96_372.1868m/z	0.227268	0.0216943	2.21107	Z161-0:RT-0	NA	neg	NA	NA	NA	NA	NA	NA	NA	NA	NA	NA	NA	NA	NA	NA	NA	NA
3.80_474.2185m/z	0.228219	0.00077844	1.56606	Z161-0:RT-0	NA	neg	NA	NA	NA	NA	NA	NA	NA	NA	NA	NA	NA	NA	NA	NA	NA	NA
5.54_533.1271m/z	0.228397	0.00723794	1.39669	Z161-0:RT-0	NA	neg	NA	NA	NA	NA	NA	NA	NA	NA	NA	NA	NA	NA	NA	NA	NA	NA
3.80_244.1295m/z	0.229025	1.0691e-06	1.71728	Z161-0:RT-0	NA	neg	NA	NA	NA	NA	NA	NA	NA	NA	NA	NA	NA	NA	NA	NA	NA	NA
4.66_455.2133m/z	0.230192	0.000162277	1.55655	Z161-0:RT-0	NA	neg	NA	NA	NA	NA	NA	NA	NA	NA	NA	NA	NA	NA	NA	NA	NA	NA
4.37_557.2690m/z	0.230395	0.0348721	2.21531	Z161-0:RT-0	NA	neg	NA	NA	NA	NA	NA	NA	NA	NA	NA	NA	NA	NA	NA	NA	NA	NA
3.99_653.1869m/z	0.230631	0.00239703	2.05819	Z161-0:RT-0	NA	neg	NA	NA	NA	NA	NA	NA	NA	NA	NA	NA	NA	NA	NA	NA	NA	NA
3.88_488.1962m/z	0.231819	0.000159199	1.48961	Z161-0:RT-0	NA	neg	NA	NA	NA	NA	NA	NA	NA	NA	NA	NA	NA	NA	NA	NA	NA	NA
6.83_762.3999m/z	0.231829	0.0187416	2.69785	Z161-0:RT-0	NA	neg	NA	NA	NA	NA	NA	NA	NA	NA	NA	NA	NA	NA	NA	NA	NA	NA
7.02_681.4550m/z	0.234018	1.68483e-06	1.64055	Z161-0:RT-0	NA	neg	NA	NA	NA	NA	NA	NA	NA	NA	NA	NA	NA	NA	NA	NA	NA	NA
3.71_956.2888m/z	0.23597	0.0119831	1.66842	Z161-0:RT-0	NA	neg	NA	NA	NA	NA	NA	NA	NA	NA	NA	NA	NA	NA	NA	NA	NA	NA
1.92_580.1595m/z	0.236595	0.00476545	2.23003	Z161-0:RT-0	NA	neg	NA	NA	NA	NA	NA	NA	NA	NA	NA	NA	NA	NA	NA	NA	NA	NA
3.77_454.9902m/z	0.237378	1.40862e-05	1.82333	Z161-0:RT-0	NA	neg	NA	NA	NA	NA	NA	NA	NA	NA	NA	NA	NA	NA	NA	NA	NA	NA
4.01_725.2237m/z	0.238491	0.000845647	1.60094	Z161-0:RT-0	NA	neg	NA	NA	NA	NA	NA	NA	NA	NA	NA	NA	NA	NA	NA	NA	NA	NA
3.98_482.9895m/z	0.24139	0.000687805	1.64576	Z161-0:RT-0	NA	neg	NA	NA	NA	NA	NA	NA	NA	NA	NA	NA	NA	NA	NA	NA	NA	NA
3.93_588.2136m/z	0.241669	0.000845912	1.76045	Z161-0:RT-0	NA	neg	NA	NA	NA	NA	NA	NA	NA	NA	NA	NA	NA	NA	NA	NA	NA	NA
1.10_229.0027m/z	0.242284	0.00270407	1.70619	Z161-0:RT-0	NA	neg	NA	NA	NA	NA	NA	NA	NA	NA	NA	NA	NA	NA	NA	NA	NA	NA
0.52_846.9577m/z	0.242291	0.030708	1.95353	Z161-0:RT-0	NA	neg	NA	NA	NA	NA	NA	NA	NA	NA	NA	NA	NA	NA	NA	NA	NA	NA
0.50_314.9000m/z	0.243161	0.00834982	3.04465	Z161-0:RT-0	NA	neg	NA	NA	NA	NA	NA	NA	NA	NA	NA	NA	NA	NA	NA	NA	NA	NA
5.84_711.2491m/z	0.246455	0.0166944	1.46788	Z161-0:RT-0	NA	neg	NA	NA	NA	NA	NA	NA	NA	NA	NA	NA	NA	NA	NA	NA	NA	NA
3.73_702.2106m/z	0.24696	0.0160256	1.78318	Z161-0:RT-0	NA	neg	NA	NA	NA	NA	NA	NA	NA	NA	NA	NA	NA	NA	NA	NA	NA	NA
3.89_318.1659m/z	0.248772	0.0263469	2.09956	Z161-0:RT-0	NA	neg	NA	NA	NA	NA	NA	NA	NA	NA	NA	NA	NA	NA	NA	NA	NA	NA
3.86_685.2659m/z	0.249612	0.000331596	1.71103	Z161-0:RT-0	NA	neg	NA	NA	NA	NA	NA	NA	NA	NA	NA	NA	NA	NA	NA	NA	NA	NA
5.10_277.1548m/z	0.250188	0.00263476	1.96004	Z161-0:RT-0	NA	neg	NA	NA	NA	NA	NA	NA	NA	NA	NA	NA	NA	NA	NA	NA	NA	NA
4.17_566.2084m/z	0.251897	0.0049987	1.61186	Z161-0:RT-0	NA	neg	NA	NA	NA	NA	NA	NA	NA	NA	NA	NA	NA	NA	NA	NA	NA	NA
3.68_809.3013m/z	0.252054	0.0191582	1.74629	Z161-0:RT-0	NA	neg	NA	NA	NA	NA	NA	NA	NA	NA	NA	NA	NA	NA	NA	NA	NA	NA
4.24_278.1138m/z	0.252861	0.00864633	2.35809	Z161-0:RT-0	NA	neg	NA	NA	NA	NA	NA	NA	NA	NA	NA	NA	NA	NA	NA	NA	NA	NA
12.97_709.5605m/z	0.25526	0.0231044	1.8142	Z161-0:RT-0	NA	neg	NA	NA	NA	NA	NA	NA	NA	NA	NA	NA	NA	NA	NA	NA	NA	NA
5.39_340.1870m/z	0.256629	0.00648268	1.65353	Z161-0:RT-0	NA	neg	NA	NA	NA	NA	NA	NA	NA	NA	NA	NA	NA	NA	NA	NA	NA	NA
3.92_447.1498m/z	0.257442	0.0204187	2.09427	Z161-0:RT-0	NA	neg	NA	NA	NA	NA	NA	NA	NA	NA	NA	NA	NA	NA	NA	NA	NA	NA
6.83_257.1385m/z	0.257944	0.00695886	1.93552	Z161-0:RT-0	NA	neg	NA	NA	NA	NA	NA	NA	NA	NA	NA	NA	NA	NA	NA	NA	NA	NA
3.76_1049.2817m/z	0.258813	0.00169577	1.92768	Z161-0:RT-0	NA	neg	NA	NA	NA	NA	NA	NA	NA	NA	NA	NA	NA	NA	NA	NA	NA	NA
4.41_331.1397m/z	0.26019	0.00497451	1.47892	Z161-0:RT-0	NA	neg	NA	NA	NA	NA	NA	NA	NA	NA	NA	NA	NA	NA	NA	NA	NA	NA
7.75_729.4144m/z	0.260412	0.000513905	1.8422	Z161-0:RT-0	NA	neg	NA	NA	NA	NA	NA	NA	NA	NA	NA	NA	NA	NA	NA	NA	NA	NA
0.52_601.0186m/z	0.261413	0.00403117	2.21592	Z161-0:RT-0	NA	neg	NA	NA	NA	NA	NA	NA	NA	NA	NA	NA	NA	NA	NA	NA	NA	NA
3.58_1041.3105m/z	0.262256	0.00575895	1.65928	Z161-0:RT-0	NA	neg	NA	NA	NA	NA	NA	NA	NA	NA	NA	NA	NA	NA	NA	NA	NA	NA
3.98_475.0164m/z	0.262876	0.000574919	2.27261	Z161-0:RT-0	NA	neg	NA	NA	NA	NA	NA	NA	NA	NA	NA	NA	NA	NA	NA	NA	NA	NA
6.57_489.2689m/z	0.266065	1.46689e-06	1.69363	Z161-0:RT-0	NA	neg	NA	NA	NA	NA	NA	NA	NA	NA	NA	NA	NA	NA	NA	NA	NA	NA
1.60_664.2287m/z	0.266536	0.0196953	1.93513	Z161-0:RT-0	NA	neg	NA	NA	NA	NA	NA	NA	NA	NA	NA	NA	NA	NA	NA	NA	NA	NA
6.81_677.4236m/z	0.267841	3.05927e-06	1.34306	Z161-0:RT-0	NA	neg	NA	NA	NA	NA	NA	NA	NA	NA	NA	NA	NA	NA	NA	NA	NA	NA
4.78_326.2077m/z	0.269336	0.0280447	2.11727	Z161-0:RT-0	NA	neg	NA	NA	NA	NA	NA	NA	NA	NA	NA	NA	NA	NA	NA	NA	NA	NA
6.81_710.3672n	0.270478	2.89835e-06	1.4434	Z161-0:RT-0	NA	neg	NA	NA	NA	NA	NA	NA	NA	NA	NA	NA	NA	NA	NA	NA	NA	NA
7.75_675.4435m/z	0.272221	1.07624e-05	1.64752	Z161-0:RT-0	NA	neg	NA	NA	NA	NA	NA	NA	NA	NA	NA	NA	NA	NA	NA	NA	NA	NA
3.80_400.9993m/z	0.275162	6.18605e-06	1.13932	Z161-0:RT-0	NA	neg	NA	NA	NA	NA	NA	NA	NA	NA	NA	NA	NA	NA	NA	NA	NA	NA
3.63_568.2325m/z	0.27699	0.00138795	1.79859	Z161-0:RT-0	NA	neg	NA	NA	NA	NA	NA	NA	NA	NA	NA	NA	NA	NA	NA	NA	NA	NA
3.39_589.2068m/z	0.277483	0.00328915	1.60298	Z161-0:RT-0	NA	neg	NA	NA	NA	NA	NA	NA	NA	NA	NA	NA	NA	NA	NA	NA	NA	NA
4.24_470.0140m/z	0.277521	2.62888e-06	1.96084	Z161-0:RT-0	NA	neg	NA	NA	NA	NA	NA	NA	NA	NA	NA	NA	NA	NA	NA	NA	NA	NA
7.54_473.2747m/z	0.277959	0.000241907	1.28373	Z161-0:RT-0	NA	neg	NA	NA	NA	NA	NA	NA	NA	NA	NA	NA	NA	NA	NA	NA	NA	NA
6.81_739.3944m/z	0.278365	0.000155208	1.32632	Z161-0:RT-0	NA	neg	NA	NA	NA	NA	NA	NA	NA	NA	NA	NA	NA	NA	NA	NA	NA	NA
6.83_677.3520m/z	0.278873	0.0217012	1.70911	Z161-0:RT-0	NA	neg	NA	NA	NA	NA	NA	NA	NA	NA	NA	NA	NA	NA	NA	NA	NA	NA
3.90_201.1237m/z	0.279738	0.00695886	1.74629	Z161-0:RT-0	NA	neg	NA	NA	NA	NA	NA	NA	NA	NA	NA	NA	NA	NA	NA	NA	NA	NA
6.51_313.2011m/z	0.280513	0.000459061	1.39937	Z161-0:RT-0	NA	neg	NA	NA	NA	NA	NA	NA	NA	NA	NA	NA	NA	NA	NA	NA	NA	NA
3.98_631.1944m/z	0.280604	0.0003041	1.38589	Z161-0:RT-0	NA	neg	NA	NA	NA	NA	NA	NA	NA	NA	NA	NA	NA	NA	NA	NA	NA	NA
4.01_314.1712m/z	0.281122	0.000122194	1.22425	Z161-0:RT-0	NA	neg	NA	NA	NA	NA	NA	NA	NA	NA	NA	NA	NA	NA	NA	NA	NA	NA
4.38_484.2384m/z	0.281797	0.00409167	1.63486	Z161-0:RT-0	NA	neg	NA	NA	NA	NA	NA	NA	NA	NA	NA	NA	NA	NA	NA	NA	NA	NA
0.53_373.0584m/z	0.283417	4.28881e-05	2.31919	Z161-0:RT-0	NA	neg	NA	NA	NA	NA	NA	NA	NA	NA	NA	NA	NA	NA	NA	NA	NA	NA
7.53_390.2130m/z	0.286536	0.000294523	1.69523	Z161-0:RT-0	NA	neg	NA	NA	NA	NA	NA	NA	NA	NA	NA	NA	NA	NA	NA	NA	NA	NA
4.20_238.0713m/z	0.286674	0.00655729	2.14986	Z161-0:RT-0	NA	neg	NA	NA	NA	NA	NA	NA	NA	NA	NA	NA	NA	NA	NA	NA	NA	NA
4.40_635.2062m/z	0.289743	0.00102954	1.75627	Z161-0:RT-0	NA	neg	NA	NA	NA	NA	NA	NA	NA	NA	NA	NA	NA	NA	NA	NA	NA	NA
4.21_229.1549m/z	0.289823	2.40196e-05	1.67293	Z161-0:RT-0	NA	neg	NA	NA	NA	NA	NA	NA	NA	NA	NA	NA	NA	NA	NA	NA	NA	NA
3.73_406.1278m/z	0.292473	0.00124099	1.33406	Z161-0:RT-0	NA	neg	NA	NA	NA	NA	NA	NA	NA	NA	NA	NA	NA	NA	NA	NA	NA	NA
4.98_643.2227m/z	0.297524	0.00200177	1.45662	Z161-0:RT-0	NA	neg	NA	NA	NA	NA	NA	NA	NA	NA	NA	NA	NA	NA	NA	NA	NA	NA
3.67_725.2209m/z	0.298952	0.0221781	1.40527	Z161-0:RT-0	NA	neg	NA	NA	NA	NA	NA	NA	NA	NA	NA	NA	NA	NA	NA	NA	NA	NA
3.63_407.1936m/z	0.29944	0.0056328	1.55085	Z161-0:RT-0	NA	neg	NA	NA	NA	NA	NA	NA	NA	NA	NA	NA	NA	NA	NA	NA	NA	NA
3.48_1154.3493m/z	0.29988	0.0118657	1.43518	Z161-0:RT-0	NA	neg	NA	NA	NA	NA	NA	NA	NA	NA	NA	NA	NA	NA	NA	NA	NA	NA
4.37_853.3101m/z	0.302849	0.0293516	1.97657	Z161-0:RT-0	NA	neg	NA	NA	NA	NA	NA	NA	NA	NA	NA	NA	NA	NA	NA	NA	NA	NA
3.77_388.1732m/z	0.303407	6.00605e-06	1.19809	Z161-0:RT-0	NA	neg	NA	NA	NA	NA	NA	NA	NA	NA	NA	NA	NA	NA	NA	NA	NA	NA
1.49_256.0935m/z	0.303516	0.000241699	1.50545	Z161-0:RT-0	NA	neg	NA	NA	NA	NA	NA	NA	NA	NA	NA	NA	NA	NA	NA	NA	NA	NA
7.75_661.4277m/z	0.304067	2.28316e-05	1.3791	Z161-0:RT-0	NA	neg	NA	NA	NA	NA	NA	NA	NA	NA	NA	NA	NA	NA	NA	NA	NA	NA
3.68_589.2818m/z	0.30509	0.0242135	1.93657	Z161-0:RT-0	NA	neg	NA	NA	NA	NA	NA	NA	NA	NA	NA	NA	NA	NA	NA	NA	NA	NA
3.90_374.1563m/z	0.306656	1.51277e-05	1.36005	Z161-0:RT-0	NA	neg	NA	NA	NA	NA	NA	NA	NA	NA	NA	NA	NA	NA	NA	NA	NA	NA
3.86_741.2231m/z	0.306782	7.00477e-07	1.47749	Z161-0:RT-0	NA	neg	NA	NA	NA	NA	NA	NA	NA	NA	NA	NA	NA	NA	NA	NA	NA	NA
4.02_316.1508m/z	0.306942	5.62646e-05	1.37005	Z161-0:RT-0	NA	neg	NA	NA	NA	NA	NA	NA	NA	NA	NA	NA	NA	NA	NA	NA	NA	NA
4.80_326.1712m/z	0.309958	0.000126547	1.31391	Z161-0:RT-0	NA	neg	NA	NA	NA	NA	NA	NA	NA	NA	NA	NA	NA	NA	NA	NA	NA	NA
3.89_438.1503m/z	0.311671	0.00029434	1.18352	Z161-0:RT-0	NA	neg	NA	NA	NA	NA	NA	NA	NA	NA	NA	NA	NA	NA	NA	NA	NA	NA
4.18_400.9998m/z	0.311891	0.00014742	1.36362	Z161-0:RT-0	NA	neg	NA	NA	NA	NA	NA	NA	NA	NA	NA	NA	NA	NA	NA	NA	NA	NA
7.76_414.2092m/z	0.312444	3.24958e-06	1.38044	Z161-0:RT-0	NA	neg	NA	NA	NA	NA	NA	NA	NA	NA	NA	NA	NA	NA	NA	NA	NA	NA
3.61_438.1508m/z	0.313222	1.51277e-05	1.33487	Z161-0:RT-0	NA	neg	NA	NA	NA	NA	NA	NA	NA	NA	NA	NA	NA	NA	NA	NA	NA	NA
7.76_707.3958m/z	0.313268	2.38491e-05	1.67042	Z161-0:RT-0	NA	neg	NA	NA	NA	NA	NA	NA	NA	NA	NA	NA	NA	NA	NA	NA	NA	NA
3.73_679.2084m/z	0.3145	4.10708e-06	1.35685	Z161-0:RT-0	NA	neg	NA	NA	NA	NA	NA	NA	NA	NA	NA	NA	NA	NA	NA	NA	NA	NA
4.12_506.9880m/z	0.314763	7.82413e-06	1.16954	Z161-0:RT-0	NA	neg	NA	NA	NA	NA	NA	NA	NA	NA	NA	NA	NA	NA	NA	NA	NA	NA
4.20_620.2612n	0.315131	2.35035e-05	1.30252	Z161-0:RT-0	NA	neg	NA	NA	NA	NA	NA	NA	NA	NA	NA	NA	NA	NA	NA	NA	NA	NA
3.80_371.1003m/z	0.3166	0.00107509	2.02642	Z161-0:RT-0	NA	neg	NA	NA	NA	NA	NA	NA	NA	NA	NA	NA	NA	NA	NA	NA	NA	NA
3.92_479.1768m/z	0.319417	0.00369589	1.47623	Z161-0:RT-0	NA	neg	NA	NA	NA	NA	NA	NA	NA	NA	NA	NA	NA	NA	NA	NA	NA	NA
4.69_542.2752m/z	0.320211	3.00905e-05	1.12301	Z161-0:RT-0	NA	neg	NA	NA	NA	NA	NA	NA	NA	NA	NA	NA	NA	NA	NA	NA	NA	NA
3.85_607.2353m/z	0.320797	0.0222783	2.27327	Z161-0:RT-0	NA	neg	NA	NA	NA	NA	NA	NA	NA	NA	NA	NA	NA	NA	NA	NA	NA	NA
7.03_781.3793m/z	0.321393	0.00231619	1.55638	Z161-0:RT-0	NA	neg	NA	NA	NA	NA	NA	NA	NA	NA	NA	NA	NA	NA	NA	NA	NA	NA
0.52_730.9758m/z	0.322151	0.00165074	1.8026	Z161-0:RT-0	NA	neg	NA	NA	NA	NA	NA	NA	NA	NA	NA	NA	NA	NA	NA	NA	NA	NA
6.81_1021.6164m/z	0.3225	0.0420715	2.36385	Z161-0:RT-0	NA	neg	NA	NA	NA	NA	NA	NA	NA	NA	NA	NA	NA	NA	NA	NA	NA	NA
4.45_521.1893m/z	0.322738	0.000753051	1.33896	Z161-0:RT-0	NA	neg	NA	NA	NA	NA	NA	NA	NA	NA	NA	NA	NA	NA	NA	NA	NA	NA
6.79_489.2694m/z	0.325267	4.63213e-06	1.11227	Z161-0:RT-0	NA	neg	NA	NA	NA	NA	NA	NA	NA	NA	NA	NA	NA	NA	NA	NA	NA	NA
3.85_393.1407m/z	0.325628	1.58508e-05	1.1974	Z161-0:RT-0	NA	neg	NA	NA	NA	NA	NA	NA	NA	NA	NA	NA	NA	NA	NA	NA	NA	NA
6.74_315.2169m/z	0.32674	5.20274e-06	1.16612	Z161-0:RT-0	NA	neg	NA	NA	NA	NA	NA	NA	NA	NA	NA	NA	NA	NA	NA	NA	NA	NA
4.38_417.0034m/z	0.328122	0.00424529	1.82099	Z161-0:RT-0	NA	neg	NA	NA	NA	NA	NA	NA	NA	NA	NA	NA	NA	NA	NA	NA	NA	NA
4.25_557.2540m/z	0.328789	4.18303e-05	1.27834	Z161-0:RT-0	NA	neg	NA	NA	NA	NA	NA	NA	NA	NA	NA	NA	NA	NA	NA	NA	NA	NA
6.81_239.1281m/z	0.33027	1.36775e-06	1.33305	Z161-0:RT-0	NA	neg	NA	NA	NA	NA	NA	NA	NA	NA	NA	NA	NA	NA	NA	NA	NA	NA
4.37_572.2572m/z	0.330819	2.78666e-05	1.05358	Z161-0:RT-0	NA	neg	NA	NA	NA	NA	NA	NA	NA	NA	NA	NA	NA	NA	NA	NA	NA	NA
3.82_956.3362m/z	0.331809	0.000250419	1.35639	Z161-0:RT-0	NA	neg	NA	NA	NA	NA	NA	NA	NA	NA	NA	NA	NA	NA	NA	NA	NA	NA
4.12_433.0438m/z	0.332663	4.89349e-05	1.63749	Z161-0:RT-0	NA	neg	NA	NA	NA	NA	NA	NA	NA	NA	NA	NA	NA	NA	NA	NA	NA	NA
4.03_960.2421m/z	0.333101	2.37263e-07	1.2254	Z161-0:RT-0	NA	neg	NA	NA	NA	NA	NA	NA	NA	NA	NA	NA	NA	NA	NA	NA	NA	NA
8.58_327.2522m/z	0.336667	2.69537e-05	1.43167	Z161-0:RT-0	NA	neg	NA	NA	NA	NA	NA	NA	NA	NA	NA	NA	NA	NA	NA	NA	NA	NA
4.49_560.2548m/z	0.336988	0.000580291	1.27794	Z161-0:RT-0	NA	neg	NA	NA	NA	NA	NA	NA	NA	NA	NA	NA	NA	NA	NA	NA	NA	NA
7.03_811.4124m/z	0.337561	0.0182798	1.67773	Z161-0:RT-0	NA	neg	NA	NA	NA	NA	NA	NA	NA	NA	NA	NA	NA	NA	NA	NA	NA	NA
0.53_540.9805m/z	0.338386	0.00264647	1.62939	Z161-0:RT-0	NA	neg	NA	NA	NA	NA	NA	NA	NA	NA	NA	NA	NA	NA	NA	NA	NA	NA
4.27_528.2301m/z	0.339017	9.35004e-05	1.04731	Z161-0:RT-0	NA	neg	NA	NA	NA	NA	NA	NA	NA	NA	NA	NA	NA	NA	NA	NA	NA	NA
8.50_629.4195m/z	0.340153	0.00231868	1.37011	Z161-0:RT-0	NA	neg	NA	NA	NA	NA	NA	NA	NA	NA	NA	NA	NA	NA	NA	NA	NA	NA
4.35_588.1914m/z	0.341815	0.000190802	1.63425	Z161-0:RT-0	NA	neg	NA	NA	NA	NA	NA	NA	NA	NA	NA	NA	NA	NA	NA	NA	NA	NA
7.50_239.1282m/z	0.342279	4.63213e-06	1.35896	Z161-0:RT-0	NA	neg	NA	NA	NA	NA	NA	NA	NA	NA	NA	NA	NA	NA	NA	NA	NA	NA
7.02_323.4039m/z	0.34256	0.000305663	1.26862	Z161-0:RT-0	NA	neg	NA	NA	NA	NA	NA	NA	NA	NA	NA	NA	NA	NA	NA	NA	NA	NA
3.68_627.2717m/z	0.343439	0.0432145	1.8099	Z161-0:RT-0	NA	neg	NA	NA	NA	NA	NA	NA	NA	NA	NA	NA	NA	NA	NA	NA	NA	NA
4.23_328.1870m/z	0.343968	0.00482504	1.371	Z161-0:RT-0	NA	neg	NA	NA	NA	NA	NA	NA	NA	NA	NA	NA	NA	NA	NA	NA	NA	NA
3.57_516.2593m/z	0.344789	1.31299e-05	1.25738	Z161-0:RT-0	NA	neg	NA	NA	NA	NA	NA	NA	NA	NA	NA	NA	NA	NA	NA	NA	NA	NA
3.73_674.1922m/z	0.346204	0.00337487	1.69535	Z161-0:RT-0	NA	neg	NA	NA	NA	NA	NA	NA	NA	NA	NA	NA	NA	NA	NA	NA	NA	NA
3.90_549.1436m/z	0.348336	4.54099e-07	1.607	Z161-0:RT-0	NA	neg	NA	NA	NA	NA	NA	NA	NA	NA	NA	NA	NA	NA	NA	NA	NA	NA
7.75_693.3646m/z	0.348755	0.00763896	1.26872	Z161-0:RT-0	NA	neg	NA	NA	NA	NA	NA	NA	NA	NA	NA	NA	NA	NA	NA	NA	NA	NA
1.03_262.0009m/z	0.348814	0.0276421	1.96108	Z161-0:RT-0	NA	neg	NA	NA	NA	NA	NA	NA	NA	NA	NA	NA	NA	NA	NA	NA	NA	NA
6.83_807.3810m/z	0.349141	0.000530609	1.05539	Z161-0:RT-0	NA	neg	NA	NA	NA	NA	NA	NA	NA	NA	NA	NA	NA	NA	NA	NA	NA	NA
7.62_327.2658m/z	0.351115	3.71008e-06	1.17402	Z161-0:RT-0	NA	neg	NA	NA	NA	NA	NA	NA	NA	NA	NA	NA	NA	NA	NA	NA	NA	NA
0.70_799.2351m/z	0.351453	0.0010214	1.48749	Z161-0:RT-0	NA	neg	NA	NA	NA	NA	NA	NA	NA	NA	NA	NA	NA	NA	NA	NA	NA	NA
4.66_274.9849m/z	0.352549	0.00666214	1.48349	Z161-0:RT-0	NA	neg	NA	NA	NA	NA	NA	NA	NA	NA	NA	NA	NA	NA	NA	NA	NA	NA
3.93_493.1548m/z	0.352686	7.62057e-06	1.44693	Z161-0:RT-0	NA	neg	NA	NA	NA	NA	NA	NA	NA	NA	NA	NA	NA	NA	NA	NA	NA	NA
3.77_714.0512m/z	0.352844	0.00837115	1.07915	Z161-0:RT-0	NA	neg	NA	NA	NA	NA	NA	NA	NA	NA	NA	NA	NA	NA	NA	NA	NA	NA
3.70_549.1474m/z	0.353887	0.000909731	1.68967	Z161-0:RT-0	NA	neg	NA	NA	NA	NA	NA	NA	NA	NA	NA	NA	NA	NA	NA	NA	NA	NA
3.83_415.0331m/z	0.355184	0.0018703	1.72993	Z161-0:RT-0	NA	neg	NA	NA	NA	NA	NA	NA	NA	NA	NA	NA	NA	NA	NA	NA	NA	NA
4.40_372.2127m/z	0.356711	0.015685	1.43908	Z161-0:RT-0	NA	neg	NA	NA	NA	NA	NA	NA	NA	NA	NA	NA	NA	NA	NA	NA	NA	NA
7.79_344.2515m/z	0.357344	6.58275e-07	1.11081	Z161-0:RT-0	NA	neg	NA	NA	NA	NA	NA	NA	NA	NA	NA	NA	NA	NA	NA	NA	NA	NA
4.23_441.0120m/z	0.358103	0.0281183	1.80998	Z161-0:RT-0	NA	neg	NA	NA	NA	NA	NA	NA	NA	NA	NA	NA	NA	NA	NA	NA	NA	NA
3.73_346.1611m/z	0.358761	1.17545e-06	1.18333	Z161-0:RT-0	NA	neg	NA	NA	NA	NA	NA	NA	NA	NA	NA	NA	NA	NA	NA	NA	NA	NA
1.18_178.9773m/z	0.360569	0.00857542	1.5601	Z161-0:RT-0	NA	neg	NA	NA	NA	NA	NA	NA	NA	NA	NA	NA	NA	NA	NA	NA	NA	NA
2.32_801.2548m/z	0.364043	0.0206751	1.0717	Z161-0:RT-0	NA	neg	NA	NA	NA	NA	NA	NA	NA	NA	NA	NA	NA	NA	NA	NA	NA	NA
3.77_880.3418m/z	0.367042	0.000210409	1.12211	Z161-0:RT-0	NA	neg	NA	NA	NA	NA	NA	NA	NA	NA	NA	NA	NA	NA	NA	NA	NA	NA
8.27_655.3492m/z	0.367614	0.0498245	1.26583	Z161-0:RT-0	NA	neg	NA	NA	NA	NA	NA	NA	NA	NA	NA	NA	NA	NA	NA	NA	NA	NA
4.20_891.2527m/z	0.368407	0.000174647	1.09703	Z161-0:RT-0	NA	neg	NA	NA	NA	NA	NA	NA	NA	NA	NA	NA	NA	NA	NA	NA	NA	NA
3.92_479.6324m/z	0.369677	0.00304064	1.20878	Z161-0:RT-0	NA	neg	NA	NA	NA	NA	NA	NA	NA	NA	NA	NA	NA	NA	NA	NA	NA	NA
6.83_321.4958m/z	0.370464	6.47742e-06	1.22377	Z161-0:RT-0	NA	neg	NA	NA	NA	NA	NA	NA	NA	NA	NA	NA	NA	NA	NA	NA	NA	NA
4.25_667.2048m/z	0.370986	0.00383778	1.18538	Z161-0:RT-0	NA	neg	NA	NA	NA	NA	NA	NA	NA	NA	NA	NA	NA	NA	NA	NA	NA	NA
10.44_1056.6395m/z	0.372928	0.00704935	1.75726	Z161-0:RT-0	NA	neg	NA	NA	NA	NA	NA	NA	NA	NA	NA	NA	NA	NA	NA	NA	NA	NA
3.82_749.1870m/z	0.375961	1.61052e-07	1.2956	Z161-0:RT-0	NA	neg	NA	NA	NA	NA	NA	NA	NA	NA	NA	NA	NA	NA	NA	NA	NA	NA
7.43_341.2328m/z	0.376742	1.61052e-07	1.36205	Z161-0:RT-0	NA	neg	NA	NA	NA	NA	NA	NA	NA	NA	NA	NA	NA	NA	NA	NA	NA	NA
3.38_571.2467m/z	0.378986	0.000261145	1.01432	Z161-0:RT-0	NA	neg	NA	NA	NA	NA	NA	NA	NA	NA	NA	NA	NA	NA	NA	NA	NA	NA
8.55_609.4124m/z	0.379295	0.0100441	1.23094	Z161-0:RT-0	NA	neg	NA	NA	NA	NA	NA	NA	NA	NA	NA	NA	NA	NA	NA	NA	NA	NA
3.85_653.1863m/z	0.379902	0.000102017	1.39588	Z161-0:RT-0	NA	neg	NA	NA	NA	NA	NA	NA	NA	NA	NA	NA	NA	NA	NA	NA	NA	NA
3.86_725.2581m/z	0.380092	5.71082e-08	1.01898	Z161-0:RT-0	NA	neg	NA	NA	NA	NA	NA	NA	NA	NA	NA	NA	NA	NA	NA	NA	NA	NA
0.70_576.1228m/z	0.380194	0.0155342	1.19549	Z161-0:RT-0	NA	neg	NA	NA	NA	NA	NA	NA	NA	NA	NA	NA	NA	NA	NA	NA	NA	NA
3.77_760.2997m/z	0.381464	2.54831e-07	1.35564	Z161-0:RT-0	NA	neg	NA	NA	NA	NA	NA	NA	NA	NA	NA	NA	NA	NA	NA	NA	NA	NA
6.81_321.5470m/z	0.382761	6.16499e-07	1.1095	Z161-0:RT-0	NA	neg	NA	NA	NA	NA	NA	NA	NA	NA	NA	NA	NA	NA	NA	NA	NA	NA
3.60_476.0919m/z	0.383377	7.14091e-05	1.14553	Z161-0:RT-0	NA	neg	NA	NA	NA	NA	NA	NA	NA	NA	NA	NA	NA	NA	NA	NA	NA	NA
3.89_395.0280m/z	0.38355	6.68705e-06	1.55226	Z161-0:RT-0	NA	neg	NA	NA	NA	NA	NA	NA	NA	NA	NA	NA	NA	NA	NA	NA	NA	NA
6.83_777.3479m/z	0.383564	0.000108414	1.32008	Z161-0:RT-0	NA	neg	NA	NA	NA	NA	NA	NA	NA	NA	NA	NA	NA	NA	NA	NA	NA	NA
7.02_323.4463m/z	0.383812	1.0864e-05	1.09494	Z161-0:RT-0	NA	neg	NA	NA	NA	NA	NA	NA	NA	NA	NA	NA	NA	NA	NA	NA	NA	NA
4.09_394.1244m/z	0.384292	0.00190456	1.1927	Z161-0:RT-0	NA	neg	NA	NA	NA	NA	NA	NA	NA	NA	NA	NA	NA	NA	NA	NA	NA	NA
4.03_596.1831m/z	0.384953	0.0176651	1.31103	Z161-0:RT-0	NA	neg	NA	NA	NA	NA	NA	NA	NA	NA	NA	NA	NA	NA	NA	NA	NA	NA
8.23_626.3971n	0.385733	0.00128212	1.24433	Z161-0:RT-0	NA	neg	NA	NA	NA	NA	NA	NA	NA	NA	NA	NA	NA	NA	NA	NA	NA	NA
4.09_376.1417m/z	0.385987	0.0121248	1.60128	Z161-0:RT-0	NA	neg	NA	NA	NA	NA	NA	NA	NA	NA	NA	NA	NA	NA	NA	NA	NA	NA
3.89_461.1838m/z	0.386729	6.76447e-07	1.05464	Z161-0:RT-0	NA	neg	NA	NA	NA	NA	NA	NA	NA	NA	NA	NA	NA	NA	NA	NA	NA	NA
2.23_726.1709m/z	0.387088	0.0302866	1.24002	Z161-0:RT-0	NA	neg	NA	NA	NA	NA	NA	NA	NA	NA	NA	NA	NA	NA	NA	NA	NA	NA
7.78_352.2214n	0.387909	4.02843e-07	1.58324	Z161-0:RT-0	NA	neg	NA	NA	NA	NA	NA	NA	NA	NA	NA	NA	NA	NA	NA	NA	NA	NA
6.83_731.3440m/z	0.389763	0.0010441	1.55138	Z161-0:RT-0	NA	neg	NA	NA	NA	NA	NA	NA	NA	NA	NA	NA	NA	NA	NA	NA	NA	NA
3.85_330.1662m/z	0.39501	0.00077965	1.05333	Z161-0:RT-0	NA	neg	NA	NA	NA	NA	NA	NA	NA	NA	NA	NA	NA	NA	NA	NA	NA	NA
0.99_335.9789m/z	0.395419	0.00294491	1.48861	Z161-0:RT-0	NA	neg	NA	NA	NA	NA	NA	NA	NA	NA	NA	NA	NA	NA	NA	NA	NA	NA
3.70_486.1377m/z	0.396037	0.00140796	1.39515	Z161-0:RT-0	NA	neg	NA	NA	NA	NA	NA	NA	NA	NA	NA	NA	NA	NA	NA	NA	NA	NA
7.51_412.1935m/z	0.396485	4.02843e-07	1.31707	Z161-0:RT-0	NA	neg	NA	NA	NA	NA	NA	NA	NA	NA	NA	NA	NA	NA	NA	NA	NA	NA
4.98_481.1720m/z	0.397616	0.0036313	1.36433	Z161-0:RT-0	NA	neg	NA	NA	NA	NA	NA	NA	NA	NA	NA	NA	NA	NA	NA	NA	NA	NA
3.90_356.1450m/z	0.39951	0.00420631	1.54527	Z161-0:RT-0	NA	neg	NA	NA	NA	NA	NA	NA	NA	NA	NA	NA	NA	NA	NA	NA	NA	NA
3.73_307.9911m/z	0.39962	0.00695886	1.4784	Z161-0:RT-0	NA	neg	NA	NA	NA	NA	NA	NA	NA	NA	NA	NA	NA	NA	NA	NA	NA	NA
7.59_885.3650m/z	0.401875	0.0250384	1.19426	Z161-0:RT-0	NA	neg	NA	NA	NA	NA	NA	NA	NA	NA	NA	NA	NA	NA	NA	NA	NA	NA
9.22_537.3268m/z	0.402646	0.00758074	1.10643	Z161-0:RT-0	NA	neg	NA	NA	NA	NA	NA	NA	NA	NA	NA	NA	NA	NA	NA	NA	NA	NA
3.77_377.0493m/z	0.404295	0.000211096	1.25271	Z161-0:RT-0	NA	neg	NA	NA	NA	NA	NA	NA	NA	NA	NA	NA	NA	NA	NA	NA	NA	NA
1.92_506.0622m/z	0.405408	0.00685621	1.05229	Z161-0:RT-0	NA	neg	NA	NA	NA	NA	NA	NA	NA	NA	NA	NA	NA	NA	NA	NA	NA	NA
4.24_425.0172m/z	0.405712	1.12259e-05	1.55161	Z161-0:RT-0	NA	neg	NA	NA	NA	NA	NA	NA	NA	NA	NA	NA	NA	NA	NA	NA	NA	NA
8.20_394.1828m/z	0.408335	0.000116513	1.86196	Z161-0:RT-0	NA	neg	NA	NA	NA	NA	NA	NA	NA	NA	NA	NA	NA	NA	NA	NA	NA	NA
3.61_558.0931m/z	0.409427	5.74793e-06	1.92933	Z161-0:RT-0	NA	neg	NA	NA	NA	NA	NA	NA	NA	NA	NA	NA	NA	NA	NA	NA	NA	NA
1.15_346.1253m/z	0.409813	0.00483357	1.28229	Z161-0:RT-0	NA	neg	NA	NA	NA	NA	NA	NA	NA	NA	NA	NA	NA	NA	NA	NA	NA	NA
0.52_616.9960m/z	0.413369	6.56494e-06	2.04735	Z161-0:RT-0	NA	neg	NA	NA	NA	NA	NA	NA	NA	NA	NA	NA	NA	NA	NA	NA	NA	NA
0.52_746.9543m/z	0.414026	0.00172163	1.89535	Z161-0:RT-0	NA	neg	NA	NA	NA	NA	NA	NA	NA	NA	NA	NA	NA	NA	NA	NA	NA	NA
4.94_309.1056m/z	0.41433	0.00020622	1.18836	Z161-0:RT-0	NA	neg	NA	NA	NA	NA	NA	NA	NA	NA	NA	NA	NA	NA	NA	NA	NA	NA
4.78_455.2499m/z	0.414429	0.0389186	1.11132	Z161-0:RT-0	NA	neg	NA	NA	NA	NA	NA	NA	NA	NA	NA	NA	NA	NA	NA	NA	NA	NA
3.98_662.1542m/z	0.414846	1.47805e-06	1.26116	Z161-0:RT-0	NA	neg	NA	NA	NA	NA	NA	NA	NA	NA	NA	NA	NA	NA	NA	NA	NA	NA
4.92_241.1188m/z	0.416287	1.86394e-06	1.13456	Z161-0:RT-0	NA	neg	NA	NA	NA	NA	NA	NA	NA	NA	NA	NA	NA	NA	NA	NA	NA	NA
0.52_762.9312m/z	0.425187	0.0196852	1.4248	Z161-0:RT-0	NA	neg	NA	NA	NA	NA	NA	NA	NA	NA	NA	NA	NA	NA	NA	NA	NA	NA
3.61_823.3569m/z	0.426133	0.000197234	1.11736	Z161-0:RT-0	NA	neg	NA	NA	NA	NA	NA	NA	NA	NA	NA	NA	NA	NA	NA	NA	NA	NA
3.70_399.0007m/z	0.42624	0.0219885	1.21702	Z161-0:RT-0	NA	neg	NA	NA	NA	NA	NA	NA	NA	NA	NA	NA	NA	NA	NA	NA	NA	NA
7.98_461.2290m/z	0.426469	0.00077699	1.19167	Z161-0:RT-0	NA	neg	NA	NA	NA	NA	NA	NA	NA	NA	NA	NA	NA	NA	NA	NA	NA	NA
3.50_961.2871m/z	0.426601	0.00113732	1.08421	Z161-0:RT-0	NA	neg	NA	NA	NA	NA	NA	NA	NA	NA	NA	NA	NA	NA	NA	NA	NA	NA
3.76_423.1509m/z	0.426663	3.38742e-05	1.23979	Z161-0:RT-0	NA	neg	NA	NA	NA	NA	NA	NA	NA	NA	NA	NA	NA	NA	NA	NA	NA	NA
10.43_712.4603m/z	0.426951	0.0270956	1.69925	Z161-0:RT-0	NA	neg	NA	NA	NA	NA	NA	NA	NA	NA	NA	NA	NA	NA	NA	NA	NA	NA
1.18_293.9731m/z	0.427208	7.02692e-05	1.59581	Z161-0:RT-0	NA	neg	NA	NA	NA	NA	NA	NA	NA	NA	NA	NA	NA	NA	NA	NA	NA	NA
7.72_397.2199m/z	0.427511	2.63767e-07	1.29815	Z161-0:RT-0	NA	neg	NA	NA	NA	NA	NA	NA	NA	NA	NA	NA	NA	NA	NA	NA	NA	NA
4.41_733.1925m/z	0.428294	5.95479e-05	1.11749	Z161-0:RT-0	NA	neg	NA	NA	NA	NA	NA	NA	NA	NA	NA	NA	NA	NA	NA	NA	NA	NA
7.70_455.2631m/z	0.428673	1.44887e-05	1.11539	Z161-0:RT-0	NA	neg	NA	NA	NA	NA	NA	NA	NA	NA	NA	NA	NA	NA	NA	NA	NA	NA
3.61_470.1512m/z	0.428904	0.000216388	1.19655	Z161-0:RT-0	NA	neg	NA	NA	NA	NA	NA	NA	NA	NA	NA	NA	NA	NA	NA	NA	NA	NA
3.76_760.2349m/z	0.429316	5.35915e-07	1.2789	Z161-0:RT-0	NA	neg	NA	NA	NA	NA	NA	NA	NA	NA	NA	NA	NA	NA	NA	NA	NA	NA
7.02_708.3890m/z	0.430375	0.0117763	1.27322	Z161-0:RT-0	NA	neg	NA	NA	NA	NA	NA	NA	NA	NA	NA	NA	NA	NA	NA	NA	NA	NA
6.84_813.3975m/z	0.430387	0.0201764	1.31997	Z161-0:RT-0	NA	neg	NA	NA	NA	NA	NA	NA	NA	NA	NA	NA	NA	NA	NA	NA	NA	NA
4.34_361.1513m/z	0.431165	0.0177351	1.12205	Z161-0:RT-0	NA	neg	NA	NA	NA	NA	NA	NA	NA	NA	NA	NA	NA	NA	NA	NA	NA	NA
0.53_556.9585m/z	0.432063	0.014672	1.58006	Z161-0:RT-0	NA	neg	NA	NA	NA	NA	NA	NA	NA	NA	NA	NA	NA	NA	NA	NA	NA	NA
3.83_433.1337m/z	0.433021	2.36211e-07	1.37185	Z161-0:RT-0	NA	neg	NA	NA	NA	NA	NA	NA	NA	NA	NA	NA	NA	NA	NA	NA	NA	NA
3.32_443.1062m/z	0.434934	6.46412e-07	1.134	Z161-0:RT-0	NA	neg	NA	NA	NA	NA	NA	NA	NA	NA	NA	NA	NA	NA	NA	NA	NA	NA
3.99_573.1170m/z	0.435994	0.0217012	1.40605	Z161-0:RT-0	NA	neg	NA	NA	NA	NA	NA	NA	NA	NA	NA	NA	NA	NA	NA	NA	NA	NA
4.47_484.1008m/z	0.437605	1.48178e-06	1.49223	Z161-0:RT-0	NA	neg	NA	NA	NA	NA	NA	NA	NA	NA	NA	NA	NA	NA	NA	NA	NA	NA
4.25_761.2020m/z	0.438575	4.70761e-05	1.20231	Z161-0:RT-0	NA	neg	NA	NA	NA	NA	NA	NA	NA	NA	NA	NA	NA	NA	NA	NA	NA	NA
0.75_485.0465m/z	0.442321	0.000342175	1.87992	Z161-0:RT-0	NA	neg	NA	NA	NA	NA	NA	NA	NA	NA	NA	NA	NA	NA	NA	NA	NA	NA
4.08_538.1616m/z	0.4454	0.00029434	1.02764	Z161-0:RT-0	NA	neg	NA	NA	NA	NA	NA	NA	NA	NA	NA	NA	NA	NA	NA	NA	NA	NA
4.47_487.1438m/z	0.446092	0.000114163	1.09721	Z161-0:RT-0	NA	neg	NA	NA	NA	NA	NA	NA	NA	NA	NA	NA	NA	NA	NA	NA	NA	NA
1.05_1173.2900m/z	0.449284	5.53522e-05	1.18675	Z161-0:RT-0	NA	neg	NA	NA	NA	NA	NA	NA	NA	NA	NA	NA	NA	NA	NA	NA	NA	NA
3.77_490.0695m/z	0.449475	6.36799e-06	1.3481	Z161-0:RT-0	NA	neg	NA	NA	NA	NA	NA	NA	NA	NA	NA	NA	NA	NA	NA	NA	NA	NA
7.79_412.2388m/z	0.449492	1.06451e-05	1.25252	Z161-0:RT-0	NA	neg	NA	NA	NA	NA	NA	NA	NA	NA	NA	NA	NA	NA	NA	NA	NA	NA
4.18_525.0977m/z	0.450549	0.000615373	1.27044	Z161-0:RT-0	NA	neg	NA	NA	NA	NA	NA	NA	NA	NA	NA	NA	NA	NA	NA	NA	NA	NA
3.73_751.2298m/z	0.451961	0.00039796	1.2478	Z161-0:RT-0	NA	neg	NA	NA	NA	NA	NA	NA	NA	NA	NA	NA	NA	NA	NA	NA	NA	NA
0.53_389.0356m/z	0.454165	0.000783488	1.81571	Z161-0:RT-0	NA	neg	NA	NA	NA	NA	NA	NA	NA	NA	NA	NA	NA	NA	NA	NA	NA	NA
1.92_445.0925m/z	0.454915	0.000573032	1.0691	Z161-0:RT-0	NA	neg	NA	NA	NA	NA	NA	NA	NA	NA	NA	NA	NA	NA	NA	NA	NA	NA
8.23_659.3684m/z	0.455582	0.000497798	1.18601	Z161-0:RT-0	NA	neg	NA	NA	NA	NA	NA	NA	NA	NA	NA	NA	NA	NA	NA	NA	NA	NA
4.41_569.0185m/z	0.456028	0.00106191	1.08705	Z161-0:RT-0	NA	neg	NA	NA	NA	NA	NA	NA	NA	NA	NA	NA	NA	NA	NA	NA	NA	NA
5.05_371.2291m/z	0.457247	0.00302232	1.02146	Z161-0:RT-0	NA	neg	NA	NA	NA	NA	NA	NA	NA	NA	NA	NA	NA	NA	NA	NA	NA	NA
0.52_503.0161m/z	0.458824	0.000101822	1.94963	Z161-0:RT-0	NA	neg	NA	NA	NA	NA	NA	NA	NA	NA	NA	NA	NA	NA	NA	NA	NA	NA
4.52_425.0180m/z	0.459026	0.000914112	1.57953	Z161-0:RT-0	NA	neg	NA	NA	NA	NA	NA	NA	NA	NA	NA	NA	NA	NA	NA	NA	NA	NA
3.95_318.1085m/z	0.459258	1.49345e-06	1.01716	Z161-0:RT-0	NA	neg	NA	NA	NA	NA	NA	NA	NA	NA	NA	NA	NA	NA	NA	NA	NA	NA
7.28_239.1280m/z	0.460627	0.0231253	1.78393	Z161-0:RT-0	NA	neg	NA	NA	NA	NA	NA	NA	NA	NA	NA	NA	NA	NA	NA	NA	NA	NA
4.24_572.1455m/z	0.461455	0.000783488	1.15799	Z161-0:RT-0	NA	neg	NA	NA	NA	NA	NA	NA	NA	NA	NA	NA	NA	NA	NA	NA	NA	NA
1.97_411.0852m/z	0.461455	0.000817259	1.0185	Z161-0:RT-0	NA	neg	NA	NA	NA	NA	NA	NA	NA	NA	NA	NA	NA	NA	NA	NA	NA	NA
4.24_389.0480m/z	0.462242	0.00174389	1.18887	Z161-0:RT-0	NA	neg	NA	NA	NA	NA	NA	NA	NA	NA	NA	NA	NA	NA	NA	NA	NA	NA
3.92_698.1348m/z	0.464197	1.11689e-05	1.16484	Z161-0:RT-0	NA	neg	NA	NA	NA	NA	NA	NA	NA	NA	NA	NA	NA	NA	NA	NA	NA	NA
4.34_352.1492m/z	0.464432	0.027324	1.05145	Z161-0:RT-0	NA	neg	NA	NA	NA	NA	NA	NA	NA	NA	NA	NA	NA	NA	NA	NA	NA	NA
0.67_790.3149m/z	0.465245	8.04466e-06	1.4083	Z161-0:RT-0	NA	neg	NA	NA	NA	NA	NA	NA	NA	NA	NA	NA	NA	NA	NA	NA	NA	NA
0.53_343.0395m/z	0.466154	0.00765395	1.47155	Z161-0:RT-0	NA	neg	NA	NA	NA	NA	NA	NA	NA	NA	NA	NA	NA	NA	NA	NA	NA	NA
2.16_309.9974m/z	0.471006	0.0141334	1.19005	Z161-0:RT-0	NA	neg	NA	NA	NA	NA	NA	NA	NA	NA	NA	NA	NA	NA	NA	NA	NA	NA
4.28_355.4035m/z	0.472951	0.0492635	1.56809	Z161-0:RT-0	NA	neg	NA	NA	NA	NA	NA	NA	NA	NA	NA	NA	NA	NA	NA	NA	NA	NA
4.30_454.9895m/z	0.475251	0.000523158	1.49615	Z161-0:RT-0	NA	neg	NA	NA	NA	NA	NA	NA	NA	NA	NA	NA	NA	NA	NA	NA	NA	NA
0.65_260.0876m/z	0.47699	0.000166371	1.39787	Z161-0:RT-0	NA	neg	NA	NA	NA	NA	NA	NA	NA	NA	NA	NA	NA	NA	NA	NA	NA	NA
0.53_275.0547m/z	0.478203	0.00125041	1.76623	Z161-0:RT-0	NA	neg	NA	NA	NA	NA	NA	NA	NA	NA	NA	NA	NA	NA	NA	NA	NA	NA
3.61_574.0601m/z	0.480359	6.99713e-05	1.94603	Z161-0:RT-0	NA	neg	NA	NA	NA	NA	NA	NA	NA	NA	NA	NA	NA	NA	NA	NA	NA	NA
3.70_600.1684n	0.48221	9.79408e-07	1.08625	Z161-0:RT-0	NA	neg	NA	NA	NA	NA	NA	NA	NA	NA	NA	NA	NA	NA	NA	NA	NA	NA
0.52_632.9730m/z	0.484528	0.00788592	1.6265	Z161-0:RT-0	NA	neg	NA	NA	NA	NA	NA	NA	NA	NA	NA	NA	NA	NA	NA	NA	NA	NA
7.72_441.2473m/z	0.484989	5.83162e-07	1.45308	Z161-0:RT-0	NA	neg	NA	NA	NA	NA	NA	NA	NA	NA	NA	NA	NA	NA	NA	NA	NA	NA
0.65_522.0405m/z	0.485174	0.00749983	1.25528	Z161-0:RT-0	NA	neg	NA	NA	NA	NA	NA	NA	NA	NA	NA	NA	NA	NA	NA	NA	NA	NA
1.05_1075.3225m/z	0.485987	1.96874e-05	1.6842	Z161-0:RT-0	NA	neg	NA	NA	NA	NA	NA	NA	NA	NA	NA	NA	NA	NA	NA	NA	NA	NA
3.60_548.1036m/z	0.486182	2.30957e-05	1.13648	Z161-0:RT-0	NA	neg	NA	NA	NA	NA	NA	NA	NA	NA	NA	NA	NA	NA	NA	NA	NA	NA
8.05_384.2749m/z	0.486933	0.00378648	1.03503	Z161-0:RT-0	NA	neg	NA	NA	NA	NA	NA	NA	NA	NA	NA	NA	NA	NA	NA	NA	NA	NA
7.18_358.2584m/z	0.487048	0.027978	1.33641	Z161-0:RT-0	NA	neg	NA	NA	NA	NA	NA	NA	NA	NA	NA	NA	NA	NA	NA	NA	NA	NA
4.21_231.0863m/z	0.487757	0.000424159	1.08066	Z161-0:RT-0	NA	neg	NA	NA	NA	NA	NA	NA	NA	NA	NA	NA	NA	NA	NA	NA	NA	NA
4.15_336.1191m/z	0.491897	0.00450954	1.15028	Z161-0:RT-0	NA	neg	NA	NA	NA	NA	NA	NA	NA	NA	NA	NA	NA	NA	NA	NA	NA	NA
4.38_541.0992m/z	0.497493	0.0110405	1.52504	Z161-0:RT-0	NA	neg	NA	NA	NA	NA	NA	NA	NA	NA	NA	NA	NA	NA	NA	NA	NA	NA
8.74_284.2229m/z	0.500158	0.00285986	1.46464	Z161-0:RT-0	NA	neg	NA	NA	NA	NA	NA	NA	NA	NA	NA	NA	NA	NA	NA	NA	NA	NA
4.49_404.0821m/z	0.507705	0.00213522	1.10975	Z161-0:RT-0	NA	neg	NA	NA	NA	NA	NA	NA	NA	NA	NA	NA	NA	NA	NA	NA	NA	NA
3.86_529.1109m/z	0.510759	0.00909623	1.48022	Z161-0:RT-0	NA	neg	NA	NA	NA	NA	NA	NA	NA	NA	NA	NA	NA	NA	NA	NA	NA	NA
0.52_312.9027m/z	0.510937	0.0326711	1.45869	Z161-0:RT-0	NA	neg	NA	NA	NA	NA	NA	NA	NA	NA	NA	NA	NA	NA	NA	NA	NA	NA
7.85_427.2064m/z	0.514299	1.09089e-06	1.15738	Z161-0:RT-0	NA	neg	NA	NA	NA	NA	NA	NA	NA	NA	NA	NA	NA	NA	NA	NA	NA	NA
3.86_757.1956m/z	0.514887	2.63767e-07	1.17785	Z161-0:RT-0	NA	neg	NA	NA	NA	NA	NA	NA	NA	NA	NA	NA	NA	NA	NA	NA	NA	NA
4.49_441.0114m/z	0.515146	0.0484302	1.08513	Z161-0:RT-0	NA	neg	NA	NA	NA	NA	NA	NA	NA	NA	NA	NA	NA	NA	NA	NA	NA	NA
3.83_315.1085m/z	0.515857	0.0176651	1.05151	Z161-0:RT-0	NA	neg	NA	NA	NA	NA	NA	NA	NA	NA	NA	NA	NA	NA	NA	NA	NA	NA
4.82_501.2574m/z	0.520282	0.0295115	1.25214	Z161-0:RT-0	NA	neg	NA	NA	NA	NA	NA	NA	NA	NA	NA	NA	NA	NA	NA	NA	NA	NA
4.31_653.1898m/z	0.520722	4.33045e-05	1.08925	Z161-0:RT-0	NA	neg	NA	NA	NA	NA	NA	NA	NA	NA	NA	NA	NA	NA	NA	NA	NA	NA
7.58_357.2632m/z	0.522037	0.0166202	1.01656	Z161-0:RT-0	NA	neg	NA	NA	NA	NA	NA	NA	NA	NA	NA	NA	NA	NA	NA	NA	NA	NA
0.50_428.8795m/z	0.52234	0.00139701	1.81302	Z161-0:RT-0	NA	neg	NA	NA	NA	NA	NA	NA	NA	NA	NA	NA	NA	NA	NA	NA	NA	NA
8.36_411.0779m/z	0.533118	0.0147404	1.20541	Z161-0:RT-0	NA	neg	NA	NA	NA	NA	NA	NA	NA	NA	NA	NA	NA	NA	NA	NA	NA	NA
7.85_423.1859m/z	0.53506	0.000644129	1.2507	Z161-0:RT-0	NA	neg	NA	NA	NA	NA	NA	NA	NA	NA	NA	NA	NA	NA	NA	NA	NA	NA
4.27_582.1817m/z	0.535981	4.58709e-05	1.07981	Z161-0:RT-0	NA	neg	NA	NA	NA	NA	NA	NA	NA	NA	NA	NA	NA	NA	NA	NA	NA	NA
4.25_468.1254m/z	0.542636	0.00183285	1.09941	Z161-0:RT-0	NA	neg	NA	NA	NA	NA	NA	NA	NA	NA	NA	NA	NA	NA	NA	NA	NA	NA
8.53_611.4271m/z	0.544666	0.00117688	1.07489	Z161-0:RT-0	NA	neg	NA	NA	NA	NA	NA	NA	NA	NA	NA	NA	NA	NA	NA	NA	NA	NA
7.78_360.2745m/z	0.546252	0.0040025	1.20174	Z161-0:RT-0	NA	neg	NA	NA	NA	NA	NA	NA	NA	NA	NA	NA	NA	NA	NA	NA	NA	NA
3.53_572.1464m/z	0.548007	1.18739e-05	1.07989	Z161-0:RT-0	NA	neg	NA	NA	NA	NA	NA	NA	NA	NA	NA	NA	NA	NA	NA	NA	NA	NA
9.66_691.4215m/z	0.549824	0.0281991	1.26148	Z161-0:RT-0	NA	neg	NA	NA	NA	NA	NA	NA	NA	NA	NA	NA	NA	NA	NA	NA	NA	NA
4.41_501.0317m/z	0.553329	0.000231019	1.1672	Z161-0:RT-0	NA	neg	NA	NA	NA	NA	NA	NA	NA	NA	NA	NA	NA	NA	NA	NA	NA	NA
4.33_318.1087m/z	0.560747	0.0250292	1.11567	Z161-0:RT-0	NA	neg	NA	NA	NA	NA	NA	NA	NA	NA	NA	NA	NA	NA	NA	NA	NA	NA
3.57_573.6261m/z	0.569042	4.59812e-06	1.02934	Z161-0:RT-0	NA	neg	NA	NA	NA	NA	NA	NA	NA	NA	NA	NA	NA	NA	NA	NA	NA	NA
1.20_392.9831m/z	0.570884	0.000225499	1.20894	Z161-0:RT-0	NA	neg	NA	NA	NA	NA	NA	NA	NA	NA	NA	NA	NA	NA	NA	NA	NA	NA
1.11_203.0167m/z	0.575935	0.0488846	1.01615	Z161-0:RT-0	NA	neg	NA	NA	NA	NA	NA	NA	NA	NA	NA	NA	NA	NA	NA	NA	NA	NA
4.41_455.0281m/z	0.576058	6.99914e-07	1.31581	Z161-0:RT-0	NA	neg	NA	NA	NA	NA	NA	NA	NA	NA	NA	NA	NA	NA	NA	NA	NA	NA
7.76_677.3701m/z	0.576877	0.0239753	1.00726	Z161-0:RT-0	NA	neg	NA	NA	NA	NA	NA	NA	NA	NA	NA	NA	NA	NA	NA	NA	NA	NA
4.40_705.1967m/z	0.578641	0.000154859	1.05359	Z161-0:RT-0	NA	neg	NA	NA	NA	NA	NA	NA	NA	NA	NA	NA	NA	NA	NA	NA	NA	NA
4.41_418.0982m/z	0.579284	1.72105e-05	1.20818	Z161-0:RT-0	NA	neg	NA	NA	NA	NA	NA	NA	NA	NA	NA	NA	NA	NA	NA	NA	NA	NA
4.40_683.2171m/z	0.582233	1.02245e-05	1.00528	Z161-0:RT-0	NA	neg	NA	NA	NA	NA	NA	NA	NA	NA	NA	NA	NA	NA	NA	NA	NA	NA
3.61_536.1118m/z	0.585512	9.93093e-07	1.48701	Z161-0:RT-0	NA	neg	NA	NA	NA	NA	NA	NA	NA	NA	NA	NA	NA	NA	NA	NA	NA	NA
3.89_547.1270m/z	0.598958	8.14896e-05	1.02148	Z161-0:RT-0	NA	neg	NA	NA	NA	NA	NA	NA	NA	NA	NA	NA	NA	NA	NA	NA	NA	NA
8.05_425.2514m/z	0.600978	0.0300193	1.02301	Z161-0:RT-0	NA	neg	NA	NA	NA	NA	NA	NA	NA	NA	NA	NA	NA	NA	NA	NA	NA	NA
4.52_405.0012m/z	0.604211	0.000159953	1.06529	Z161-0:RT-0	NA	neg	NA	NA	NA	NA	NA	NA	NA	NA	NA	NA	NA	NA	NA	NA	NA	NA
8.50_380.2035m/z	0.611503	2.72309e-05	1.06523	Z161-0:RT-0	NA	neg	NA	NA	NA	NA	NA	NA	NA	NA	NA	NA	NA	NA	NA	NA	NA	NA
4.15_379.0689m/z	0.612045	0.00521076	1.00617	Z161-0:RT-0	NA	neg	NA	NA	NA	NA	NA	NA	NA	NA	NA	NA	NA	NA	NA	NA	NA	NA
3.78_519.0646m/z	0.619383	0.0195485	1.16333	Z161-0:RT-0	NA	neg	NA	NA	NA	NA	NA	NA	NA	NA	NA	NA	NA	NA	NA	NA	NA	NA
10.43_810.4070m/z	0.621042	0.0242875	1.0595	Z161-0:RT-0	NA	neg	NA	NA	NA	NA	NA	NA	NA	NA	NA	NA	NA	NA	NA	NA	NA	NA
0.49_658.8272m/z	0.621627	0.0263266	1.13966	Z161-0:RT-0	NA	neg	NA	NA	NA	NA	NA	NA	NA	NA	NA	NA	NA	NA	NA	NA	NA	NA
2.12_260.0447m/z	0.637633	4.07697e-06	1.00162	Z161-0:RT-0	NA	neg	NA	NA	NA	NA	NA	NA	NA	NA	NA	NA	NA	NA	NA	NA	NA	NA
0.50_426.8822m/z	0.700337	0.0223014	1.16515	Z161-0:RT-0	NA	neg	NA	NA	NA	NA	NA	NA	NA	NA	NA	NA	NA	NA	NA	NA	NA	NA
8.60_391.2546m/z	0.720375	0.00224683	1.02951	Z161-0:RT-0	NA	neg	NA	NA	NA	NA	NA	NA	NA	NA	NA	NA	NA	NA	NA	NA	NA	NA
5.43_199.0968m/z	1.63675	3.06305e-06	1.03179	Z161-0:RT-0	NA	neg	NA	NA	NA	NA	NA	NA	NA	NA	NA	NA	NA	NA	NA	NA	NA	NA
6.69_443.2275m/z	1.68155	0.0211433	1.14782	Z161-0:RT-0	NA	neg	NA	NA	NA	NA	NA	NA	NA	NA	NA	NA	NA	NA	NA	NA	NA	NA
4.92_423.0712m/z	1.71953	0.000690432	1.14993	Z161-0:RT-0	NA	neg	NA	NA	NA	NA	NA	NA	NA	NA	NA	NA	NA	NA	NA	NA	NA	NA
3.92_314.0865m/z	1.75212	5.54498e-05	1.07689	Z161-0:RT-0	NA	neg	NA	NA	NA	NA	NA	NA	NA	NA	NA	NA	NA	NA	NA	NA	NA	NA
5.26_459.1292m/z	1.77416	0.000474683	1.07555	Z161-0:RT-0	NA	neg	NA	NA	NA	NA	NA	NA	NA	NA	NA	NA	NA	NA	NA	NA	NA	NA
0.72_996.2392m/z	1.78608	0.00240964	1.0667	Z161-0:RT-0	NA	neg	NA	NA	NA	NA	NA	NA	NA	NA	NA	NA	NA	NA	NA	NA	NA	NA
4.23_728.1439m/z	1.79236	5.35915e-07	1.12367	Z161-0:RT-0	NA	neg	NA	NA	NA	NA	NA	NA	NA	NA	NA	NA	NA	NA	NA	NA	NA	NA
5.33_565.1211m/z	1.79677	0.00100442	1.21752	Z161-0:RT-0	NA	neg	NA	NA	NA	NA	NA	NA	NA	NA	NA	NA	NA	NA	NA	NA	NA	NA
4.28_202.0621m/z	1.81288	0.000890692	1.00243	Z161-0:RT-0	NA	neg	NA	NA	NA	NA	NA	NA	NA	NA	NA	NA	NA	NA	NA	NA	NA	NA
9.52_549.1587m/z	1.82196	0.00703863	1.04928	Z161-0:RT-0	NA	neg	NA	NA	NA	NA	NA	NA	NA	NA	NA	NA	NA	NA	NA	NA	NA	NA
9.70_535.1747m/z	1.83534	0.0255657	1.00793	Z161-0:RT-0	NA	neg	NA	NA	NA	NA	NA	NA	NA	NA	NA	NA	NA	NA	NA	NA	NA	NA
5.29_441.1380m/z	1.86772	0.00920749	1.52655	Z161-0:RT-0	NA	neg	NA	NA	NA	NA	NA	NA	NA	NA	NA	NA	NA	NA	NA	NA	NA	NA
0.76_658.9849m/z	1.87554	0.020374	1.15758	Z161-0:RT-0	NA	neg	NA	NA	NA	NA	NA	NA	NA	NA	NA	NA	NA	NA	NA	NA	NA	NA
0.83_627.0159m/z	1.88937	2.17721e-05	1.49951	Z161-0:RT-0	NA	neg	NA	NA	NA	NA	NA	NA	NA	NA	NA	NA	NA	NA	NA	NA	NA	NA
4.18_1121.2649m/z	1.90174	0.0287054	1.03153	Z161-0:RT-0	NA	neg	NA	NA	NA	NA	NA	NA	NA	NA	NA	NA	NA	NA	NA	NA	NA	NA
3.41_955.1615m/z	1.91379	0.00205742	1.01431	Z161-0:RT-0	NA	neg	NA	NA	NA	NA	NA	NA	NA	NA	NA	NA	NA	NA	NA	NA	NA	NA
9.19_496.2667m/z	1.92982	0.0137876	1.08366	Z161-0:RT-0	NA	neg	NA	NA	NA	NA	NA	NA	NA	NA	NA	NA	NA	NA	NA	NA	NA	NA
3.63_728.1298m/z	1.92995	7.63098e-06	1.13085	Z161-0:RT-0	NA	neg	NA	NA	NA	NA	NA	NA	NA	NA	NA	NA	NA	NA	NA	NA	NA	NA
4.35_439.0675m/z	1.93721	3.06305e-06	1.35803	Z161-0:RT-0	NA	neg	NA	NA	NA	NA	NA	NA	NA	NA	NA	NA	NA	NA	NA	NA	NA	NA
4.33_583.1131m/z	1.94995	8.27118e-08	1.14883	Z161-0:RT-0	NA	neg	NA	NA	NA	NA	NA	NA	NA	NA	NA	NA	NA	NA	NA	NA	NA	NA
3.50_979.1773m/z	2.00466	7.42336e-06	1.12961	Z161-0:RT-0	NA	neg	NA	NA	NA	NA	NA	NA	NA	NA	NA	NA	NA	NA	NA	NA	NA	NA
3.80_951.1630m/z	2.01835	1.993e-05	1.10118	Z161-0:RT-0	NA	neg	NA	NA	NA	NA	NA	NA	NA	NA	NA	NA	NA	NA	NA	NA	NA	NA
3.58_989.2248m/z	2.02647	0.00143211	1.01338	Z161-0:RT-0	NA	neg	NA	NA	NA	NA	NA	NA	NA	NA	NA	NA	NA	NA	NA	NA	NA	NA
9.13_513.2222m/z	2.02732	0.0260343	1.05012	Z161-0:RT-0	NA	neg	NA	NA	NA	NA	NA	NA	NA	NA	NA	NA	NA	NA	NA	NA	NA	NA
3.83_1073.2130m/z	2.03327	4.022e-05	1.121	Z161-0:RT-0	NA	neg	NA	NA	NA	NA	NA	NA	NA	NA	NA	NA	NA	NA	NA	NA	NA	NA
4.09_941.1725m/z	2.05642	0.000231752	1.14335	Z161-0:RT-0	NA	neg	NA	NA	NA	NA	NA	NA	NA	NA	NA	NA	NA	NA	NA	NA	NA	NA
2.22_949.1966m/z	2.05832	0.0295926	1.13957	Z161-0:RT-0	NA	neg	NA	NA	NA	NA	NA	NA	NA	NA	NA	NA	NA	NA	NA	NA	NA	NA
4.03_1041.2124m/z	2.05834	1.09089e-06	1.01121	Z161-0:RT-0	NA	neg	NA	NA	NA	NA	NA	NA	NA	NA	NA	NA	NA	NA	NA	NA	NA	NA
3.77_949.1962m/z	2.06115	0.000109542	1.09386	Z161-0:RT-0	NA	neg	NA	NA	NA	NA	NA	NA	NA	NA	NA	NA	NA	NA	NA	NA	NA	NA
3.78_661.1309m/z	2.06432	4.63213e-06	1.20227	Z161-0:RT-0	NA	neg	NA	NA	NA	NA	NA	NA	NA	NA	NA	NA	NA	NA	NA	NA	NA	NA
3.46_769.1424m/z	2.06715	2.13021e-05	1.00113	Z161-0:RT-0	NA	neg	NA	NA	NA	NA	NA	NA	NA	NA	NA	NA	NA	NA	NA	NA	NA	NA
9.16_537.1573m/z	2.06826	0.0442381	1.3909	Z161-0:RT-0	NA	neg	NA	NA	NA	NA	NA	NA	NA	NA	NA	NA	NA	NA	NA	NA	NA	NA
5.11_411.1319m/z	2.06981	0.00178143	1.00023	Z161-0:RT-0	NA	neg	NA	NA	NA	NA	NA	NA	NA	NA	NA	NA	NA	NA	NA	NA	NA	NA
4.09_944.1933n	2.0737	2.09399e-07	1.13637	Z161-0:RT-0	NA	neg	NA	NA	NA	NA	NA	NA	NA	NA	NA	NA	NA	NA	NA	NA	NA	NA
0.89_663.0692m/z	2.0794	0.00105223	1.49174	Z161-0:RT-0	NA	neg	NA	NA	NA	NA	NA	NA	NA	NA	NA	NA	NA	NA	NA	NA	NA	NA
3.56_672.1245m/z	2.07951	1.46689e-06	1.13685	Z161-0:RT-0	NA	neg	NA	NA	NA	NA	NA	NA	NA	NA	NA	NA	NA	NA	NA	NA	NA	NA
3.50_957.2044m/z	2.09787	6.58275e-07	1.19662	Z161-0:RT-0	NA	neg	NA	NA	NA	NA	NA	NA	NA	NA	NA	NA	NA	NA	NA	NA	NA	NA
0.62_253.0554m/z	2.10198	0.0476823	1.34546	Z161-0:RT-0	NA	neg	NA	NA	NA	NA	NA	NA	NA	NA	NA	NA	NA	NA	NA	NA	NA	NA
4.21_439.0717m/z	2.10347	5.35915e-07	1.43953	Z161-0:RT-0	NA	neg	NA	NA	NA	NA	NA	NA	NA	NA	NA	NA	NA	NA	NA	NA	NA	NA
3.47_1013.1858m/z	2.11016	0.00510241	1.19915	Z161-0:RT-0	NA	neg	NA	NA	NA	NA	NA	NA	NA	NA	NA	NA	NA	NA	NA	NA	NA	NA
9.17_545.2493m/z	2.11073	0.0104491	1.13315	Z161-0:RT-0	NA	neg	NA	NA	NA	NA	NA	NA	NA	NA	NA	NA	NA	NA	NA	NA	NA	NA
9.59_571.2881m/z	2.11985	0.00113635	1.07024	Z161-0:RT-0	NA	neg	NA	NA	NA	NA	NA	NA	NA	NA	NA	NA	NA	NA	NA	NA	NA	NA
4.21_583.1127m/z	2.12163	0.000113735	1.15105	Z161-0:RT-0	NA	neg	NA	NA	NA	NA	NA	NA	NA	NA	NA	NA	NA	NA	NA	NA	NA	NA
0.59_394.9521m/z	2.1299	8.15644e-05	1.17416	Z161-0:RT-0	NA	neg	NA	NA	NA	NA	NA	NA	NA	NA	NA	NA	NA	NA	NA	NA	NA	NA
3.53_658.1137n	2.13238	0.000183772	1.17311	Z161-0:RT-0	NA	neg	NA	NA	NA	NA	NA	NA	NA	NA	NA	NA	NA	NA	NA	NA	NA	NA
3.56_707.1089m/z	2.1335	6.56494e-06	1.20225	Z161-0:RT-0	NA	neg	NA	NA	NA	NA	NA	NA	NA	NA	NA	NA	NA	NA	NA	NA	NA	NA
3.47_959.1623m/z	2.14402	0.000148739	1.19124	Z161-0:RT-0	NA	neg	NA	NA	NA	NA	NA	NA	NA	NA	NA	NA	NA	NA	NA	NA	NA	NA
5.52_464.0904m/z	2.14536	0.000143289	1.07485	Z161-0:RT-0	NA	neg	NA	NA	NA	NA	NA	NA	NA	NA	NA	NA	NA	NA	NA	NA	NA	NA
3.92_909.2621m/z	2.14608	0.0160673	1.22832	Z161-0:RT-0	NA	neg	NA	NA	NA	NA	NA	NA	NA	NA	NA	NA	NA	NA	NA	NA	NA	NA
9.54_607.1783m/z	2.17502	0.016362	1.42216	Z161-0:RT-0	NA	neg	NA	NA	NA	NA	NA	NA	NA	NA	NA	NA	NA	NA	NA	NA	NA	NA
3.74_598.1104m/z	2.19001	9.96811e-05	1.35737	Z161-0:RT-0	NA	neg	NA	NA	NA	NA	NA	NA	NA	NA	NA	NA	NA	NA	NA	NA	NA	NA
3.92_927.1748m/z	2.20019	1.48178e-06	1.17669	Z161-0:RT-0	NA	neg	NA	NA	NA	NA	NA	NA	NA	NA	NA	NA	NA	NA	NA	NA	NA	NA
4.28_733.1252m/z	2.20736	5.71082e-08	1.188	Z161-0:RT-0	NA	neg	NA	NA	NA	NA	NA	NA	NA	NA	NA	NA	NA	NA	NA	NA	NA	NA
4.76_773.1527m/z	2.21141	1.15484e-06	1.20802	Z161-0:RT-0	NA	neg	NA	NA	NA	NA	NA	NA	NA	NA	NA	NA	NA	NA	NA	NA	NA	NA
8.53_793.3000m/z	2.21945	0.0335577	1.1775	Z161-0:RT-0	NA	neg	NA	NA	NA	NA	NA	NA	NA	NA	NA	NA	NA	NA	NA	NA	NA	NA
3.68_941.1650m/z	2.23721	5.74512e-07	1.48079	Z161-0:RT-0	NA	neg	NA	NA	NA	NA	NA	NA	NA	NA	NA	NA	NA	NA	NA	NA	NA	NA
3.98_727.1332m/z	2.26292	2.06143e-07	1.19853	Z161-0:RT-0	NA	neg	NA	NA	NA	NA	NA	NA	NA	NA	NA	NA	NA	NA	NA	NA	NA	NA
1.35_554.0763m/z	2.27369	0.00130409	1.22666	Z161-0:RT-0	NA	neg	NA	NA	NA	NA	NA	NA	NA	NA	NA	NA	NA	NA	NA	NA	NA	NA
9.13_546.1676n	2.27513	0.0110758	1.32544	Z161-0:RT-0	NA	neg	NA	NA	NA	NA	NA	NA	NA	NA	NA	NA	NA	NA	NA	NA	NA	NA
9.13_575.1900m/z	2.29495	0.00988519	1.15391	Z161-0:RT-0	NA	neg	NA	NA	NA	NA	NA	NA	NA	NA	NA	NA	NA	NA	NA	NA	NA	NA
4.62_275.0555m/z	2.30573	0.00240317	1.22349	Z161-0:RT-0	NA	neg	NA	NA	NA	NA	NA	NA	NA	NA	NA	NA	NA	NA	NA	NA	NA	NA
4.28_589.1276m/z	2.31084	5.07565e-06	1.08265	Z161-0:RT-0	NA	neg	NA	NA	NA	NA	NA	NA	NA	NA	NA	NA	NA	NA	NA	NA	NA	NA
[truncated: 5,526 more rows]

## Sheet: Table S2
Compound ID	ratio	t.test_p.value_BHcorrect	VIP	sample	ID.1	Model	KEGG.ID	Formula	Adducts	Score	Fragmentation.Score	Mass.Error..ppm.	Isotope.Similarity	Description	Super.class	Class	Sub.class	m.z	Neutral.mass..Da.	Retention.time..min.	Charge	Pathway
3.42_321.0614m/z	86.6683	0.000276776	2.53832	Z161-10:RT-10	C05909	neg	C05909	C15H14O8	M-H	46.2	33.6	-0.597181	97.8969	Leucodelphinidin;	NA	NA	NA	321.061	NA	3.42065	1	map00941 Flavonoid biosynthesis; map01110 Biosynthesis of secondary metabolites;
3.43_301.0349m/z	51.5571	0.000346407	2.45483	Z161-10:RT-10	C00389	neg	C00389	C15H10O7	M-H	49	54.3	-1.65426	92.5803	Quercetin; 3,3',4,5,7-Pentahydroxyflavone; 3,5,7,3',4'-Pentahydroxyflavone;	NA	NA	NA	301.035	NA	3.43493	1	map00941 Flavonoid biosynthesis; map00944 Flavone and flavonol biosynthesis; map01100 Metabolic pathways; map01110 Biosynthesis of secondary metabolites;
3.43_301.0349m/z	51.5571	0.000346407	2.45483	Z161-10:RT-10	C10192	neg	C10192	C15H10O7	M-H	49	54.4	-1.65426	92.5803	Tricetin; 5,7,3',4',5'-Pentahydroxyflavone;	NA	NA	NA	301.035	NA	3.43493	1	map00941 Flavonoid biosynthesis;
3.43_319.0454m/z	53.4674	0.0012212	2.45187	Z161-10:RT-10	C02906	neg	C02906	C15H12O8	M-H	47.6	49	-1.76055	91.2777	Dihydromyricetin; Ampelopsin; (+)-Dihydromyricetin; (+)-Ampelopsin;	NA	NA	NA	319.045	NA	3.43493	1	map00941 Flavonoid biosynthesis; map01110 Biosynthesis of secondary metabolites;
3.47_303.0505m/z	10.9078	0.00177001	1.78522	Z161-10:RT-10	C05911	neg	C05911	C15H12O7	M-H	39	0	-1.89332	97.3828	Pentahydroxyflavanone; Dihydrotricetin;	NA	NA	NA	303.05	NA	3.46995	1	map00941 Flavonoid biosynthesis; map01110 Biosynthesis of secondary metabolites;
3.47_303.0505m/z	10.9078	0.00177001	1.78522	Z161-10:RT-10	C01617	neg	C01617	C15H12O7	M-H	39	0	-1.89332	97.3828	Taxifolin; Dihydroquercetin; (+)-Dihydroquercetin; (+)-Taxifolin; trans-Dihydroquercetin;	NA	NA	NA	303.05	NA	3.46995	1	map00941 Flavonoid biosynthesis; map01100 Metabolic pathways; map01110 Biosynthesis of secondary metabolites;
3.71_335.0761m/z	104.525	0.000123861	2.44745	Z161-10:RT-10	C10434	neg	C10434	C16H16O8	M-H	54.3	77.5	-3.27841	97.8843	5-O-Caffeoylshikimic acid;	NA	NA	NA	335.076	NA	3.71282	1	map00940 Phenylpropanoid biosynthesis; map00941 Flavonoid biosynthesis; map00945 Stilbenoid, diarylheptanoid and gingerol biosynthesis; map01100 Metabolic pathways; map01110 Biosynthesis of secondary metabolites;
3.78_287.0551m/z	14.2403	0.00349817	1.97812	Z161-10:RT-10	C15525	neg	C15525	C15H12O6	M-H	36.7	0.172	-3.6522	87.555	Eriodictyol chalcone; 2',3,4,4',6'-Pentahydroxychalcone;	NA	NA	NA	287.055	NA	3.78425	1	map00941 Flavonoid biosynthesis;
3.78_287.0551m/z	14.2403	0.00349817	1.97812	Z161-10:RT-10	C00974	neg	C00974	C15H12O6	M-H	37.3	3.33	-3.6522	87.555	Dihydrokaempferol; Aromadendrin; (+)-Dihydrokaempferol; (+)-Aromadendrin;	NA	NA	NA	287.055	NA	3.78425	1	map00941 Flavonoid biosynthesis; map01100 Metabolic pathways; map01110 Biosynthesis of secondary metabolites;
3.78_287.0551m/z	14.2403	0.00349817	1.97812	Z161-10:RT-10	C05631	neg	C05631	C15H12O6	M-H	37.3	3.31	-3.6522	87.555	Eriodictyol;	NA	NA	NA	287.055	NA	3.78425	1	map00941 Flavonoid biosynthesis; map01110 Biosynthesis of secondary metabolites;
3.78_287.0551m/z	14.2403	0.00349817	1.97812	Z161-10:RT-10	C01378	neg	C01378	C15H12O6	M-H	37.3	3.17	-3.6522	87.555	Fustin; 2,3-Dihydrofisetin;	NA	NA	NA	287.055	NA	3.78425	1	map00941 Flavonoid biosynthesis;
3.78_306.0737n	7.01338	0.0108178	1.65976	Z161-10:RT-10	C12136	neg	C12136	C15H14O7	M-H, M+Cl	49.4	48.2	-0.724978	99.7837	(-)-Epigallocatechin; Epigallocatechol;	NA	NA	NA	305.066	306.074	3.78425	1	map00941 Flavonoid biosynthesis; map01110 Biosynthesis of secondary metabolites;
3.78_306.0737n	7.01338	0.0108178	1.65976	Z161-10:RT-10	C05906	neg	C05906	C15H14O7	M-H, M+Cl	40.3	2.72	-0.724978	99.7837	Leucocyanidin; 2-(3,4-Dihydroxyphenyl)-3,4-dihydro-2H-1-benzopyran-3,4,5,7-tetrol; 3,3',4,4',5,7-Flavanhexol; 3,4-Cyanidiol; Leucoanthocyanidol; Leucocianidol; Leucocyanidol; Leukocyanidine; Procyanidol; Resivit; 2,3-trans-3,4-cis-Leucocyanidin;	NA	NA	NA	305.066	306.074	3.78425	1	map00941 Flavonoid biosynthesis; map01110 Biosynthesis of secondary metabolites;
3.78_306.0737n	7.01338	0.0108178	1.65976	Z161-10:RT-10	C12127	neg	C12127	C15H14O7	M-H, M+Cl	49.4	48.2	-0.724978	99.7837	(+)-Gallocatechin; Gallocatechol;	NA	NA	NA	305.066	306.074	3.78425	1	map00941 Flavonoid biosynthesis; map01110 Biosynthesis of secondary metabolites;
3.80_303.0501m/z	16.4361	0.00226042	2.02574	Z161-10:RT-10	C05911	neg	C05911	C15H12O7	M-H	50.4	58.7	-3.07592	96.8366	Pentahydroxyflavanone; Dihydrotricetin;	NA	NA	NA	303.05	NA	3.80498	1	map00941 Flavonoid biosynthesis; map01110 Biosynthesis of secondary metabolites;
3.80_303.0501m/z	16.4361	0.00226042	2.02574	Z161-10:RT-10	C01617	neg	C01617	C15H12O7	M-H	42.1	17.2	-3.07592	96.8366	Taxifolin; Dihydroquercetin; (+)-Dihydroquercetin; (+)-Taxifolin; trans-Dihydroquercetin;	NA	NA	NA	303.05	NA	3.80498	1	map00941 Flavonoid biosynthesis; map01100 Metabolic pathways; map01110 Biosynthesis of secondary metabolites;
3.85_301.0353m/z	4.5561	0.00184466	1.47519	Z161-10:RT-10	C00389	neg	C00389	C15H10O7	M-H	50.4	55.4	-0.308735	97.0561	Quercetin; 3,3',4,5,7-Pentahydroxyflavone; 3,5,7,3',4'-Pentahydroxyflavone;	NA	NA	NA	301.035	NA	3.84783	1	map00941 Flavonoid biosynthesis; map00944 Flavone and flavonol biosynthesis; map01100 Metabolic pathways; map01110 Biosynthesis of secondary metabolites;
3.85_301.0353m/z	4.5561	0.00184466	1.47519	Z161-10:RT-10	C10192	neg	C10192	C15H10O7	M-H	50.4	55.4	-0.308735	97.0561	Tricetin; 5,7,3',4',5'-Pentahydroxyflavone;	NA	NA	NA	301.035	NA	3.84783	1	map00941 Flavonoid biosynthesis;
3.98_319.0448m/z	2.50297	0.0466478	1.14202	Z161-10:RT-10	C02906	neg	C02906	C15H12O8	M-H	42.3	20	-3.44926	95.5707	Dihydromyricetin; Ampelopsin; (+)-Dihydromyricetin; (+)-Ampelopsin;	NA	NA	NA	319.045	NA	3.97642	1	map00941 Flavonoid biosynthesis; map01110 Biosynthesis of secondary metabolites;
4.17_335.0759m/z	30.761	7.31133e-05	2.20173	Z161-10:RT-10	C10434	neg	C10434	C16H16O8	M-H	39.2	24	-4.00664	76.6981	5-O-Caffeoylshikimic acid;	NA	NA	NA	335.076	NA	4.16858	1	map00940 Phenylpropanoid biosynthesis; map00941 Flavonoid biosynthesis; map00945 Stilbenoid, diarylheptanoid and gingerol biosynthesis; map01100 Metabolic pathways; map01110 Biosynthesis of secondary metabolites;
4.18_273.0759m/z	0.186434	3.44388e-06	1.22155	Z161-10:RT-10	C09320	neg	C09320	C15H14O5	M-H	38.7	0	-3.50645	97.601	Afzelechin; 3,5,7,4'-Tetrahydroxyflavan;	NA	NA	NA	273.076	NA	4.18287	1	map00941 Flavonoid biosynthesis; map01110 Biosynthesis of secondary metabolites;
4.18_273.0759m/z	0.186434	3.44388e-06	1.22155	Z161-10:RT-10	C16415	neg	C16415	C15H14O5	M-H	38.7	0	-3.50645	97.601	5-Deoxyleucopelargonidin;	NA	NA	NA	273.076	NA	4.18287	1	map00941 Flavonoid biosynthesis;
4.18_273.0759m/z	0.186434	3.44388e-06	1.22155	Z161-10:RT-10	C12124	neg	C12124	C15H14O5	M-H	38.7	0	-3.50645	97.601	Apiforol;	NA	NA	NA	273.076	NA	4.18287	1	map00941 Flavonoid biosynthesis;
4.18_273.0759m/z	0.186434	3.44388e-06	1.22155	Z161-10:RT-10	C12128	neg	C12128	C15H14O5	M-H	38.7	0	-3.50645	97.601	(-)-Epiafzelechin; epi-Afzelechin;	NA	NA	NA	273.076	NA	4.18287	1	map00941 Flavonoid biosynthesis; map01110 Biosynthesis of secondary metabolites;
4.24_463.0847m/z	6.4729	3.49152e-05	1.48335	Z161-10:RT-10	C16410	neg	C16410	C21H20O12	M-H	37.5	5.21	-7.56429	90.6357	Bracteatin 6-O-glucoside; Bracteatin 6-O-beta-D-glucoside;	NA	NA	NA	463.085	NA	4.24002	1	map00941 Flavonoid biosynthesis;
4.34_319.0816m/z	6.73984	0.000241353	1.33537	Z161-10:RT-10	C02947	neg	C02947	C16H16O7	M-H	39.4	5.78	-2.3297	93.7922	4-Coumaroylshikimate; trans-5-O-(4-Coumaroyl)shikimate;	NA	NA	NA	319.082	NA	4.34002	1	map00940 Phenylpropanoid biosynthesis; map00941 Flavonoid biosynthesis; map00945 Stilbenoid, diarylheptanoid and gingerol biosynthesis; map01100 Metabolic pathways; map01110 Biosynthesis of secondary metabolites;
4.43_287.0553m/z	16.4924	0.000508078	1.785	Z161-10:RT-10	C15525	neg	C15525	C15H12O6	M-H	38.7	4.81	-2.73365	91.9019	Eriodictyol chalcone; 2',3,4,4',6'-Pentahydroxychalcone;	NA	NA	NA	287.055	NA	4.42573	1	map00941 Flavonoid biosynthesis;
4.43_287.0553m/z	16.4924	0.000508078	1.785	Z161-10:RT-10	C01378	neg	C01378	C15H12O6	M-H	39.9	10.8	-2.73365	91.9019	Fustin; 2,3-Dihydrofisetin;	NA	NA	NA	287.055	NA	4.42573	1	map00941 Flavonoid biosynthesis;
4.43_287.0553m/z	16.4924	0.000508078	1.785	Z161-10:RT-10	C00974	neg	C00974	C15H12O6	M-H	39.9	10.9	-2.73365	91.9019	Dihydrokaempferol; Aromadendrin; (+)-Dihydrokaempferol; (+)-Aromadendrin;	NA	NA	NA	287.055	NA	4.42573	1	map00941 Flavonoid biosynthesis; map01100 Metabolic pathways; map01110 Biosynthesis of secondary metabolites;
4.43_287.0553m/z	16.4924	0.000508078	1.785	Z161-10:RT-10	C05631	neg	C05631	C15H12O6	M-H	38.6	4.58	-2.73365	91.9019	Eriodictyol;	NA	NA	NA	287.055	NA	4.42573	1	map00941 Flavonoid biosynthesis; map01110 Biosynthesis of secondary metabolites;
4.45_353.0865m/z	9.60386	0.00419576	1.50118	Z161-10:RT-10	C00852	neg	C00852	C16H18O9	M-H	42.5	20.4	-3.67349	96.5535	Chlorogenate; Chlorogenic acid; Caffeoyl quinic acid; trans-5-O-Caffeoyl-D-quinate;	NA	NA	NA	353.087	NA	4.45432	1	map00940 Phenylpropanoid biosynthesis; map00941 Flavonoid biosynthesis; map00945 Stilbenoid, diarylheptanoid and gingerol biosynthesis; map01110 Biosynthesis of secondary metabolites;
4.59_273.0760m/z	0.112133	0.00772655	1.5369	Z161-10:RT-10	C09320	neg	C09320	C15H14O5	M-H	38	0	-2.91752	93.2246	Afzelechin; 3,5,7,4'-Tetrahydroxyflavan;	NA	NA	NA	273.076	NA	4.58933	1	map00941 Flavonoid biosynthesis; map01110 Biosynthesis of secondary metabolites;
4.59_273.0760m/z	0.112133	0.00772655	1.5369	Z161-10:RT-10	C16415	neg	C16415	C15H14O5	M-H	38	0	-2.91752	93.2246	5-Deoxyleucopelargonidin;	NA	NA	NA	273.076	NA	4.58933	1	map00941 Flavonoid biosynthesis;
4.59_273.0760m/z	0.112133	0.00772655	1.5369	Z161-10:RT-10	C12128	neg	C12128	C15H14O5	M-H	38	0	-2.91752	93.2246	(-)-Epiafzelechin; epi-Afzelechin;	NA	NA	NA	273.076	NA	4.58933	1	map00941 Flavonoid biosynthesis; map01110 Biosynthesis of secondary metabolites;
4.59_273.0760m/z	0.112133	0.00772655	1.5369	Z161-10:RT-10	C12124	neg	C12124	C15H14O5	M-H	38	0	-2.91752	93.2246	Apiforol;	NA	NA	NA	273.076	NA	4.58933	1	map00941 Flavonoid biosynthesis;
4.80_301.0344m/z	21.9717	0.00381949	1.96893	Z161-10:RT-10	C10192	neg	C10192	C15H10O7	M-H	37.1	0.822	-3.18916	88.3947	Tricetin; 5,7,3',4',5'-Pentahydroxyflavone;	NA	NA	NA	301.034	NA	4.80363	1	map00941 Flavonoid biosynthesis;
4.80_301.0344m/z	21.9717	0.00381949	1.96893	Z161-10:RT-10	C00389	neg	C00389	C15H10O7	M-H	37.5	2.96	-3.18916	88.3947	Quercetin; 3,3',4,5,7-Pentahydroxyflavone; 3,5,7,3',4'-Pentahydroxyflavone;	NA	NA	NA	301.034	NA	4.80363	1	map00941 Flavonoid biosynthesis; map00944 Flavone and flavonol biosynthesis; map01100 Metabolic pathways; map01110 Biosynthesis of secondary metabolites;
4.80_319.0450m/z	17.7916	0.000547447	1.77889	Z161-10:RT-10	C02906	neg	C02906	C15H12O8	M-H	46.2	39.3	-3.07847	95.5154	Dihydromyricetin; Ampelopsin; (+)-Dihydromyricetin; (+)-Ampelopsin;	NA	NA	NA	319.045	NA	4.80363	1	map00941 Flavonoid biosynthesis; map01110 Biosynthesis of secondary metabolites;
4.91_273.0761m/z	0.24046	0.0126361	1.25783	Z161-10:RT-10	C16415	neg	C16415	C15H14O5	M-H	37.7	0	-2.6454	91.5316	5-Deoxyleucopelargonidin;	NA	NA	NA	273.076	NA	4.91007	1	map00941 Flavonoid biosynthesis;
4.91_273.0761m/z	0.24046	0.0126361	1.25783	Z161-10:RT-10	C09320	neg	C09320	C15H14O5	M-H	37.7	0	-2.6454	91.5316	Afzelechin; 3,5,7,4'-Tetrahydroxyflavan;	NA	NA	NA	273.076	NA	4.91007	1	map00941 Flavonoid biosynthesis; map01110 Biosynthesis of secondary metabolites;
4.91_273.0761m/z	0.24046	0.0126361	1.25783	Z161-10:RT-10	C12128	neg	C12128	C15H14O5	M-H	37.7	0	-2.6454	91.5316	(-)-Epiafzelechin; epi-Afzelechin;	NA	NA	NA	273.076	NA	4.91007	1	map00941 Flavonoid biosynthesis; map01110 Biosynthesis of secondary metabolites;
4.91_273.0761m/z	0.24046	0.0126361	1.25783	Z161-10:RT-10	C12124	neg	C12124	C15H14O5	M-H	37.7	0	-2.6454	91.5316	Apiforol;	NA	NA	NA	273.076	NA	4.91007	1	map00941 Flavonoid biosynthesis;
4.92_341.0433m/z	0.0773988	0.00327011	1.26389	Z161-10:RT-10	C05906	neg	C05906	C15H14O7	M+Cl	39.1	0	-0.110885	95.5096	Leucocyanidin; 2-(3,4-Dihydroxyphenyl)-3,4-dihydro-2H-1-benzopyran-3,4,5,7-tetrol; 3,3',4,4',5,7-Flavanhexol; 3,4-Cyanidiol; Leucoanthocyanidol; Leucocianidol; Leucocyanidol; Leukocyanidine; Procyanidol; Resivit; 2,3-trans-3,4-cis-Leucocyanidin;	NA	NA	NA	341.043	NA	4.92437	1	map00941 Flavonoid biosynthesis; map01110 Biosynthesis of secondary metabolites;
[truncated: 10,583 more rows]

## Sheet: Table S3
Compound ID	ratio	t.test_p.value_BHcorrect	VIP	sample	ID.1	Model	KEGG.ID	Formula	Adducts	Score	Fragmentation.Score	Mass.Error..ppm.	Isotope.Similarity	Description	Super.class	Class	Sub.class	m.z	Neutral.mass..Da.	Retention.time..min.	Charge	Pathway
[truncated: 11,579 more rows]

[truncated: 13 more sheets: Table S4, Table S5, Table S6, TableS7, Table S8, Table S9, Table S10, Table S11, Table S12, Table S13, Table S14, Table S15, Table S16]
